# Supplementary material for: Orthogonal Site-Specific Dual Bioconjugation of Aryl and Alkyl Thiols
Source: J Am Chem Soc. 2025 May 5;147(22):18888–900. doi: 10.1021/jacs.5c02981 (PMC12147148; doi:10.1021/jacs.5c02981)
Supplement: Supplementary file 2 [file ja5c02981_si_002.xlsx]

## Sheet: Open Search Delta Mass Summary
Modification	Mass Shift	dataset01_PSMs	dataset01_percent_PSMs
Unannotated mass-shift 487.1664	487.166	16	0.496
Hex3	486.158	13	0.403
Unannotated mass-shift 486.1298	486.13	28	0.868
HexNAc(2) Sulf	486.116	44	1.362
Unannotated mass-shift 467.0504	467.05	10	0.31
Unannotated mass-shift 467.0400	467.04	23	0.712
Unannotated mass-shift 446.1182	446.118	150	4.645
Unannotated mass-shift 445.1346	445.135	18	0.557
Hex HexNAc Phos	445.099	60	1.858
Unannotated mass-shift 429.1166	429.117	138	4.274
Unannotated mass-shift 429.1058	429.106	115	3.562
Unannotated mass-shift 429.0948	429.095	137	4.243
Unannotated mass-shift 406.0352	406.035	11	0.341
Unannotated mass-shift 372.0290	372.029	11	0.341
Unannotated mass-shift 97.9118	97.9118	13	0.403
Unannotated mass-shift 57.0388	57.0388	21	0.65
Iodoacetamide derivative/Addition of Glycine/Addition of G	57.0215	195	6.039
Unannotated mass-shift 37.9888	37.9888	30	0.929
dihydroxy	31.9898	45	1.394
di-Methylation/Acetaldehyde +28/Ethylation	28.0313	10	0.31
Unannotated mass-shift 25.9932	25.9932	15	0.465
Unannotated mass-shift 23.9474	23.9474	32	0.991
Oxidation or Hydroxylation	15.9949	66	2.044
Deamidation	0.984016	17	0.526
Unannotated mass-shift 0.0360	0.036	35	1.084
None	0	336	10.406
Unannotated mass-shift -0.0100	-0.01	316	9.787
Isotopic peak error	-1.00235	99	3.065
Aspartylurea	-10.032	11	0.341
Dehydration/Pyro-glu from E	-18.0106	29	0.898
Unannotated mass-shift -19.0380	-19.038	11	0.341

## Sheet: Open Search PSMs
Spectrum	Peptide	Modified Peptide	Prev AA	Next AA	Peptide Length	Charge	Assigned Modifications	Observed Modifications	MSFragger Localization	Best Score with Delta Mass	Best Score without Delta Mass	Delta Mass	Retention	Observed Mass	Calibrated Observed Mass	Observed M/Z	Calibrated Observed M/Z	Calculated Peptide Mass	Calculated M/Z	Expectation	Hyperscore	Nextscore	PeptideProphet Probability	Number of Enzymatic Termini	Number of Missed Cleavages	Protein Start	Protein End	Intensity	Purity	Is Unique	Protein	Protein ID	Entry Name	Gene	Protein Description	Mapped Genes	Mapped Proteins
F1_20240229_CS_CH_Nanobody_Chymo-Trypsin.01772.01772.3	HHHHHHHHDVQLVESGGALV		H	Q	20	3		Mod1: Unannotated mass-shift 37.9888 (PeakApex: 37.9888)	HHHHHHHHDVQLVESGGALv	68.342	34.2637	37.9865	1352.88	2320.1	2320.08	774.372	774.368	2282.1	761.706	0	68.342	62.638	1	0	0	4	23	0	0	TRUE	sp|GBP-Nanobody
F1_20240229_CS_CH_Nanobody_Chymo-Trypsin.01773.01773.2	EWVAGMSSAGDR	EWVAGM[147]SSAGDR	R	S	12	2	6M(15.9949)	Mod1: dihydroxy (PeakApex: 31.9842, Theoretical: 31.9898)	ewVAGMSSAGDR	25.3203	21.3964	31.9878	1353.15	1312.54	1312.53	657.277	657.274	1280.55	641.28	0.000204918	25.32	25.32	0.9887	2	0	57	68	0	0	TRUE	sp|GBP-Nanobody
F1_20240229_CS_CH_Nanobody_Chymo-Trypsin.01778.01778.4	HHHHHHHHDVQLVESGGALV		H	Q	20	4		Mod1: Unannotated mass-shift 37.9888 (PeakApex: 37.9888)	HHHHHHHHDVQLVESGGALv	42.6719	23.8287	37.9875	1354.63	2320.1	2320.08	581.031	581.028	2282.1	571.531	2.5e-13	42.671	40.241	1	0	0	4	23	0	0	TRUE	sp|GBP-Nanobody
F1_20240229_CS_CH_Nanobody_Chymo-Trypsin.01783.01783.3	HHHHHHHDVQLVESGGALV		H	Q	19	3		Mod1: Unannotated mass-shift 37.9888 (PeakApex: 37.9888)	HHHHHHHDVQLVESGGALv	74.2904	31.5834	37.9887	1355.54	2183.04	2183.03	728.686	728.682	2145.04	716.019	0	74.29	68.503	1	0	0	5	23	0	0	TRUE	sp|GBP-Nanobody
F1_20240229_CS_CH_Nanobody_Chymo-Trypsin.01784.01784.4	HHHHHHHDVQLVESGGALV		H	Q	19	4		Mod1: Acrolein addition +38 (Theoretical: 38.0157)	HHHHHHHDVQLVESGGALv	44.99	26.2539	38.0183	1355.81	2183.04	2183.05	546.766	546.771	2145.04	537.266	4.77739e-08	44.989	42.562	1	0	0	5	23	0	0	TRUE	sp|GBP-Nanobody
F1_20240229_CS_CH_Nanobody_Chymo-Trypsin.01806.01806.4	HHHHHHHDVQLVESGGALV		H	Q	19	4			HHHHHHHDVQLVESGGalv	26.7557	23.8218	70.978	1358.16	2216.03	2216.01	555.016	555.011	2145.04	537.266	1.54432e-06	26.755	26.755	0.9999	0	0	5	23	0	0	TRUE	sp|GBP-Nanobody
F1_20240229_CS_CH_Nanobody_Chymo-Trypsin.01810.01810.4	HHHHHHHDVQLVE		H	S	13	4			HHHHHHHDVQLVE	15.9136	19.6267	512.244	1358.76	2173.03	2173.02	544.266	544.261	1660.77	416.2	0.00227833	19.626	15.854	0.9174	0	0	5	17	0	0	TRUE	sp|GBP-Nanobody
F1_20240229_CS_CH_Nanobody_Chymo-Trypsin.01813.01813.2	HHHHHDVQLVESGGA		H	L	15	2			HHHHHDVQLVEsgga	28.5334	21.9685	-16.006	1359.25	1642.77	1642.76	822.392	822.387	1658.77	830.39	1.34435e-05	28.533	28.533	0.8944	0	0	7	21	0	0	TRUE	sp|GBP-Nanobody
F1_20240229_CS_CH_Nanobody_Chymo-Trypsin.01824.01824.2	GQGTQVTVSSAGC	GQGTQVTVSSAGC	W	G	13	2	13C(57.0214)		GQGTQVTVSsAGC	26.7246	8.12732	15.0451	1361.68	1265.62	1265.6	633.815	633.808	1250.56	626.285	1.19701e-05	26.724	24.895	0.9376	0	0	117	129	0	0	TRUE	sp|GBP-Nanobody
F1_20240229_CS_CH_Nanobody_Chymo-Trypsin.01841.01841.3	HHHHHHHDVQLVESGGALV		H	Q	19	3		Mod1: Unannotated mass-shift 37.9888 (PeakApex: 37.9888)	HHHHHHHDVQLVESGGALv	79.7752	39.9687	37.9887	1365.94	2183.04	2183.03	728.687	728.682	2145.04	716.019	1.17727e-08	79.775	73.867	0.9858	0	0	5	23	0	0	TRUE	sp|GBP-Nanobody
F1_20240229_CS_CH_Nanobody_Chymo-Trypsin.01846.01846.2	HHHHHDVQLVE		H	S	11	2		Mod1: Formylation (Theoretical: 27.9949)	HHHHHDVQLve	26.5257	25.9698	27.9954	1366.9	1414.66	1414.65	708.337	708.332	1386.65	694.334	0.00139367	26.525	26.525	0.8941	0	0	7	17	0	0	TRUE	sp|GBP-Nanobody
F1_20240229_CS_CH_Nanobody_Chymo-Trypsin.01861.01861.2	HHHHDVQLVE		H	S	10	2						-0.0024	1369.02	1249.6	1249.59	625.809	625.804	1249.6	625.805	0.00157282	19.752	13.805	0.9869	0	0	8	17	0	0	TRUE	sp|GBP-Nanobody
F1_20240229_CS_CH_Nanobody_Chymo-Trypsin.01863.01863.4	HHHHHHHDVQLVESGGALV		H	Q	19	4		Mod1: Acrolein addition +38 (Theoretical: 38.0157)	HHHHHHHDVQLVESGGALv	42.4224	23.7083	38.0196	1369.24	2183.04	2183.06	546.767	546.771	2145.04	537.266	1.01509e-05	42.422	39.992	0.9987	0	0	5	23	0	0	TRUE	sp|GBP-Nanobody
F1_20240229_CS_CH_Nanobody_Chymo-Trypsin.01865.01865.2	HHHHDVQLVE		H	S	10	2						-0.0024	1369.67	1249.6	1249.59	625.808	625.804	1249.6	625.805	0.0361036	16.146	12.418	0.9703	0	0	8	17	0	0	TRUE	sp|GBP-Nanobody
F1_20240229_CS_CH_Nanobody_Chymo-Trypsin.01876.01876.4	HHHHHHHDVQLVE		H	S	13	4			HHHHHHHDVQLVE	21.3231	27.5513	512.242	1371.18	2173.03	2173.01	544.265	544.261	1660.77	416.2	0.000125566	27.551	26.452	0.9935	0	0	5	17	0	0	TRUE	sp|GBP-Nanobody
F1_20240229_CS_CH_Nanobody_Chymo-Trypsin.01880.01880.2	GQGTQVTVSSAGC	GQGTQVTVSSAGC	W	G	13	2	13C(57.0214)		GQGTQVTVSSagc	28.8611	9.88732	15.0452	1372.11	1265.61	1265.6	633.813	633.808	1250.56	626.285	1.72937e-07	28.861	28.861	0.9959	0	0	117	129	0	0	TRUE	sp|GBP-Nanobody
F1_20240229_CS_CH_Nanobody_Chymo-Trypsin.01885.01885.4	HHHHHDVQLVESGGALVQ		H	P	18	4			HHHHHDVQLVESGGALvq	32.6178	16.5433	46.9881	1373.3	2045.98	2045.97	512.502	512.499	1998.98	500.752	2.479e-08	32.617	32.617	1	0	0	7	24	0	0	TRUE	sp|GBP-Nanobody
F1_20240229_CS_CH_Nanobody_Chymo-Trypsin.01888.01888.3	HHHHHDVQLVESGGALVQ		H	P	18	3			HHHHHDVQLVESGGALvq	26.9245	16.735	46.9888	1373.91	2045.98	2045.97	683	682.996	1998.98	667.333	4.64503e-08	26.924	26.924	0.9082	0	0	7	24	0	0	TRUE	sp|GBP-Nanobody
F1_20240229_CS_CH_Nanobody_Chymo-Trypsin.01897.01897.4	HHHHHHHHDVQLVESGGALV		H	Q	20	4		Mod1: Unannotated mass-shift 37.9888 (PeakApex: 37.9888)	HHHHHHHHDVQLVESGGALv	21.0189	10.4716	37.987	1375.78	2320.1	2320.08	581.033	581.028	2282.1	571.531	0.000672788	21.018	19.03	0.9921	0	0	4	23	0	0	TRUE	sp|GBP-Nanobody
F1_20240229_CS_CH_Nanobody_Chymo-Trypsin.01901.01901.3	HHHHHHHDVQLVESGGALV		H	Q	19	3		Mod1: Unannotated mass-shift 37.9888 (PeakApex: 37.9888)	HHHHHHHDVQLVESGGALv	71.4205	31.5933	37.9887	1376.47	2183.05	2183.03	728.69	728.682	2145.04	716.019	0	71.42	68.389	1	0	0	5	23	0	0	TRUE	sp|GBP-Nanobody
F1_20240229_CS_CH_Nanobody_Chymo-Trypsin.01906.01906.2	HHHHHDVQLV		H	E	10	2		Mod1: Tryptophan oxidation to hydroxy-bis-tryptophandione (Theoretical: 43.9534)	HHHHHDVQlv	23.9907	14.0166	43.9547	1377.37	1301.57	1301.57	651.795	651.79	1257.61	629.813	0.000374485	23.99	23.99	0.8902	0	0	7	16	0	0	TRUE	sp|GBP-Nanobody
F1_20240229_CS_CH_Nanobody_Chymo-Trypsin.01910.01910.3	HHHHHHHHDVQLVESGGAL		H	V	19	3		Mod1: Iodoacetamide derivative/Addition of Glycine/Addition of G (PeakApex: 57.0122, Theoretical: 57.0215); Mod1: Iodoacetamide derivative/Addition of Glycine/Addition of G (PeakApex: 57.0262)	HHHHhHHHDVQLVESGGAL	23.339	15.6532	57.0183	1378.17	2240.07	2240.05	747.696	747.689	2183.03	728.683	0.000905709	23.338	21.427	0.9831	0	0	4	22	0	0	TRUE	sp|GBP-Nanobody
F1_20240229_CS_CH_Nanobody_Chymo-Trypsin.01919.01919.4	HHHHHHHDVQLVESGGALV		H	Q	19	4		Mod1: Unannotated mass-shift 37.9888 (PeakApex: 37.9888)	HHHHHHHDVQLVESGGALv	45.1103	26.2908	37.9953	1379.97	2183.04	2183.03	546.768	546.765	2145.04	537.266	1.07055e-06	45.11	42.656	1	0	0	5	23	0	0	TRUE	sp|GBP-Nanobody
F1_20240229_CS_CH_Nanobody_Chymo-Trypsin.01932.01932.2	GQGTQVTVSSAGC	GQGTQVTVSSAGC	W	G	13	2	13C(57.0214)		GQGTQVTVSSagc	25.5821	6.63401	15.0452	1382.6	1265.61	1265.6	633.814	633.808	1250.56	626.285	9.05503e-06	25.582	25.582	0.9458	0	0	117	129	0	0	TRUE	sp|GBP-Nanobody
F1_20240229_CS_CH_Nanobody_Chymo-Trypsin.01946.01946.3	HHHHHHHDVQLVESGGALV		H	Q	19	3		Mod1: Unannotated mass-shift 37.9888 (PeakApex: 37.9888)	HHHHHHHDVQLVESGGALv	79.8457	39.9906	37.9887	1386.78	2183.04	2183.03	728.688	728.682	2145.04	716.019	1e-14	79.845	73.947	1	0	0	5	23	0	0	TRUE	sp|GBP-Nanobody
F1_20240229_CS_CH_Nanobody_Chymo-Trypsin.01947.01947.4	HHHHHHHHDVQLVESGGALV		H	Q	20	4		Mod1: Unannotated mass-shift 37.9888 (PeakApex: 37.9888)	HHHHHHHHDVQLVESGGALv	42.8197	23.8776	37.9863	1387.05	2320.11	2320.08	581.034	581.028	2282.1	571.531	1.7e-11	42.819	40.389	1	0	0	4	23	0	0	TRUE	sp|GBP-Nanobody
F1_20240229_CS_CH_Nanobody_Chymo-Trypsin.01955.01955.3	HHHHHHHDVQLVESG		H	G	15	3			HHHHHHHDVQLVESG	18.9518	24.2303	465.162	1388.53	2270.01	2269.99	757.677	757.67	1804.83	602.616	0.00502796	24.23	21.613	0.9984	0	0	5	19	0	0	TRUE	sp|GBP-Nanobody
F1_20240229_CS_CH_Nanobody_Chymo-Trypsin.01962.01962.4	HHHHHHHDVQLVESGGALV		H	Q	19	4		Mod1: Unannotated mass-shift 37.9888 (PeakApex: 37.9888)	HHHHHHHDVQLVESGGALv	47.428	26.3088	37.9916	1390.07	2183.04	2183.03	546.766	546.764	2145.04	537.266	2.74998e-07	47.428	44.868	1	0	0	5	23	0	0	TRUE	sp|GBP-Nanobody
F1_20240229_CS_CH_Nanobody_Chymo-Trypsin.01984.01984.3	HHHHHHHDVQLVESGGALV		H	Q	19	3		Mod1: Unannotated mass-shift 37.9888 (PeakApex: 37.9888)	HHHHHHHDVQLVESGGALv	71.6191	28.8821	37.9856	1397.67	2183.03	2183.02	728.686	728.681	2145.04	716.019	0	71.619	65.927	1	0	0	5	23	0	0	TRUE	sp|GBP-Nanobody
F1_20240229_CS_CH_Nanobody_Chymo-Trypsin.02000.02000.2	EWVAGMSSAGDR	EWVAGM[147]SSAGDR	R	S	12	2	6M(15.9949)	Mod1: cysteine oxidation to cysteic acid (Theoretical: 47.9847)	ewVAGMSSAGDR	25.7983	19.046	47.9832	1400.02	1328.53	1328.53	665.275	665.272	1280.55	641.28	3.55442e-07	25.798	25.798	0.9928	2	0	57	68	0	0	TRUE	sp|GBP-Nanobody
F1_20240229_CS_CH_Nanobody_Chymo-Trypsin.02004.02004.3	HHHHHHDVQLVESGGALV		H	Q	18	3			HHHHHHDVQLVESGGALv	68.8084	28.9312	38.0024	1400.94	2045.98	2045.98	683.002	683.001	2007.98	670.333	1.8312e-10	68.808	63.18	0.9898	0	0	6	23	0	0	TRUE	sp|GBP-Nanobody
F1_20240229_CS_CH_Nanobody_Chymo-Trypsin.02022.02022.2	HHHHDVQLV		H	E	9	2		Mod1: Tryptophan oxidation to hydroxy-bis-tryptophandione (Theoretical: 43.9534)	HHHHDVQlv	22.53	12.3018	43.9563	1402.37	1164.52	1164.51	583.266	583.262	1120.55	561.284	0.000172389	22.529	22.529	0.8873	0	0	8	16	0	0	TRUE	sp|GBP-Nanobody
F1_20240229_CS_CH_Nanobody_Chymo-Trypsin.02027.02027.4	HHHHHHDVQLVESGGALV		H	Q	18	4		Mod1: tryptophan oxidation to hydroxykynurenin (Theoretical: 19.9898)	HHHHHHDVQLVEsggalv	19.1227	12.5434	19.9983	1402.66	2027.99	2027.98	508.005	508.001	2007.98	503.002	0.00138151	19.122	19.122	0.9435	0	0	6	23	0	0	TRUE	sp|GBP-Nanobody
F1_20240229_CS_CH_Nanobody_Chymo-Trypsin.02045.02045.2	EWVAGMSSAGDR	EWVAGM[147]SSAGDR	R	S	12	2	6M(15.9949)	Mod1: cysteine oxidation to cysteic acid (Theoretical: 47.9847)	ewVAGMSSAGDR	17.4064	12.1865	47.9832	1405.86	1328.55	1328.53	665.282	665.272	1280.55	641.28	0.00163224	17.406	17.406	0.9246	2	0	57	68	0	0	TRUE	sp|GBP-Nanobody
F1_20240229_CS_CH_Nanobody_Chymo-Trypsin.02053.02053.4	HHHHHHDVQLVESGGALV		H	Q	18	4		Mod1: trifluoroleucine replacement of leucine (Theoretical: 53.9717)	HHHHHHDVQLVESGGALv	34.6783	21.1404	53.971	1406.67	2061.96	2061.95	516.498	516.494	2007.98	503.002	8.57729e-05	34.678	32.57	0.9827	0	0	6	23	0	0	TRUE	sp|GBP-Nanobody
F1_20240229_CS_CH_Nanobody_Chymo-Trypsin.02057.02057.4	HHHHHHDVQLVESGGALV		H	Q	18	4			HHHHHHDVQLVESGGALv	31.0606	30.8761	70.9805	1407.97	2078.98	2078.96	520.753	520.747	2007.98	503.002	7.45951e-06	31.06	28.941	0.994	0	0	6	23	0	0	TRUE	sp|GBP-Nanobody
F1_20240229_CS_CH_Nanobody_Chymo-Trypsin.02058.02058.3	HHHHHHHDVQLVESGGALV		H	Q	19	3		Mod1: Unannotated mass-shift 37.9888 (PeakApex: 37.9888)	HHHHHHHDVQLVESGGALv	68.3466	31.4807	37.9896	1408.24	2183.05	2183.03	728.69	728.683	2145.04	716.019	0	68.346	62.662	1	0	0	5	23	0	0	TRUE	sp|GBP-Nanobody
F1_20240229_CS_CH_Nanobody_Chymo-Trypsin.02077.02077.3	HHHHHHDVQLVESGGALV		H	Q	18	3			HHHHHHDVQLVESGGALv	65.8115	28.8769	38.0024	1411.66	2045.99	2045.98	683.003	683.001	2007.98	670.333	0	65.811	62.827	1	0	0	6	23	0	0	TRUE	sp|GBP-Nanobody
F1_20240229_CS_CH_Nanobody_Chymo-Trypsin.02080.02080.4	HHHHHHHDVQLVESGGALV		H	Q	19	4		Mod1: Unannotated mass-shift 37.9888 (PeakApex: 37.9888)	HHHHHHHDVQLVESGGALv	42.5202	23.7432	37.9883	1412.12	2183.04	2183.02	546.768	546.764	2145.04	537.266	3.57125e-08	42.52	40.074	1	0	0	5	23	0	0	TRUE	sp|GBP-Nanobody
F1_20240229_CS_CH_Nanobody_Chymo-Trypsin.02081.02081.3	HHHHHHDVQLVESGGAL		H	V	17	3			HHHHHHDVQLVESGGAL	24.2844	24.2922	127.034	1412.4	2035.96	2035.94	679.659	679.655	1908.91	637.31	2.73899e-05	24.292	24.284	0.9144	0	0	6	22	0	0	TRUE	sp|GBP-Nanobody
F1_20240229_CS_CH_Nanobody_Chymo-Trypsin.02082.02082.4	HHHHHHHHHDVQLVESGGALV		H	Q	21	4		Mod1: Unannotated mass-shift 37.9888 (PeakApex: 37.9888)	HHHHHHHHHDVQLVESGGALv	38.0296	21.3686	37.9867	1412.56	2457.16	2457.14	615.298	615.293	2419.15	605.796	9e-14	38.029	35.683	1	0	0	3	23	0	0	TRUE	sp|GBP-Nanobody
F1_20240229_CS_CH_Nanobody_Chymo-Trypsin.02102.02102.4	HHHHHHDVQLVESGGALV		H	Q	18	4		Mod1: Dimethylation of proline residue (Theoretical: 29.0391)	HHHHHHDVQLVESggalv	17.5771	10.6095	29.0359	1414.7	2037.03	2037.01	510.264	510.261	2007.98	503.002	0.0239984	17.577	17.577	0.9785	0	0	6	23	0	0	TRUE	sp|GBP-Nanobody
F1_20240229_CS_CH_Nanobody_Chymo-Trypsin.02116.02116.4	HHHHHHHHHDVQLVESGGALVQ		H	P	22	4		Mod1: Unannotated mass-shift -19.0380 (PeakApex: -19.0380)	HHHHHHHHHDVQLVESGGALvq	42.8328	23.9478	-19.0353	1418.11	2528.2	2528.18	633.057	633.052	2547.21	637.811	2.2102e-10	42.832	42.832	1	0	0	3	24	0	0	TRUE	sp|GBP-Nanobody
F1_20240229_CS_CH_Nanobody_Chymo-Trypsin.02118.02118.5	ETVLTFIDPEGSEVDMVEEIDH		R	L	22	5			EtVLTFIDPEGSEVDMVEEIDH	15.8743	10.5503	82.0658	1418.5	2585.22	2585.2	518.051	518.047	2503.13	501.634	0.218748	15.874	15.296	0.9966	1	0	158	179	0	0	TRUE	sp|P01031|CO5_HUMAN	P01031	CO5_HUMAN	C5	Complement C5
F1_20240229_CS_CH_Nanobody_Chymo-Trypsin.02121.02121.3	HHHHHHHDVQLVESGGALV		H	Q	19	3		Mod1: Unannotated mass-shift 37.9888 (PeakApex: 37.9888)	HHHHHHHDVQLVESGGALv	68.4985	31.5447	37.989	1418.85	2183.04	2183.03	728.688	728.682	2145.04	716.019	0	68.498	62.833	1	0	0	5	23	0	0	TRUE	sp|GBP-Nanobody
F1_20240229_CS_CH_Nanobody_Chymo-Trypsin.02151.02151.4	HHHHHHDVQLVESGGALV		H	Q	18	4		Mod1: Unannotated mass-shift 37.9888 (PeakApex: 37.9888)	HHHHHHDVQLVESGGALv	37.4703	21.1527	37.9842	1426.2	2045.98	2045.96	512.502	512.498	2007.98	503.002	1.4021e-10	37.47	35.142	1	0	0	6	23	0	0	TRUE	sp|GBP-Nanobody
F1_20240229_CS_CH_Nanobody_Chymo-Trypsin.02161.02161.4	HHHHHHHHHDVQLVESGGALVQ		H	P	22	4			HHHHHHHHHDVQLVESGGALvq	50.3681	31.4403	-19.0213	1429.2	2528.19	2528.19	633.055	633.055	2547.21	637.811	2.21038e-09	50.368	50.368	1	0	0	3	24	0	0	TRUE	sp|GBP-Nanobody
F1_20240229_CS_CH_Nanobody_Chymo-Trypsin.02171.02171.3	HHHHDVQLVESGGALVQ		H	P	17	3			HHHHDVQLVESGGALvQ	57.434	25.6713	47	1432.1	1908.92	1908.92	637.314	637.313	1861.92	621.647	5.33e-12	57.434	54.704	0.9814	0	0	8	24	0	0	TRUE	sp|GBP-Nanobody
F1_20240229_CS_CH_Nanobody_Chymo-Trypsin.02201.02201.4	HHHHHHDVQLVESGGALV		H	Q	18	4		Mod1: Unannotated mass-shift 57.0388 (PeakApex: 57.0388)	HHHHHHDVQLVESGGALv	35.304	16.5434	57.0395	1435.4	2065.03	2065.02	517.264	517.261	2007.98	503.002	2.68565e-09	35.303	33.018	1	0	0	6	23	0	0	TRUE	sp|GBP-Nanobody
F1_20240229_CS_CH_Nanobody_Chymo-Trypsin.02202.02202.3	HHHHHHDVQLVESGGALV		H	Q	18	3		Mod1: Iodoacetamide derivative/Addition of Glycine/Addition of G (PeakApex: 57.0262, Theoretical: 57.0215); Mod1: Unannotated mass-shift 57.0388 (PeakApex: 57.0388)	HHHHHHDVQLVESGGALv	44.6297	16.2088	57.0295	1435.67	2065.03	2065.01	689.349	689.343	2007.98	670.333	0	44.629	42.018	1	0	0	6	23	0	0	TRUE	sp|GBP-Nanobody
F1_20240229_CS_CH_Nanobody_Chymo-Trypsin.02210.02210.4	AHHHHHHHHHHDVQLVESGGAL		-	V	22	4		Mod1: Iodoacetamide derivative/Addition of Glycine/Addition of G (PeakApex: 57.0122, Theoretical: 57.0215); Mod1: Iodoacetamide derivative/Addition of Glycine/Addition of G (PeakApex: 57.0262)	AHHHHhHHHHHDVQLVESGGAL	52.5739	25.546	57.0177	1436.67	2585.22	2585.2	647.312	647.307	2528.18	633.053	2.9949e-10	52.573	49.602	1	1	0	1	22	0	0	TRUE	sp|GBP-Nanobody
F1_20240229_CS_CH_Nanobody_Chymo-Trypsin.02214.02214.4	HHHHHHDVQLVESGGALV		H	Q	18	4		Mod1: Unannotated mass-shift 37.9888 (PeakApex: 37.9888)	HHHHHHDVQLVESGGaLV	35.6619	18.8747	37.9954	1437.37	2046	2045.97	512.507	512.5	2007.98	503.002	3.19652e-05	35.661	32.905	0.9989	0	0	6	23	0	0	TRUE	sp|GBP-Nanobody
F1_20240229_CS_CH_Nanobody_Chymo-Trypsin.02230.02230.4	AHHHHHHHHHHDVQLVESGGAL		-	V	22	4						0.0101	1439.79	2528.21	2528.19	633.059	633.055	2528.18	633.053	1.1e-13	43.676	38.341	1	1	0	1	22	0	0	TRUE	sp|GBP-Nanobody
F1_20240229_CS_CH_Nanobody_Chymo-Trypsin.02234.02234.3	HHHHHHHDVQLVESGGALV		H	Q	19	3		Mod1: Unannotated mass-shift 37.9888 (PeakApex: 37.9888)	HHHHHHHDVQLVESGGALv	52.324	26.3014	37.9886	1440.38	2183.04	2183.03	728.689	728.682	2145.04	716.019	0	52.323	49.565	1	0	0	5	23	0	0	TRUE	sp|GBP-Nanobody
F1_20240229_CS_CH_Nanobody_Chymo-Trypsin.02245.02245.4	AHHHHHHHHHHDVQLVESGGAL		-	V	22	4		Mod1: Glutarylation/Water-quenched monolink of BS2-G crosslinker (Theoretical: 114.0317); Mod1: ubiquitinylation residue/Double Carbamidomethylation/Addition of N (Theoretical: 114.0429)	AHHHHHHhhHHDVQLVESGGAL	39.4098	14.6326	114.04	1443.62	2642.24	2642.22	661.567	661.563	2528.18	633.053	2.08066e-09	39.409	30.077	1	1	0	1	22	0	0	TRUE	sp|GBP-Nanobody
F1_20240229_CS_CH_Nanobody_Chymo-Trypsin.02246.02246.3	HHHHHHDVQLVESGGALV		H	Q	18	3		Mod1: Unannotated mass-shift 37.9888 (PeakApex: 37.9888)	HHHHHHDVQLVESGGALv	33.101	18.8519	37.9885	1443.89	2045.98	2045.97	683.001	682.996	2007.98	670.333	2.03e-12	33.1	30.759	0.9998	0	0	6	23	0	0	TRUE	sp|GBP-Nanobody
F1_20240229_CS_CH_Nanobody_Chymo-Trypsin.02247.02247.4	HHHHHHHDVQLVESGGALV		H	Q	19	4		Mod1: Unannotated mass-shift 37.9888 (PeakApex: 37.9888)	HHHHHHHDVQLVESGGALv	37.8051	21.3403	37.99	1444.02	2183.04	2183.03	546.768	546.764	2145.04	537.266	3.657e-11	37.805	35.474	1	0	0	5	23	0	0	TRUE	sp|GBP-Nanobody
F1_20240229_CS_CH_Nanobody_Chymo-Trypsin.02250.02250.3	AHHHHHHHHHHDVQLVESGGAL		-	V	22	3						-0.0018	1444.36	2528.19	2528.18	843.738	843.734	2528.18	843.735	5.81476e-09	41.099	34.53	0.9968	1	0	1	22	0	0	TRUE	sp|GBP-Nanobody
F1_20240229_CS_CH_Nanobody_Chymo-Trypsin.02252.02252.3	AHHHHHHHHHHDVQLVESGGAL		-	V	22	3		Mod1: Iodoacetamide derivative/Addition of Glycine/Addition of G (PeakApex: 57.0122, Theoretical: 57.0215); Mod1: Iodoacetamide derivative/Addition of Glycine/Addition of G (PeakApex: 57.0262)	AHHhhhhhhhhdvqLVESGGAL	10.8769	9.09978	57.02	1444.83	2585.22	2585.2	862.746	862.741	2528.18	843.735	1.43219	10.876	0	0.8967	1	0	1	22	0	0	TRUE	sp|GBP-Nanobody
F1_20240229_CS_CH_Nanobody_Chymo-Trypsin.02258.02258.4	HHHHHHHHHHDVQLVESGGAL		A	V	21	4		Mod1: SUMOylation leaving GlyGlyGln (Theoretical: 242.1015)	HHhhhhhhhhdVQLVESGGAL	17.6824	8.75059	242.099	1445.84	2699.26	2699.24	675.823	675.818	2457.14	615.293	0.00587724	17.682	17.682	0.9998	0	0	2	22	0	0	TRUE	sp|GBP-Nanobody
F1_20240229_CS_CH_Nanobody_Chymo-Trypsin.02267.02267.4	AHHHHHHHHHHDVQLVESGGAL		-	V	22	4		Mod1: Iodoacetamide derivative/Addition of Glycine/Addition of G (PeakApex: 57.0122, Theoretical: 57.0215); Mod1: Iodoacetamide derivative/Addition of Glycine/Addition of G (PeakApex: 57.0262)	AHHHHhHHHHHDVQLVESGGAL	52.4861	25.4881	57.0177	1447.77	2585.22	2585.2	647.313	647.307	2528.18	633.053	1.15e-12	52.486	49.502	1	1	0	1	22	0	0	TRUE	sp|GBP-Nanobody
F1_20240229_CS_CH_Nanobody_Chymo-Trypsin.02269.02269.4	AHHHHHHHHHHDVQLVESGG		-	A	20	4			AHHHHHHHHHHDVQLVEsGG	34.2251	34.2251	53.0282	1448.23	2397.1	2397.09	600.283	600.279	2344.06	587.023	9.554e-11	34.225	34.081	1	1	0	1	20	0	0	TRUE	sp|GBP-Nanobody
F1_20240229_CS_CH_Nanobody_Chymo-Trypsin.02274.02274.5	AHHHHHHHHHHDVQLVESGGAL		-	V	22	5						0.0035	1449.2	2528.2	2528.19	506.648	506.644	2528.18	506.644	6.61062e-09	31.043	28.607	1	1	0	1	22	0	0	TRUE	sp|GBP-Nanobody
F1_20240229_CS_CH_Nanobody_Chymo-Trypsin.02275.02275.5	AHHHHHHHHHHDVQLVESGGAL		-	V	22	5		Mod1: Iodoacetamide derivative/Addition of Glycine/Addition of G (PeakApex: 57.0122, Theoretical: 57.0215); Mod1: Iodoacetamide derivative/Addition of Glycine/Addition of G (PeakApex: 57.0262)	AHHhhhhhhhhDVQLVESGGAL	21.4204	10.7909	57.022	1449.31	2585.22	2585.2	518.052	518.048	2528.18	506.644	0.0001763	21.42	20.496	1	1	0	1	22	0	0	TRUE	sp|GBP-Nanobody
F1_20240229_CS_CH_Nanobody_Chymo-Trypsin.02276.02276.4	HHHHHHDVQLVESGGALV		H	Q	18	4		Mod1: Unannotated mass-shift 37.9888 (PeakApex: 37.9888)	HHHHHHDVQLVESGGALv	28.528	14.385	37.9947	1449.4	2045.98	2045.97	512.503	512.5	2007.98	503.002	1.01785e-09	28.527	26.293	1	0	0	6	23	0	0	TRUE	sp|GBP-Nanobody
F1_20240229_CS_CH_Nanobody_Chymo-Trypsin.02283.02283.4	AHHHHHHHHHHDVQLVESGGAL		-	V	22	4						0.0101	1450.18	2528.21	2528.19	633.059	633.055	2528.18	633.053	2.18561e-08	29.199	24.424	1	1	0	1	22	0	0	TRUE	sp|GBP-Nanobody
F1_20240229_CS_CH_Nanobody_Chymo-Trypsin.02302.02302.4	HHHHHDVQLVESGGALV		H	Q	17	4		Mod1: Acrolein addition +38 (Theoretical: 38.0157)	HHHHHDVQLVESGGALv	32.7759	16.5236	38.0207	1452.99	1908.93	1908.94	478.239	478.242	1870.92	468.737	3.72795e-09	32.775	30.416	1	0	0	7	23	0	0	TRUE	sp|GBP-Nanobody
F1_20240229_CS_CH_Nanobody_Chymo-Trypsin.02308.02308.5	HHHHHHHHHHDVQLVESGGAL		A	V	21	5			HHhhhhhhhhdVQLVESGGAL	14.3344	7.42337	153.048	1453.62	2610.21	2610.19	523.049	523.046	2457.14	492.436	0.0023013	14.334	14.334	0.9995	0	0	2	22	0	0	TRUE	sp|GBP-Nanobody
F1_20240229_CS_CH_Nanobody_Chymo-Trypsin.02310.02310.3	HHHHHDVQLVESGGALV		H	Q	17	3		Mod1: Acrolein addition +38 (Theoretical: 38.0157)	HHHHHDVQLVESGGALv	60.4366	26.2442	38.014	1453.78	1908.93	1908.93	637.318	637.318	1870.92	624.647	2.01137e-07	60.436	57.524	0.9947	0	0	7	23	0	0	TRUE	sp|GBP-Nanobody
F1_20240229_CS_CH_Nanobody_Chymo-Trypsin.02311.02311.4	HHHHHDVQLVESGGALV		H	Q	17	4		Mod1: tryptophan oxidation to hydroxykynurenin (Theoretical: 19.9898)	HHHHHDVQLVesggalv	21.7588	16.7161	19.9958	1454.05	1890.93	1890.91	473.74	473.736	1870.92	468.737	0.000421788	21.758	21.758	0.9837	0	0	7	23	0	0	TRUE	sp|GBP-Nanobody
F1_20240229_CS_CH_Nanobody_Chymo-Trypsin.02316.02316.2	HHHHHDVQLVESGGALV		H	Q	17	2		Mod1: Unannotated mass-shift 37.9888 (PeakApex: 37.9888)	HHHHHDVQLVESGGALv	52.5891	21.0653	37.9978	1454.36	1908.93	1908.92	955.473	955.466	1870.92	936.467	0	52.589	47.403	1	0	0	7	23	0	0	TRUE	sp|GBP-Nanobody
F1_20240229_CS_CH_Nanobody_Chymo-Trypsin.02318.02318.4	HHHHHHHHHHDVQLVESGGAL		A	V	21	4			HHhhhhhhhhdVQLVESGGAL	14.8752	8.56226	153.038	1454.46	2610.21	2610.18	653.56	653.553	2457.14	615.293	0.0791725	14.875	14.875	0.9975	0	0	2	22	0	0	TRUE	sp|GBP-Nanobody
F1_20240229_CS_CH_Nanobody_Chymo-Trypsin.02320.02320.4	HHHHHHHHHHDVQLVESGGAL		A	V	21	4			HHhhhhhhhhdVQLVESGGAL	16.0665	9.34042	185.077	1454.57	2642.24	2642.22	661.568	661.563	2457.14	615.293	0.0600039	16.066	16.066	0.9948	0	0	2	22	0	0	TRUE	sp|GBP-Nanobody
F1_20240229_CS_CH_Nanobody_Chymo-Trypsin.02321.02321.4	HHHHHHDVQLVESGGALVQ		H	P	19	4			HHHHHHDVQLVESGGALvq	22.8125	10.5409	-14.0007	1454.62	2122.05	2122.04	531.521	531.516	2136.04	535.016	6.32385e-05	22.812	22.812	0.9531	0	0	6	24	0	0	TRUE	sp|GBP-Nanobody
F1_20240229_CS_CH_Nanobody_Chymo-Trypsin.02327.02327.4	HHHDVQLVESGGAL		H	V	14	4			HHHDVQLVesggAL	18.3671	18.3671	509.106	1455.56	2006.85	2006.84	502.721	502.717	1497.73	375.44	0.0154308	18.367	17.142	0.9997	0	0	9	22	0	0	TRUE	sp|GBP-Nanobody
F1_20240229_CS_CH_Nanobody_Chymo-Trypsin.02330.02330.4	HHHHHHHDVQLVESGGALV		H	Q	19	4		Mod1: Unannotated mass-shift 37.9888 (PeakApex: 37.9888)	HHHHHHHDVQLVESGGALv	30.998	16.6625	37.9966	1455.72	2183.05	2183.03	546.77	546.765	2145.04	537.266	1.56367e-09	30.997	28.745	1	0	0	5	23	0	0	TRUE	sp|GBP-Nanobody
F1_20240229_CS_CH_Nanobody_Chymo-Trypsin.02331.02331.3	HHHHHHHHHDVQLVESGGAL		H	V	20	3						0.0068	1455.77	2320.11	2320.09	774.378	774.371	2320.09	774.369	0.000987666	24.263	19.134	0.9495	0	0	3	22	0	0	TRUE	sp|GBP-Nanobody
F1_20240229_CS_CH_Nanobody_Chymo-Trypsin.02347.02347.4	HHHHHHDVQLVESGGALVQ		H	P	19	4			HHHHHHDVQLVESGGALvq	15.3657	7.09712	-19.0249	1457.31	2117.03	2117.01	530.265	530.26	2136.04	535.016	0.0726652	15.365	15.365	0.9565	0	0	6	24	0	0	TRUE	sp|GBP-Nanobody
F1_20240229_CS_CH_Nanobody_Chymo-Trypsin.02376.02376.4	AHHHHHHHHHHDVQLVES		-	G	18	4			AHHHHHHHHHHDVQLVES	18.7673	21.7046	166.065	1459.12	2396.12	2396.08	600.036	600.028	2230.02	558.512	2.02504e-05	21.704	21.491	0.9799	1	0	1	18	0	0	TRUE	sp|GBP-Nanobody
F1_20240229_CS_CH_Nanobody_Chymo-Trypsin.02378.02378.4	HHHHHDVQLVE		H	S	11	4			HHHHHDVQLVE	17.1856	20.5901	575.171	1459.51	1961.85	1961.83	491.469	491.464	1386.65	347.671	0.0121627	20.59	18.739	0.9998	0	0	7	17	0	0	TRUE	sp|GBP-Nanobody
F1_20240229_CS_CH_Nanobody_Chymo-Trypsin.02381.02381.5	AHHHHHHHHHHDVQLVESGGAL		-	V	22	5		Mod1: Iodoacetamide derivative/Addition of Glycine/Addition of G (PeakApex: 57.0262, Theoretical: 57.0215)	AHHHHhHHHHHDVQLVESGGAL	41.9713	14.4229	57.028	1460.18	2585.23	2585.21	518.053	518.049	2528.18	506.644	1.64e-11	41.971	39.157	1	1	0	1	22	0	0	TRUE	sp|GBP-Nanobody
F1_20240229_CS_CH_Nanobody_Chymo-Trypsin.02383.02383.5	HHHHHHHHHDVQLVESGGAL		H	V	20	5						0.0102	1460.56	2320.11	2320.1	465.03	465.026	2320.09	465.024	3.03464e-05	36.676	31.318	1	0	0	3	22	0	0	TRUE	sp|GBP-Nanobody
F1_20240229_CS_CH_Nanobody_Chymo-Trypsin.02385.02385.4	HHHHHHHHHHDVQLVESGGAL		A	V	21	4		Mod1: Addition of Q (Theoretical: 128.0586)	HHHHhHHHHHDVQLVESGGAL	43.6877	16.5489	128.055	1460.72	2585.22	2585.2	647.313	647.307	2457.14	615.293	1.834e-11	43.687	43.659	1	0	0	2	22	0	0	TRUE	sp|GBP-Nanobody
F1_20240229_CS_CH_Nanobody_Chymo-Trypsin.02394.02394.4	HHHHHHHHHDVQLVESGGAL		H	V	20	4						0.0234	1462.35	2320.11	2320.11	581.035	581.035	2320.09	581.029	0.00458196	43.754	39.197	0.9889	0	0	3	22	0	0	TRUE	sp|GBP-Nanobody
F1_20240229_CS_CH_Nanobody_Chymo-Trypsin.02395.02395.4	HHHHHHHHHDVQLVESGGAL		H	V	20	4		Mod1: Iodoacetamide derivative/Addition of Glycine/Addition of G (PeakApex: 57.0262, Theoretical: 57.0215)	HHHHHhHHHDVQLVESGGAL	39.6169	15.1105	57.0263	1462.62	2377.13	2377.11	595.29	595.285	2320.09	581.029	1.131e-11	39.616	36.871	1	0	0	3	22	0	0	TRUE	sp|GBP-Nanobody
F1_20240229_CS_CH_Nanobody_Chymo-Trypsin.02396.02396.5	AHHHHHHHHHHDVQLVESGGAL		-	V	22	5						0.007	1462.73	2528.21	2528.19	506.649	506.645	2528.18	506.644	0.00197145	39.149	35.872	0.9995	1	0	1	22	0	0	TRUE	sp|GBP-Nanobody
F1_20240229_CS_CH_Nanobody_Chymo-Trypsin.02404.02404.5	HHHHHHHHHHDVQLVESGGAL		A	V	21	5			HHhhhhHHHHDVQLVESGGAL	16.4735	7.46966	153.048	1464.33	2610.22	2610.19	523.051	523.046	2457.14	492.436	0.0205159	16.473	16.473	0.9959	0	0	2	22	0	0	TRUE	sp|GBP-Nanobody
F1_20240229_CS_CH_Nanobody_Chymo-Trypsin.02406.02406.3	HHHHHDVQLVESGGALV		H	Q	17	3		Mod1: Acrolein addition +38 (Theoretical: 38.0157)	HHHHHDVQLVESGGALv	47.6265	21.4149	38.0138	1464.57	1908.93	1908.93	637.317	637.318	1870.92	624.647	0	47.626	44.92	1	0	0	7	23	0	0	TRUE	sp|GBP-Nanobody
F1_20240229_CS_CH_Nanobody_Chymo-Trypsin.02416.02416.4	HHHHHDVQLVESGGALV		H	Q	17	4		Mod1: Acrolein addition +38 (Theoretical: 38.0157)	HHHHHDVQLVESGGALv	12.4445	7.03484	38.0209	1465.4	1908.93	1908.94	478.239	478.242	1870.92	468.737	0.326588	12.444	11.407	0.8922	0	0	7	23	0	0	TRUE	sp|GBP-Nanobody
F1_20240229_CS_CH_Nanobody_Chymo-Trypsin.02422.02422.4	HHHHHHHDVQLVESGGALV		H	Q	19	4		Mod1: Unannotated mass-shift 37.9888 (PeakApex: 37.9888)	HHHHHHHDVQLVESGGALv	30.9601	16.6463	37.9966	1466.22	2183.05	2183.03	546.769	546.765	2145.04	537.266	2.29128e-09	30.96	28.74	1	0	0	5	23	0	0	TRUE	sp|GBP-Nanobody
F1_20240229_CS_CH_Nanobody_Chymo-Trypsin.02423.02423.4	HHHHHHHHHHDVQLVESGGAL		A	V	21	4			HHhhhhhhhhdVQLVESGGAL	19.7512	9.11918	153.039	1466.32	2610.21	2610.18	653.559	653.553	2457.14	615.293	0.000921224	19.751	19.751	0.9993	0	0	2	22	0	0	TRUE	sp|GBP-Nanobody
F1_20240229_CS_CH_Nanobody_Chymo-Trypsin.02427.02427.3	HHHHHHHHHDVQLVESGGAL		H	V	20	3						0.0034	1466.68	2320.11	2320.09	774.377	774.37	2320.09	774.369	0.00228462	21.884	18.121	0.8955	0	0	3	22	0	0	TRUE	sp|GBP-Nanobody
F1_20240229_CS_CH_Nanobody_Chymo-Trypsin.02447.02447.4	HHHHHHHHHDVQLVESGGAL		H	V	20	4						0.0463	1468.67	2320.14	2320.13	581.042	581.04	2320.09	581.029	0.000108854	36.996	33.914	0.9987	0	0	3	22	0	0	TRUE	sp|GBP-Nanobody
F1_20240229_CS_CH_Nanobody_Chymo-Trypsin.02449.02449.3	HHHHHHHHHDVQLVESGGAL		H	V	20	3		Mod1: Iodoacetamide derivative/Addition of Glycine/Addition of G (PeakApex: 57.0262, Theoretical: 57.0215)	HHhhhHHHHDVQLVESGGAL	24.2557	9.41426	57.0239	1469.02	2377.13	2377.11	793.385	793.377	2320.09	774.369	4.65439e-06	24.255	24.255	0.9957	0	0	3	22	0	0	TRUE	sp|GBP-Nanobody
F1_20240229_CS_CH_Nanobody_Chymo-Trypsin.02470.02470.4	AHHHHHHHHHHDVQLVESGGAL		-	V	22	4		Mod1: Iodoacetamide derivative/Addition of Glycine/Addition of G (PeakApex: 57.0122, Theoretical: 57.0215); Mod1: Iodoacetamide derivative/Addition of Glycine/Addition of G (PeakApex: 57.0262)	AHHHHHhHHHHDVQLVESGGAL	34.0955	14.4833	57.0177	1471.83	2585.23	2585.2	647.314	647.307	2528.18	633.053	1.728e-11	34.095	28.942	1	1	0	1	22	0	0	TRUE	sp|GBP-Nanobody
F1_20240229_CS_CH_Nanobody_Chymo-Trypsin.02480.02480.4	HHHHHHHHHDVQLVESGGAL		H	V	20	4		Mod1: Iodoacetamide derivative/Addition of Glycine/Addition of G (PeakApex: 57.0262, Theoretical: 57.0215)	HHHHhHHHHDVQLVESGGAL	46.4823	20.0986	57.0287	1473.18	2377.13	2377.11	595.29	595.286	2320.09	581.029	0	46.482	43.612	1	0	0	3	22	0	0	TRUE	sp|GBP-Nanobody
F1_20240229_CS_CH_Nanobody_Chymo-Trypsin.02481.02481.3	DAMICAGASGVSSCMGDSGGPL	DAM[147]ICAGASGVSSCM[147]GDSGGPL	K	V	22	3	14C(57.0214), 15M(15.9949), 3M(15.9949), 5C(57.0214)		DAMIcAGASGVSSCMGDSGGPL	19.5724	8.93453	28.1387	1473.45	2158.99	2158.97	720.669	720.664	2130.83	711.285	7.08017e-05	19.572	14.383	0.9957	1	0	178	199	0	0	TRUE	sp|P00766|CTRA_BOVIN	P00766	CTRA_BOVIN		Chymotrypsinogen A
F1_20240229_CS_CH_Nanobody_Chymo-Trypsin.02485.02485.4	HHHHHHHHDVQLVESGGAL		H	V	19	4		Mod1: Iodoacetamide derivative/Addition of Glycine/Addition of G (PeakApex: 57.0122, Theoretical: 57.0215); Mod1: Iodoacetamide derivative/Addition of Glycine/Addition of G (PeakApex: 57.0262)	HHHHhhhhdVQLVESGGAL	26.8677	12.0072	57.0181	1473.86	2240.07	2240.05	561.024	561.019	2183.03	546.764	2.72253e-06	26.867	26.867	1	0	0	4	22	0	0	TRUE	sp|GBP-Nanobody
F1_20240229_CS_CH_Nanobody_Chymo-Trypsin.02503.02503.4	HHHHHDVQLVESGGALV		H	Q	17	4		Mod1: Unannotated mass-shift 37.9888 (PeakApex: 37.9888)	HHHHHDVQLVESGGALv	26.5518	14.3781	37.9935	1476.07	1908.93	1908.91	478.239	478.235	1870.92	468.737	1.28472e-05	26.551	24.47	0.9986	0	0	7	23	0	0	TRUE	sp|GBP-Nanobody
F1_20240229_CS_CH_Nanobody_Chymo-Trypsin.02506.02506.4	HHHHHHHHHDVQLVESGGAL		H	V	20	4						0.0185	1476.36	2320.11	2320.1	581.034	581.033	2320.09	581.029	0.00441419	38.196	33.791	0.9886	0	0	3	22	0	0	TRUE	sp|GBP-Nanobody
F1_20240229_CS_CH_Nanobody_Chymo-Trypsin.02509.02509.3	HHHHHHHHDVQLVESGGAL		H	V	19	3		Mod1: glycidamide adduct/Addition of S (Theoretical: 87.0320)	hHHHHHHHDVQLVESGGAL	31.7647	10.7917	87.0336	1476.78	2270.08	2270.06	757.699	757.694	2183.03	728.683	2.1226e-10	31.764	29.236	0.9757	0	0	4	22	0	0	TRUE	sp|GBP-Nanobody
F1_20240229_CS_CH_Nanobody_Chymo-Trypsin.02513.02513.3	HHHHHHHHHDVQLVESGGAL		H	V	20	3						0.002	1477.09	2320.1	2320.09	774.373	774.37	2320.09	774.369	5.28811e-06	36.524	26.817	0.9869	0	0	3	22	0	0	TRUE	sp|GBP-Nanobody
F1_20240229_CS_CH_Nanobody_Chymo-Trypsin.02514.02514.3	HHHHHHHHDVQLVESGGAL		H	V	19	3		Mod1: Unannotated mass-shift -0.0100 (PeakApex: -0.0100); (PeakApex: 0.0050)				-0.0047	1477.36	2183.04	2183.02	728.686	728.681	2183.03	728.683	1.10939e-08	51.06	44.943	0.9804	0	0	4	22	0	0	TRUE	sp|GBP-Nanobody
F1_20240229_CS_CH_Nanobody_Chymo-Trypsin.02515.02515.4	HHHHHHHHDVQLVESGGAL		H	V	19	4						-0.0025	1477.46	2183.04	2183.02	546.767	546.763	2183.03	546.764	0.23199	39.741	36.985	0.8977	0	0	4	22	0	0	TRUE	sp|GBP-Nanobody
F1_20240229_CS_CH_Nanobody_Chymo-Trypsin.02517.02517.4	HHHHHHHHHDVQLVESGGAL		H	V	20	4		Mod1: Unannotated mass-shift 25.9932 (PeakApex: 25.9932)	hhHHHHHHHDVQLVESGGAL	42.4068	15.7828	25.9958	1477.6	2346.11	2346.08	587.534	587.528	2320.09	581.029	3.15436e-06	42.406	42.406	0.9993	0	0	3	22	0	0	TRUE	sp|GBP-Nanobody
F1_20240229_CS_CH_Nanobody_Chymo-Trypsin.02519.02519.5	HHHHHHHHHDVQLVESGGAL		H	V	20	5		Mod1: Iodoacetamide derivative/Addition of Glycine/Addition of G (PeakApex: 57.0262, Theoretical: 57.0215)	HHhhhHHHHDVQLVESGGAL	19.4084	8.65087	57.0268	1477.97	2377.13	2377.11	476.434	476.43	2320.09	465.024	0.00165992	19.408	19.408	0.9995	0	0	3	22	0	0	TRUE	sp|GBP-Nanobody
F1_20240229_CS_CH_Nanobody_Chymo-Trypsin.02521.02521.4	HHHHHHHHDVQLVESGG		H	A	17	4			HHHHHHHHDVQLVEsGG	29.1859	29.1859	53.0217	1478.08	2051.95	2051.93	513.996	513.989	1998.91	500.734	0.0129192	29.185	28.597	0.9659	0	0	4	20	0	0	TRUE	sp|GBP-Nanobody
F1_20240229_CS_CH_Nanobody_Chymo-Trypsin.02522.02522.2	HHHHHHHHDVQLVESGGAL		H	V	19	2		Mod1: Unannotated mass-shift -0.0100 (PeakApex: -0.0100)				-0.0059	1478.13	2183.05	2183.02	1092.53	1092.52	2183.03	1092.52	3.76621e-07	34.492	25.637	0.9987	0	0	4	22	0	0	TRUE	sp|GBP-Nanobody
F1_20240229_CS_CH_Nanobody_Chymo-Trypsin.02523.02523.4	HHHHHHHHDVQLVESGGAL		H	V	19	4		Mod1: Dehydration/Pyro-glu from E (PeakApex: -18.0172, Theoretical: -18.0106); Mod1: Dehydration/Pyro-glu from E (PeakApex: -18.0034)	HHHHHHHHDVQLVESGGaL	28.3412	28.3023	-18.0091	1478.18	2165.05	2165.02	542.27	542.262	2183.03	546.764	0.0015635	28.341	26.546	0.9132	0	0	4	22	0	0	TRUE	sp|GBP-Nanobody
F1_20240229_CS_CH_Nanobody_Chymo-Trypsin.02524.02524.5	AHHHHHHHHHHDVQLVESGGAL		-	V	22	5						0.0004	1478.23	2528.21	2528.18	506.649	506.644	2528.18	506.644	3.0705e-09	28.55	26.348	1	1	0	1	22	0	0	TRUE	sp|GBP-Nanobody
F1_20240229_CS_CH_Nanobody_Chymo-Trypsin.02526.02526.4	HHHHHHHHDVQLVESGGAL		H	V	19	4		Mod1: Unannotated mass-shift 23.9474 (PeakApex: 23.9474)	HHHHHHHHDVQLvesggAL	25.234	22.3092	23.9477	1478.34	2207.01	2206.97	552.759	552.751	2183.03	546.764	0.000162667	25.234	23.048	0.9988	0	0	4	22	0	0	TRUE	sp|GBP-Nanobody
F1_20240229_CS_CH_Nanobody_Chymo-Trypsin.02528.02528.4	HHHHHDVQLVESGGALV		H	Q	17	4		Mod1: Iodoacetamide derivative/Addition of Glycine/Addition of G (PeakApex: 57.0262, Theoretical: 57.0215); Mod1: Unannotated mass-shift 57.0388 (PeakApex: 57.0388)	HHHHHDVQLVESGGALv	32.8887	16.5055	57.0306	1478.44	1927.97	1927.95	483	482.995	1870.92	468.737	4.2681e-10	32.888	30.701	1	0	0	7	23	0	0	TRUE	sp|GBP-Nanobody
F1_20240229_CS_CH_Nanobody_Chymo-Trypsin.02529.02529.3	HHHHHHHHHDVQLVESGGAL		H	V	20	3		Mod1: Unannotated mass-shift 25.9932 (PeakApex: 25.9932)	hhHHHHHHHDVQLVESGGAL	30.619	10.5361	25.996	1478.49	2346.11	2346.08	783.045	783.035	2320.09	774.369	1.1911e-08	30.618	30.618	0.9639	0	0	3	22	0	0	TRUE	sp|GBP-Nanobody
F1_20240229_CS_CH_Nanobody_Chymo-Trypsin.02542.02542.3	HHHHHHDVQLVESGGAL		H	V	17	3		Mod1: Unannotated mass-shift 406.0352 (PeakApex: 406.0352)	HHHHHHDVQLVESGGAL	32.0874	40.2593	406.035	1479.55	2314.97	2314.94	772.663	772.655	1908.91	637.31	3.8731e-10	40.259	35.244	0.9696	0	0	6	22	0	0	TRUE	sp|GBP-Nanobody
F1_20240229_CS_CH_Nanobody_Chymo-Trypsin.02543.02543.3	HHHHHHHHDVQLVESGGAL		H	V	19	3		Mod1: Aspartylurea (PeakApex: -10.0390, Theoretical: -10.0320)	HHHHHHHhdVQLVESGGAL	35.7394	24.1494	-10.0347	1479.82	2173.02	2172.99	725.346	725.338	2183.03	728.683	1.42176e-07	35.739	35.739	0.9853	0	0	4	22	0	0	TRUE	sp|GBP-Nanobody
F1_20240229_CS_CH_Nanobody_Chymo-Trypsin.02544.02544.4	HHHHHHDVQLVESGGAL		H	V	17	4		Mod1: Unannotated mass-shift 406.0352 (PeakApex: 406.0352)	HHHHHHDVQLVESGGAL	25.3054	27.5692	406.035	1479.9	2314.97	2314.94	579.749	579.743	1908.91	478.235	0.019627	27.569	27.512	0.9997	0	0	6	22	0	0	TRUE	sp|GBP-Nanobody
F1_20240229_CS_CH_Nanobody_Chymo-Trypsin.02545.02545.3	HHHHHHHHDVQLVESGGAL		H	V	19	3		Mod1: Unannotated mass-shift 23.9474 (PeakApex: 23.9474); Mod1: Replacement of 3 protons by aluminium (Theoretical: 23.9581)	HHHHHHHHDVQLVEsggAL	28.7304	21.938	23.9484	1479.95	2206.99	2206.98	736.672	736.666	2183.03	728.683	0.000149927	28.73	25.344	0.964	0	0	4	22	0	0	TRUE	sp|GBP-Nanobody
F1_20240229_CS_CH_Nanobody_Chymo-Trypsin.02547.02547.4	HHHHHHHHHDVQLVESGGAL		H	V	20	4			HHHhhhhhhdvqLVESGGAL	15.9593	10.7988	-23.978	1480.05	2296.12	2296.11	575.038	575.034	2320.09	581.029	0.059598	15.959	15.959	0.9993	0	0	3	22	0	0	TRUE	sp|GBP-Nanobody
F1_20240229_CS_CH_Nanobody_Chymo-Trypsin.02548.02548.3	HHHHHHHHHDVQLVESGGAL		H	V	20	3			HHHHhhhhhdVQLVESGGAL	23.9461	14.0555	-23.9864	1480.1	2296.12	2296.1	766.382	766.374	2320.09	774.369	0.000103705	23.946	23.946	0.9616	0	0	3	22	0	0	TRUE	sp|GBP-Nanobody
F1_20240229_CS_CH_Nanobody_Chymo-Trypsin.02549.02549.4	HHHHHHHHDVQLVESGGAL		H	V	19	4			HHHHHHHHDVQlvesggaL	17.2454	14.6317	63.9069	1480.16	2246.96	2246.93	562.746	562.741	2183.03	546.764	0.125035	17.245	16.988	0.9986	0	0	4	22	0	0	TRUE	sp|GBP-Nanobody
F1_20240229_CS_CH_Nanobody_Chymo-Trypsin.02550.02550.3	HHHHHDVQLVESGGALV		H	Q	17	3		Mod1: Iodoacetamide derivative/Addition of Glycine/Addition of G (PeakApex: 57.0262, Theoretical: 57.0215)	HHHHHDVQLVESGGALv	45.7958	16.7818	57.0265	1480.21	1927.96	1927.95	643.661	643.656	1870.92	624.647	2.3e-13	45.795	45.763	1	0	0	7	23	0	0	TRUE	sp|GBP-Nanobody
F1_20240229_CS_CH_Nanobody_Chymo-Trypsin.02551.02551.3	HHHHHHHHDVQLVESGGAL		H	V	19	3		Mod1: Oxidation or Hydroxylation (PeakApex: 15.9888); Mod1: thiocarboxylic acid (Theoretical: 15.9772)	HHHHHHhhdVqLVESGGAL	32.5379	23.6675	15.9816	1480.26	2199.02	2199.01	734.015	734.01	2183.03	728.683	1.32442e-06	32.537	32.537	0.9804	0	0	4	22	0	0	TRUE	sp|GBP-Nanobody
F1_20240229_CS_CH_Nanobody_Chymo-Trypsin.02552.02552.4	HHHHHHHHDVQLVESGGAL		H	V	19	4		Mod1: dihydroxy (PeakApex: 31.9842, Theoretical: 31.9898); Mod1: persulfide (Theoretical: 31.9721)	HHHHHHHHDVQLvesggAL	24.6484	24.6484	31.9801	1480.31	2215.03	2215.01	554.764	554.759	2183.03	546.764	4.04368e-05	24.648	22.519	0.9968	0	0	4	22	0	0	TRUE	sp|GBP-Nanobody
F1_20240229_CS_CH_Nanobody_Chymo-Trypsin.02558.02558.3	HHHHHHHHDVQLVE		H	S	14	3			HHHHHHHHDVQLVE	24.4154	26.1024	69.0192	1480.62	1866.86	1866.85	623.294	623.291	1797.83	600.284	1.57452e-06	26.102	24.415	0.8937	0	0	4	17	0	0	TRUE	sp|GBP-Nanobody
F1_20240229_CS_CH_Nanobody_Chymo-Trypsin.02576.02576.5	HHHHHHHHDVQLVESGGALVQPGGSLRLSCAASGFPVNR	HHHHHHHHDVQLVESGGALVQPGGSLRLSCAASGFPVNR	H	Y	39	5	30C(57.0214)		HHHHHHHHDVQLVESGGALVQPGGslrlSCAASGFPVNR	41.3813	39.7803	128.961	1481.56	4366.07	4366.04	874.221	874.214	4237.07	848.422	2.57e-12	41.381	40.171	1	1	1	4	42	0	0	TRUE	sp|GBP-Nanobody
F1_20240229_CS_CH_Nanobody_Chymo-Trypsin.02577.02577.4	HHHHHHHHDVQLVESGGAL		H	V	19	4		Mod1: Dehydration/Pyro-glu from E (PeakApex: -18.0172, Theoretical: -18.0106); Mod1: Dehydration/Pyro-glu from E (PeakApex: -18.0034)	HHHHHHHHDVQLVEsGGAL	28.9107	26.3367	-18.0113	1481.83	2165.02	2165.02	542.263	542.261	2183.03	546.764	5.44265e-08	28.91	26.336	1	0	0	4	22	0	0	TRUE	sp|GBP-Nanobody
F1_20240229_CS_CH_Nanobody_Chymo-Trypsin.02582.02582.3	HHHHHHHHDVQLVE		H	S	14	3			HHHHHHHHDVQLVE	25.9234	39.1303	254.099	1482.13	2051.94	2051.93	684.987	684.984	1797.83	600.284	0.0389372	39.13	38.434	0.9375	0	0	4	17	0	0	TRUE	sp|GBP-Nanobody
F1_20240229_CS_CH_Nanobody_Chymo-Trypsin.02583.02583.5	HHHHHHHHDVQLVESGGALVQPGGSLRLSCAASGFPVNRYS	HHHHHHHHDVQLVESGGALVQPGGSLRLSCAASGFPVNRYS	H	M	41	5	30C(57.0214)		HHHHHHHHDVQLVESGGAlvqpggslrlscaasgfpvnrys	21.1186	21.1186	10.79	1482.4	4498	4497.96	900.607	900.599	4487.17	898.441	5.1248e-05	21.118	21.118	0.9997	0	2	4	44	0	0	TRUE	sp|GBP-Nanobody
F1_20240229_CS_CH_Nanobody_Chymo-Trypsin.02599.02599.3	HHHHHHHHDVQLVESGGAL		H	V	19	3			hHHHHHHHDVQLVESGGAL	31.5027	11.6029	-28.0429	1483.52	2154.99	2154.98	719.338	719.335	2183.03	728.683	6.4477e-10	31.502	28.919	0.9723	0	0	4	22	0	0	TRUE	sp|GBP-Nanobody
F1_20240229_CS_CH_Nanobody_Chymo-Trypsin.02601.02601.4	AHHHHHHHHHHDVQLVESGGAL		-	V	22	4		Mod1: Unannotated mass-shift -0.0100 (PeakApex: -0.0100)				-0.0067	1483.64	2528.19	2528.18	633.055	633.051	2528.18	633.053	1.05217e-07	25.466	18.856	1	1	0	1	22	0	0	TRUE	sp|GBP-Nanobody
F1_20240229_CS_CH_Nanobody_Chymo-Trypsin.02607.02607.3	HHHHHHHHDVQLVESGGAL		H	V	19	3		Mod1: Aspartylurea (Theoretical: -10.0320)	HHHHHHHhDVQLVESGGAL	38.3614	22.3399	-10.0225	1483.97	2173.05	2173	725.356	725.342	2183.03	728.683	3.91698e-09	38.361	35.839	0.9515	0	0	4	22	0	0	TRUE	sp|GBP-Nanobody
F1_20240229_CS_CH_Nanobody_Chymo-Trypsin.02609.02609.3	HHHHHHHHDVQLVE		H	S	14	3		Mod1: 2-ammonio-6-[4-(hydroxymethyl)-3-oxidopyridinium-1-yl]- hexanoate (Theoretical: 108.0211)	HHHHHHHHDVQLVE	19.8488	23.8992	108.031	1484.3	1905.89	1905.86	636.303	636.294	1797.83	600.284	0.000231211	23.899	20.484	0.9307	0	0	4	17	0	0	TRUE	sp|GBP-Nanobody
F1_20240229_CS_CH_Nanobody_Chymo-Trypsin.02610.02610.4	HHHHHHHHHHDVQLVESGGAL		A	V	21	4		Mod1: Addition of Q (Theoretical: 128.0586)	HHhhhhhhhhdVQLVESGGAL	17.5749	10.5047	128.062	1484.36	2585.24	2585.21	647.317	647.309	2457.14	615.293	0.00587923	17.574	17.574	0.9998	0	0	2	22	0	0	TRUE	sp|GBP-Nanobody
F1_20240229_CS_CH_Nanobody_Chymo-Trypsin.02617.02617.3	HHHHHHHHDVQLVESGGAL		H	V	19	3		Mod1: Loss of O2; nitro photochemical decomposition (Theoretical: 12.9952)	HHHHHHHHDVQLVESGGAL	34.6543	36.0152	12.9875	1485.32	2196.01	2196.01	733.01	733.012	2183.03	728.683	1.66365e-07	36.015	33.551	0.924	0	0	4	22	0	0	TRUE	sp|GBP-Nanobody
F1_20240229_CS_CH_Nanobody_Chymo-Trypsin.02619.02619.3	HHHHHHHHDVQLVESGGAL		H	V	19	3		Mod1: Iodoacetamide derivative/Addition of Glycine/Addition of G (PeakApex: 57.0122, Theoretical: 57.0215)	HHhHHHHHDVQLVESGGAL	49.7921	19.3076	57.0156	1485.47	2240.05	2240.04	747.692	747.688	2183.03	728.683	0	49.792	49.753	1	0	0	4	22	0	0	TRUE	sp|GBP-Nanobody
F1_20240229_CS_CH_Nanobody_Chymo-Trypsin.02620.02620.4	HHHHHHHHDVQLVESGGAL		H	V	19	4		Mod1: Iodoacetamide derivative/Addition of Glycine/Addition of G (PeakApex: 57.0122, Theoretical: 57.0215); Mod1: Iodoacetamide derivative/Addition of Glycine/Addition of G (PeakApex: 57.0262)	HHhHHHHHDVQLVESGGAL	36.9695	10.1413	57.021	1485.75	2240.06	2240.05	561.021	561.019	2183.03	546.764	9.3965e-10	36.969	36.926	1	0	0	4	22	0	0	TRUE	sp|GBP-Nanobody
F1_20240229_CS_CH_Nanobody_Chymo-Trypsin.02623.02623.4	HHHHHHHHHDVQLVESGGAL		H	V	20	4		Mod1: Iodoacetamide derivative/Addition of Glycine/Addition of G (PeakApex: 57.0262, Theoretical: 57.0215)	HHHhhhhhhdVQLVESGGAL	16.1326	10.9039	57.0263	1486.03	2377.12	2377.11	595.288	595.285	2320.09	581.029	0.483889	16.132	16.132	0.9943	0	0	3	22	0	0	TRUE	sp|GBP-Nanobody
F1_20240229_CS_CH_Nanobody_Chymo-Trypsin.02627.02627.5	HHHHHHHHDVQLVESGGAL		H	V	19	5						-0.0018	1486.46	2183.04	2183.03	437.615	437.612	2183.03	437.613	7.93104e-07	28.892	28.555	1	0	0	4	22	0	0	TRUE	sp|GBP-Nanobody
F1_20240229_CS_CH_Nanobody_Chymo-Trypsin.02652.02652.2	HHHHHHHHDVQLVESGGAL		H	V	19	2		Mod1: Unannotated mass-shift -0.0100 (PeakApex: -0.0100); (PeakApex: 0.0050)				-0.0035	1489	2183.06	2183.02	1092.54	1092.52	2183.03	1092.52	0.000213764	36.619	29.577	0.9919	0	0	4	22	0	0	TRUE	sp|GBP-Nanobody
F1_20240229_CS_CH_Nanobody_Chymo-Trypsin.02654.02654.4	HHHHHHDVQLVESGGAL		H	V	17	4		Mod1: Unannotated mass-shift 372.0290 (PeakApex: 372.0290)	HHHHHHDVQLVESGGAL	25.4661	26.5379	372.036	1489.14	2280.98	2280.95	571.253	571.244	1908.91	478.235	0.057448	26.537	21.842	0.9247	0	0	6	22	0	0	TRUE	sp|GBP-Nanobody
F1_20240229_CS_CH_Nanobody_Chymo-Trypsin.02655.02655.4	HHHHHHHHDVQLVESGGAL		H	V	19	4		Mod1: oxoalanine (Theoretical: -17.9928)	HHHHHHHHDVQLVESGGAL	33.2317	33.2541	-17.9925	1489.2	2165.07	2165.03	542.274	542.266	2183.03	546.764	6.20169e-09	33.254	29.066	1	0	0	4	22	0	0	TRUE	sp|GBP-Nanobody
F1_20240229_CS_CH_Nanobody_Chymo-Trypsin.02656.02656.4	HHHHHHHHDVQLVESGGAL		H	V	19	4		Mod1: Iodoacetamide derivative/Addition of Glycine/Addition of G (PeakApex: 57.0122, Theoretical: 57.0215); Mod1: Iodoacetamide derivative/Addition of Glycine/Addition of G (PeakApex: 57.0262)	HHhHHHHHDVQLVESGGAL	36.9427	11.377	57.021	1489.25	2240.08	2240.05	561.027	561.019	2183.03	546.764	3.0971e-10	36.942	36.903	1	0	0	4	22	0	0	TRUE	sp|GBP-Nanobody
F1_20240229_CS_CH_Nanobody_Chymo-Trypsin.02657.02657.4	HHHHHHHHDVQLVESGGAL		H	V	19	4		Mod1: Unannotated mass-shift 23.9474 (PeakApex: 23.9474); Mod1: Replacement of 3 protons by aluminium (Theoretical: 23.9581)	HHHHHHHHDvQLVESGGAL	34.3327	21.9872	23.9523	1489.3	2207	2206.98	552.758	552.752	2183.03	546.764	0.000548122	34.332	31.6	0.9913	0	0	4	22	0	0	TRUE	sp|GBP-Nanobody
F1_20240229_CS_CH_Nanobody_Chymo-Trypsin.02658.02658.3	NSAEDPFIAIHAESKL		S	-	16	3			NSAEDPFIAIHAESKl	15.0113	4.70628	368.091	1489.35	2108.99	2108.96	704.003	703.994	1740.87	581.297	0.186586	15.011	13.607	0.9968	1	0	496	511	0	0	FALSE	sp|P0DTE7|AMY1B_HUMAN	P0DTE7	AMY1B_HUMAN	AMY1B	Alpha-amylase 1B	AMY1A, AMY1C	sp|P0DTE8|AMY1C_HUMAN, sp|P0DUB6|AMY1A_HUMAN
F1_20240229_CS_CH_Nanobody_Chymo-Trypsin.02659.02659.4	HHHHHHHHDVQLVESGGA		H	L	18	4		Mod1: Dehydration/Pyro-glu from E (PeakApex: -18.0034, Theoretical: -18.0106)	HHHHHHHHDVQLVEsGGA	30.8159	28.2096	-18.0034	1489.4	2051.96	2051.94	513.998	513.992	2069.94	518.493	0.00410355	30.815	29.637	0.9374	0	0	4	21	0	0	TRUE	sp|GBP-Nanobody
F1_20240229_CS_CH_Nanobody_Chymo-Trypsin.02668.02668.3	HHHHHHDVQLVESGGAL		H	V	17	3			HHHHHHDVQLVESGGAL	31.9326	40.1212	406.054	1490.29	2314.98	2314.96	772.668	772.662	1908.91	637.31	1.50121e-05	40.121	37.565	0.9453	0	0	6	22	0	0	TRUE	sp|GBP-Nanobody
F1_20240229_CS_CH_Nanobody_Chymo-Trypsin.02669.02669.3	HHHHHHHHDVQLVESGGAL		H	V	19	3		Mod1: Unannotated mass-shift 23.9474 (PeakApex: 23.9474); Mod1: Replacement of 3 protons by aluminium (Theoretical: 23.9581)	HHHHHHHHDVQLVEsggAL	38.968	31.5819	23.9548	1490.56	2207	2206.98	736.673	736.668	2183.03	728.683	2.23944e-06	38.968	32.897	0.9871	0	0	4	22	0	0	TRUE	sp|GBP-Nanobody
F1_20240229_CS_CH_Nanobody_Chymo-Trypsin.02678.02678.3	HHHHHDVQLVESGGALV		H	Q	17	3		Mod1: Unannotated mass-shift 37.9888 (PeakApex: 37.9888)	HHHHHDVQLVESGGALv	18.8752	10.4111	37.9907	1491.9	1908.93	1908.91	637.318	637.31	1870.92	624.647	0.00159246	18.875	18.648	0.941	0	0	7	23	0	0	TRUE	sp|GBP-Nanobody
F1_20240229_CS_CH_Nanobody_Chymo-Trypsin.02692.02692.4	HHHHHHHHDVQLVESGGAL		H	V	19	4		Mod1: dihydroxy (PeakApex: 31.9842, Theoretical: 31.9898); Mod1: dihydroxy (PeakApex: 31.9992)	HHHHHHHHDVQLVesggAL	29.5939	29.5939	31.9914	1493.6	2215.03	2215.02	554.766	554.762	2183.03	546.764	7.90747e-05	29.593	29.017	0.9965	0	0	4	22	0	0	TRUE	sp|GBP-Nanobody
F1_20240229_CS_CH_Nanobody_Chymo-Trypsin.02694.02694.4	HHHHHHHHHDVQLVESGGAL		H	V	20	4		Mod1: Acetaldehyde +26 (Theoretical: 26.0157)	HHhhhhhhhdVQLVESGGAL	20.0334	9.60451	26.0136	1493.73	2346.12	2346.1	587.537	587.532	2320.09	581.029	0.00221921	20.033	20.033	0.9622	0	0	3	22	0	0	TRUE	sp|GBP-Nanobody
F1_20240229_CS_CH_Nanobody_Chymo-Trypsin.02697.02697.3	HHHHHHHHDVQLVESGGAL		H	V	19	3		Mod1: Aspartylurea (Theoretical: -10.0320)	HHHHHHHhDVQLVESGGAL	40.9699	24.1584	-10.0242	1494.31	2173.03	2173	725.35	725.341	2183.03	728.683	1.07833e-08	40.969	38.367	0.9641	0	0	4	22	0	0	TRUE	sp|GBP-Nanobody
F1_20240229_CS_CH_Nanobody_Chymo-Trypsin.02698.02698.4	HHHHHHHHHDVQLVESGGAL		H	V	20	4						0.004	1494.59	2320.11	2320.09	581.035	581.03	2320.09	581.029	8.86893e-07	38.557	34.209	1	0	0	3	22	0	0	TRUE	sp|GBP-Nanobody
F1_20240229_CS_CH_Nanobody_Chymo-Trypsin.02704.02704.3	HHHHHHHHDVQLVESGGAL		H	V	19	3		Mod1: Iodoacetamide derivative/Addition of Glycine/Addition of G (PeakApex: 57.0262, Theoretical: 57.0215)	HHHHhHHHDVQLVESGGAL	53.8867	29.7087	57.0256	1496.22	2240.07	2240.05	747.697	747.691	2183.03	728.683	3.71e-12	53.886	53.814	0.9993	0	0	4	22	0	0	TRUE	sp|GBP-Nanobody
F1_20240229_CS_CH_Nanobody_Chymo-Trypsin.02705.02705.4	AHHHHHHHHHHDVQLVESGGAL		-	V	22	4		Mod1: Iodoacetamide derivative/Addition of Glycine/Addition of G (PeakApex: 57.0262, Theoretical: 57.0215)	AHhHHHHHHHHDVQLVESGGAL	19.2798	10.4374	57.0284	1496.49	2585.24	2585.21	647.316	647.31	2528.18	633.053	0.00718108	19.279	18.044	0.9999	1	0	1	22	0	0	TRUE	sp|GBP-Nanobody
F1_20240229_CS_CH_Nanobody_Chymo-Trypsin.02706.02706.4	AHHHHHHHHHHDVQLVESGGAL		-	V	22	4						0.003	1496.6	2528.21	2528.18	633.061	633.053	2528.18	633.053	0.00357142	23.403	19.865	0.9956	1	0	1	22	0	0	TRUE	sp|GBP-Nanobody
F1_20240229_CS_CH_Nanobody_Chymo-Trypsin.02710.02710.4	HHHHHHHHHDVQLVESGGAL		H	V	20	4			HHHHhhhhhdVQLVESGGAL	24.6299	11.938	83.035	1497.51	2403.14	2403.12	601.792	601.788	2320.09	581.029	9.64911e-05	24.629	24.629	0.9865	0	0	3	22	0	0	TRUE	sp|GBP-Nanobody
F1_20240229_CS_CH_Nanobody_Chymo-Trypsin.02715.02715.4	HHHHHHHHHDVQLVESGGAL		H	V	20	4			HHHHHhhhhDVQLVESGGAL	31.9818	13.6218	-23.016	1498.59	2297.09	2297.07	575.281	575.275	2320.09	581.029	2.0746e-09	31.981	31.981	1	0	0	3	22	0	0	TRUE	sp|GBP-Nanobody
F1_20240229_CS_CH_Nanobody_Chymo-Trypsin.02721.02721.2	HHHHHHHHDVQLVESGGAL		H	V	19	2		Mod1: Unannotated mass-shift -0.0100 (PeakApex: -0.0100); (PeakApex: 0.0050)				-0.0044	1499.63	2183.05	2183.02	1092.53	1092.52	2183.03	1092.52	1.8813	18.443	17.532	0.889	0	0	4	22	0	0	TRUE	sp|GBP-Nanobody
F1_20240229_CS_CH_Nanobody_Chymo-Trypsin.02741.02741.4	HHHHHHDVQLVESGGAL		H	V	17	4			HHHHHHDVQLvesggAL	16.8229	15.6108	406.053	1502.04	2314.98	2314.96	579.752	579.748	1908.91	478.235	0.0187577	16.822	15.815	0.9997	0	0	6	22	0	0	TRUE	sp|GBP-Nanobody
F1_20240229_CS_CH_Nanobody_Chymo-Trypsin.02749.02749.4	HHHHHHHHDVQLVESGG		H	A	17	4			HHHHHHHHDVQLVEsGG	29.063	29.063	53.0337	1503.27	2051.96	2051.94	513.997	513.992	1998.91	500.734	5.92683e-06	29.063	28.467	0.9969	0	0	4	20	0	0	TRUE	sp|GBP-Nanobody
F1_20240229_CS_CH_Nanobody_Chymo-Trypsin.02754.02754.3	HHHHHHHHDVQLVESGGAL		H	V	19	3						0.0146	1504	2183.05	2183.04	728.691	728.688	2183.03	728.683	0.00185309	44.368	35.657	0.9101	0	0	4	22	0	0	TRUE	sp|GBP-Nanobody
F1_20240229_CS_CH_Nanobody_Chymo-Trypsin.02767.02767.4	HHHHHHHHDVQLVESGGAL		H	V	19	4		Mod1: Unannotated mass-shift 57.0388 (PeakApex: 57.0388)	HHHhHHHHDVQLVESGGAL	45.1802	21.535	57.0385	1505.33	2240.07	2240.07	561.026	561.024	2183.03	546.764	1.1082e-10	45.18	45.118	1	0	0	4	22	0	0	TRUE	sp|GBP-Nanobody
F1_20240229_CS_CH_Nanobody_Chymo-Trypsin.02768.02768.2	EWVAGMSSAGDR	EWVAGM[147]SSAGDR	R	S	12	2	6M(15.9949)	Mod1: dihydroxy (PeakApex: 31.9842, Theoretical: 31.9898); Mod1: dihydroxy (PeakApex: 31.9992)	ewVAGMSSAGDR	24.6307	19.0666	31.9926	1505.6	1312.55	1312.54	657.283	657.276	1280.55	641.28	1.76883e-07	24.63	24.63	0.9997	2	0	57	68	0	0	TRUE	sp|GBP-Nanobody
F1_20240229_CS_CH_Nanobody_Chymo-Trypsin.02769.02769.4	HHHHHHHHDVQLVESGGAL		H	V	19	4						0.0239	1505.67	2183.05	2183.05	546.771	546.77	2183.03	546.764	0.0617525	39.642	33.547	0.9593	0	0	4	22	0	0	TRUE	sp|GBP-Nanobody
F1_20240229_CS_CH_Nanobody_Chymo-Trypsin.02792.02792.4	HHHHHDVQLVESGGALVQ		H	P	18	4			HHHHHDVQLVESGGALvq	41.8792	23.5096	-19.0103	1507.89	1979.97	1979.97	495.999	495.999	1998.98	500.752	4.46561e-05	41.879	41.879	0.9986	0	0	7	24	0	0	TRUE	sp|GBP-Nanobody
F1_20240229_CS_CH_Nanobody_Chymo-Trypsin.02796.02796.3	HHHHHHHHDVQLVESGGAL		H	V	19	3		Mod1: Iodoacetamide derivative/Addition of Glycine/Addition of G (PeakApex: 57.0122, Theoretical: 57.0215); Mod1: Iodoacetamide derivative/Addition of Glycine/Addition of G (PeakApex: 57.0262)	HHHhHHHHDVQLVESGGAL	51.8921	23.4153	57.0214	1508.9	2240.07	2240.05	747.697	747.69	2183.03	728.683	3.5e-13	51.892	51.83	1	0	0	4	22	0	0	TRUE	sp|GBP-Nanobody
F1_20240229_CS_CH_Nanobody_Chymo-Trypsin.02798.02798.4	HHHHHHHHHDVQLVESGGAL		H	V	20	4			HHHhhhHHHDVQLVESGGAL	29.3317	10.3708	-23.0164	1509.26	2297.09	2297.07	575.28	575.275	2320.09	581.029	5.28885e-08	29.331	29.331	1	0	0	3	22	0	0	TRUE	sp|GBP-Nanobody
F1_20240229_CS_CH_Nanobody_Chymo-Trypsin.02806.02806.4	HHHHHDVQLVESGGAL		H	V	16	4			HHHHHDVQlvesggAL	19.5022	19.5022	509.096	1510.32	2280.97	2280.95	571.25	571.244	1771.85	443.97	0.0100039	19.502	14.929	0.9998	0	0	7	22	0	0	TRUE	sp|GBP-Nanobody
F1_20240229_CS_CH_Nanobody_Chymo-Trypsin.02813.02813.3	HHHHHDVQLVESGGALVQ		H	P	18	3			HHHHHDVQLVESGGALvq	62.7097	31.5686	-19.0222	1511.19	1979.97	1979.95	660.999	660.992	1998.98	667.333	1.46404e-07	62.709	62.709	0.9876	0	0	7	24	0	0	TRUE	sp|GBP-Nanobody
F1_20240229_CS_CH_Nanobody_Chymo-Trypsin.02838.02838.3	HHHHDVQLVESGGALV		H	Q	16	3		Mod1: Unannotated mass-shift 37.9888 (PeakApex: 37.9888)	HHHHDVQLVESGGALv	47.5542	18.9177	37.9873	1514.07	1771.87	1771.85	591.63	591.623	1733.86	578.961	8.047e-11	47.554	44.78	0.9914	0	0	8	23	0	0	TRUE	sp|GBP-Nanobody
F1_20240229_CS_CH_Nanobody_Chymo-Trypsin.02839.02839.3	HHHHHHHHDVQLVESGGAL		H	V	19	3		Mod1: formaldehyde adduct (Theoretical: 12.0000)	hhHHHHHHDVQLVESGGAL	30.4555	11.3088	11.9941	1514.13	2195.05	2195.02	732.69	732.681	2183.03	728.683	3.0067e-10	30.455	30.455	0.9573	0	0	4	22	0	0	TRUE	sp|GBP-Nanobody
F1_20240229_CS_CH_Nanobody_Chymo-Trypsin.02844.02844.3	HHHHHHHHDVQLVESGGAL		H	V	19	3						0.0053	1514.44	2183.05	2183.03	728.691	728.685	2183.03	728.683	2.22453e-06	49.096	36.62	0.9926	0	0	4	22	0	0	TRUE	sp|GBP-Nanobody
F1_20240229_CS_CH_Nanobody_Chymo-Trypsin.02851.02851.2	HHHHDVQLVESGGALV		H	Q	16	2		Mod1: Unannotated mass-shift 37.9888 (PeakApex: 37.9888)	HHHHDVQLVESGGALv	60.2404	28.7016	37.9855	1515.32	1771.85	1771.85	886.935	886.93	1733.86	867.937	0	60.24	54.757	1	0	0	8	23	0	0	TRUE	sp|GBP-Nanobody
F1_20240229_CS_CH_Nanobody_Chymo-Trypsin.02867.02867.2	EWVAGMSSAGDR	EWVAGM[147]SSAGDR	R	S	12	2	6M(15.9949)	Mod1: dihydroxy (PeakApex: 31.9842, Theoretical: 31.9898); Mod1: dihydroxy (PeakApex: 31.9992)	ewVAGMSSAGDR	28.1575	21.383	31.9924	1516.18	1312.55	1312.54	657.284	657.276	1280.55	641.28	6.71496e-09	28.157	28.157	1	2	0	57	68	0	0	TRUE	sp|GBP-Nanobody
F1_20240229_CS_CH_Nanobody_Chymo-Trypsin.02877.02877.4	HHHHHHHHDVQLVESGGAL		H	V	19	4		Mod1: Iodoacetamide derivative/Addition of Glycine/Addition of G (PeakApex: 57.0122, Theoretical: 57.0215)	hHHHHHHHDVQLVESGGAL	46.4529	19.761	57.0127	1516.92	2240.08	2240.04	561.026	561.017	2183.03	546.764	6.61374e-06	46.452	43.608	1	0	0	4	22	0	0	TRUE	sp|GBP-Nanobody
F1_20240229_CS_CH_Nanobody_Chymo-Trypsin.02884.02884.4	HHHHHHHHDVQLVESGGAL		H	V	19	4						0.0117	1517.34	2183.03	2183.04	546.765	546.767	2183.03	546.764	8.06515e-06	34.376	28.999	0.9986	0	0	4	22	0	0	TRUE	sp|GBP-Nanobody
F1_20240229_CS_CH_Nanobody_Chymo-Trypsin.02885.02885.4	HHHHDVQLVESGGALV		H	Q	16	4		Mod1: Unannotated mass-shift 37.9888 (PeakApex: 37.9888)	HHHHDVQLVESGGALv	32.6769	16.4616	37.9901	1517.61	1771.86	1771.85	443.971	443.97	1733.86	434.472	1.0566e-06	32.676	30.291	1	0	0	8	23	0	0	TRUE	sp|GBP-Nanobody
F1_20240229_CS_CH_Nanobody_Chymo-Trypsin.02886.02886.4	HHHHHHHDVQLVESGGAL		H	V	18	4		Mod1: Iodoacetamide derivative/Addition of Glycine/Addition of G (PeakApex: 57.0122, Theoretical: 57.0215)	HHHHHHhdVQLVESGGAL	37.967	20.0229	57.0127	1517.71	2102.99	2102.98	526.756	526.753	2045.97	512.499	9.43818e-09	37.966	37.966	1	0	0	5	22	0	0	TRUE	sp|GBP-Nanobody
F1_20240229_CS_CH_Nanobody_Chymo-Trypsin.02887.02887.2	EWVAGMSSAGDR	EWVAGM[147]SSAGDR	R	S	12	2	6M(15.9949)	Mod1: dihydroxy (PeakApex: 31.9842, Theoretical: 31.9898); Mod1: dihydroxy (PeakApex: 31.9992)	ewVAGMSSAGDR	19.916	14.5135	31.9917	1517.77	1312.54	1312.54	657.277	657.276	1280.55	641.28	0.00196158	19.916	19.916	0.9807	2	0	57	68	0	0	TRUE	sp|GBP-Nanobody
F1_20240229_CS_CH_Nanobody_Chymo-Trypsin.02888.02888.3	HHHHHHHHDVQLVESGGAL		H	V	19	3			HHHhhhhHDVQLVESGGAL	24.2289	10.193	-23.021	1517.82	2160.02	2160.01	721.013	721.009	2183.03	728.683	1.21213e-06	24.228	24.228	0.9906	0	0	4	22	0	0	TRUE	sp|GBP-Nanobody
F1_20240229_CS_CH_Nanobody_Chymo-Trypsin.02893.02893.3	HHHHHHHDVQLVESGGAL		H	V	18	3		Mod1: Iodoacetamide derivative/Addition of Glycine/Addition of G (PeakApex: 57.0122, Theoretical: 57.0215)	HHHHHHhdVQLVESGGAL	46.1801	25.6486	57.0122	1518.15	2103.01	2102.98	702.012	702.001	2045.97	682.997	6.8e-13	46.18	46.18	1	0	0	5	22	0	0	TRUE	sp|GBP-Nanobody
F1_20240229_CS_CH_Nanobody_Chymo-Trypsin.02894.02894.4	HHHHHHHDVQLVESGGAL		H	V	18	4		Mod1: Iodoacetamide derivative/Addition of Glycine/Addition of G (PeakApex: 57.0122, Theoretical: 57.0215)	HHHHHHhdVQLVESGGAL	35.3736	18.0662	57.0127	1518.42	2103.02	2102.98	526.761	526.753	2045.97	512.499	7.61842e-07	35.373	35.373	1	0	0	5	22	0	0	TRUE	sp|GBP-Nanobody
F1_20240229_CS_CH_Nanobody_Chymo-Trypsin.02897.02897.3	HHHHHHHDVQLVESGGAL		H	V	18	3		Mod1: glycidamide adduct/Addition of S (Theoretical: 87.0320)	hHHHHHHDVQLVESGGAL	31.8921	10.7014	87.0327	1518.59	2133.02	2133	712.015	712.008	2045.97	682.997	3.73044e-09	31.892	29.347	0.951	0	0	5	22	0	0	TRUE	sp|GBP-Nanobody
F1_20240229_CS_CH_Nanobody_Chymo-Trypsin.02898.02898.5	HHHHHHHHDVQLVESGGAL		H	V	19	5			HHHHHHHHDVqLVESGGAL	19.3202	15.1839	401.076	1518.64	2584.12	2584.1	517.832	517.828	2183.03	437.613	0.00585064	19.32	17.275	0.9998	0	0	4	22	0	0	TRUE	sp|GBP-Nanobody
F1_20240229_CS_CH_Nanobody_Chymo-Trypsin.02903.02903.3	HHHHDVQLVESGGALV		H	Q	16	3		Mod1: deamidation followed by esterification with ethanol (Theoretical: 29.0153)	HHHHDVQLVESGGALv	42.66	19.0542	29.0224	1518.9	1762.92	1762.88	588.647	588.635	1733.86	578.961	7.9e-13	42.66	40.201	1	0	0	8	23	0	0	TRUE	sp|GBP-Nanobody
F1_20240229_CS_CH_Nanobody_Chymo-Trypsin.02905.02905.5	HHHHHHHHDVQLVESGGAL		H	V	19	5		Mod1: Iodoacetamide derivative/Addition of Glycine/Addition of G (PeakApex: 57.0262, Theoretical: 57.0215)	HHHhHHHHDVQLVESGGAL	31.298	11.1417	57.0239	1519	2240.07	2240.05	449.022	449.017	2183.03	437.613	2.9204e-08	31.297	28.772	1	0	0	4	22	0	0	TRUE	sp|GBP-Nanobody
F1_20240229_CS_CH_Nanobody_Chymo-Trypsin.02914.02914.4	HHHHHHHHDVQLVESGGAL		H	V	19	4		Mod1: Unannotated mass-shift -0.0100 (PeakApex: -0.0100)				-0.0093	1519.48	2183.06	2183.02	546.772	546.762	2183.03	546.764	0.00312296	38.225	33.815	0.9858	0	0	4	22	0	0	TRUE	sp|GBP-Nanobody
F1_20240229_CS_CH_Nanobody_Chymo-Trypsin.02915.02915.2	HHHHDVQLVESGGALV		H	Q	16	2		Mod1: Unannotated mass-shift 37.9888 (PeakApex: 37.9888)	HHHHDVQLVESGGALv	57.6471	26.1217	37.9834	1519.75	1771.87	1771.84	886.944	886.929	1733.86	867.937	3.5e-13	57.647	52.236	1	0	0	8	23	0	0	TRUE	sp|GBP-Nanobody
F1_20240229_CS_CH_Nanobody_Chymo-Trypsin.02916.02916.4	HHHHHHHDVQLVESGGAL		H	V	18	4		Mod1: Unannotated mass-shift -0.0100 (PeakApex: -0.0100)				-0.0095	1519.81	2045.99	2045.96	512.506	512.497	2045.97	512.499	0.0319392	39.492	33.805	0.9743	0	0	5	22	0	0	TRUE	sp|GBP-Nanobody
F1_20240229_CS_CH_Nanobody_Chymo-Trypsin.02918.02918.4	HHHHHHHDVQLVESGGAL		H	V	18	4		Mod1: glycidamide adduct/Addition of S (Theoretical: 87.0320)	hHHHHHHDVQLVESGGAL	30.5094	13.0343	87.034	1519.92	2133.03	2133	534.264	534.258	2045.97	512.499	1.48308e-08	30.509	28.075	1	0	0	5	22	0	0	TRUE	sp|GBP-Nanobody
F1_20240229_CS_CH_Nanobody_Chymo-Trypsin.02925.02925.2	HHHHHHHDVQLVESGGAL		H	V	18	2		Mod1: Unannotated mass-shift -0.0100 (PeakApex: -0.0100)				-0.0102	1520.71	2045.98	2045.96	1024	1023.99	2045.97	1023.99	0.000404847	44.054	41.318	0.9916	0	0	5	22	0	0	TRUE	sp|GBP-Nanobody
F1_20240229_CS_CH_Nanobody_Chymo-Trypsin.02928.02928.3	HHHHHHHHDVQLVESGGAL		H	V	19	3		Mod1: Unannotated mass-shift 25.9932 (PeakApex: 25.9932)	hhHHHHHHDVQLVESGGAL	45.421	14.452	25.9917	1521.09	2209.05	2209.02	737.356	737.347	2183.03	728.683	2e-14	45.421	45.421	1	0	0	4	22	0	0	TRUE	sp|GBP-Nanobody
F1_20240229_CS_CH_Nanobody_Chymo-Trypsin.02930.02930.4	HHHHHDVQLVESGGAL		H	V	16	4		Mod1: Unannotated mass-shift 372.0290 (PeakApex: 372.0290)	HHHHHDVQLVESGGAL	23.1421	24.1835	372.029	1521.19	2143.9	2143.88	536.983	536.977	1771.85	443.97	0.039869	24.183	21.879	0.9406	0	0	7	22	0	0	TRUE	sp|GBP-Nanobody
F1_20240229_CS_CH_Nanobody_Chymo-Trypsin.02931.02931.3	HHHHHDVQLVESGGAL		H	V	16	3		Mod1: Unannotated mass-shift 372.0290 (PeakApex: 372.0290)	HHHHHDVQLVESGGAL	28.1025	36.2471	372.029	1521.24	2143.9	2143.88	715.641	715.634	1771.85	591.624	1.49397e-06	36.247	31.111	0.9905	0	0	7	22	0	0	TRUE	sp|GBP-Nanobody
F1_20240229_CS_CH_Nanobody_Chymo-Trypsin.02933.02933.3	HHHHHHHHDVQLVESGGAL		H	V	19	3		Mod1: Iodoacetamide derivative/Addition of Glycine/Addition of G (PeakApex: 57.0262, Theoretical: 57.0215)	HHhHhHHHDVQLVESGGAL	42.4487	13.1402	57.0258	1521.35	2240.06	2240.05	747.694	747.692	2183.03	728.683	1.2e-13	42.448	42.416	1	0	0	4	22	0	0	TRUE	sp|GBP-Nanobody
F1_20240229_CS_CH_Nanobody_Chymo-Trypsin.02934.02934.3	HHHHHHHHDVQLVESGGAL		H	V	19	3			HHHHhHHHDVQLVESGGAL	43.9039	13.1628	-23.9866	1521.4	2159.07	2159.04	720.696	720.687	2183.03	728.683	2.2e-13	43.903	43.873	1	0	0	4	22	0	0	TRUE	sp|GBP-Nanobody
F1_20240229_CS_CH_Nanobody_Chymo-Trypsin.02935.02935.3	HHHHHHHDVQLVESGGAL		H	V	18	3		Mod1: Aspartylurea (PeakApex: -10.0390, Theoretical: -10.0320)	HHHHHHhDVQLVESGGAL	38.9559	20.2636	-10.0388	1521.45	2035.96	2035.93	679.66	679.65	2045.97	682.997	1.29727e-06	38.955	38.939	0.9871	0	0	5	22	0	0	TRUE	sp|GBP-Nanobody
F1_20240229_CS_CH_Nanobody_Chymo-Trypsin.02936.02936.3	HHHHHHHDVQLVESGGAL		H	V	18	3		Mod1: Unannotated mass-shift 23.9474 (PeakApex: 23.9474)	HHHHHHHDVQLVeSGGAL	32.1343	24.3575	23.9468	1521.5	2069.93	2069.91	690.986	690.979	2045.97	682.997	1.18205e-06	32.134	26.689	0.9874	0	0	5	22	0	0	TRUE	sp|GBP-Nanobody
F1_20240229_CS_CH_Nanobody_Chymo-Trypsin.02938.02938.2	HHHHHHHHDVQLVESGGAL		H	V	19	2			HHHHHHHHDVQLVESGGAL	16.1082	22.5288	-5.1439	1521.6	2177.91	2177.88	1089.96	1089.95	2183.03	1092.52	4.85467e-07	22.528	22.528	0.9653	0	0	4	22	0	0	TRUE	sp|GBP-Nanobody
F1_20240229_CS_CH_Nanobody_Chymo-Trypsin.02940.02940.4	HHHHHHHDVQLVESGGAL		H	V	18	4		Mod1: Unannotated mass-shift 23.9474 (PeakApex: 23.9474)	HHHHHHHDVQlVESGGAL	29.2552	22.153	23.9475	1521.71	2069.93	2069.92	518.491	518.486	2045.97	512.499	0.000120828	29.255	29.084	0.9985	0	0	5	22	0	0	TRUE	sp|GBP-Nanobody
F1_20240229_CS_CH_Nanobody_Chymo-Trypsin.02941.02941.2	HHHHHDVQLVE		H	S	11	2		Mod1: Formylation (Theoretical: 27.9949)	HHHHHDVQLve	26.4981	24.2559	27.9893	1521.76	1414.66	1414.64	708.336	708.329	1386.65	694.334	0.00146942	26.498	26.498	0.8925	0	0	7	17	0	0	TRUE	sp|GBP-Nanobody
F1_20240229_CS_CH_Nanobody_Chymo-Trypsin.02942.02942.4	HHHHHHHDVQLVE		H	S	13	4			HHHHHHHDVQLVE	18.944	23.711	254.092	1521.81	1914.89	1914.86	479.729	479.723	1660.77	416.2	0.00101569	23.71	21.531	0.9819	0	0	5	17	0	0	TRUE	sp|GBP-Nanobody
F1_20240229_CS_CH_Nanobody_Chymo-Trypsin.02945.02945.3	HHHHDVQLVESGGALV		H	Q	16	3		Mod1: deamidation followed by esterification with ethanol (Theoretical: 29.0153)	HHHHDVQLVESGGALv	26.8495	14.6563	29.0216	1521.97	1762.9	1762.88	588.64	588.634	1733.86	578.961	2.97873e-07	26.849	24.961	0.9647	0	0	8	23	0	0	TRUE	sp|GBP-Nanobody
F1_20240229_CS_CH_Nanobody_Chymo-Trypsin.02946.02946.3	LSSNDDSGSVVLLGGIDS		Y	S	18	3			LSSNDDSGSVVLlggIDS	15.4133	6.62489	254.11	1522.02	1987.96	1987.94	663.662	663.655	1733.83	578.951	0.0132887	15.413	15.08	0.9656	0	0	214	231	0	0	TRUE	sp|P00791|PEPA_PIG	P00791	PEPA_PIG	PGA	Pepsin A
F1_20240229_CS_CH_Nanobody_Chymo-Trypsin.02948.02948.3	HHHHHHHDVQLVESGGAL		H	V	18	3		Mod1: Oxidation or Hydroxylation (PeakApex: 15.9888); Mod1: thiocarboxylic acid (Theoretical: 15.9772)	HHHHHHHDvQLVESGGAL	34.9564	25.1856	15.9812	1522.13	2061.97	2061.95	688.33	688.324	2045.97	682.997	3.15288e-05	34.956	34.955	0.9458	0	0	5	22	0	0	TRUE	sp|GBP-Nanobody
F1_20240229_CS_CH_Nanobody_Chymo-Trypsin.02949.02949.4	HHHHHHHDVQLVESGGAL		H	V	18	4			HHHHHHHDVQLvesggaL	20.1665	18.9689	63.9058	1522.18	2109.9	2109.87	528.482	528.476	2045.97	512.499	0.00216741	20.166	18.547	0.9997	0	0	5	22	0	0	TRUE	sp|GBP-Nanobody
F1_20240229_CS_CH_Nanobody_Chymo-Trypsin.02950.02950.3	HHHHHHHDVQLVE		H	S	13	3			HHHHHHHDVQLVE	23.7132	28.4292	126.035	1522.23	1786.83	1786.81	596.616	596.609	1660.77	554.598	2.35371e-05	28.429	23.713	0.9615	0	0	5	17	0	0	TRUE	sp|GBP-Nanobody
F1_20240229_CS_CH_Nanobody_Chymo-Trypsin.02953.02953.3	HHHHHHHDVQLVESGGAL		H	V	18	3			hHHHHHHDVQLVESGGAL	36.9404	12.9871	-28.0508	1522.38	2017.94	2017.92	673.655	673.646	2045.97	682.997	2.7e-12	36.94	34.231	0.9977	0	0	5	22	0	0	TRUE	sp|GBP-Nanobody
F1_20240229_CS_CH_Nanobody_Chymo-Trypsin.02959.02959.3	HHHHHHHDVQLVESGGAL		H	V	18	3		Mod1: Unannotated mass-shift -0.0100 (PeakApex: -0.0100)				-0.0101	1522.7	2045.97	2045.96	682.999	682.993	2045.97	682.997	0.000264715	43.381	32.386	0.9774	0	0	5	22	0	0	TRUE	sp|GBP-Nanobody
F1_20240229_CS_CH_Nanobody_Chymo-Trypsin.02960.02960.4	HHHHHHHHDVQLVESGGAL		H	V	19	4			HHhHHHHHDVQLVESGGAL	23.5124	9.57144	-23.9839	1522.98	2159.06	2159.04	540.772	540.768	2183.03	546.764	2.79377e-06	23.512	23.483	1	0	0	4	22	0	0	TRUE	sp|GBP-Nanobody
F1_20240229_CS_CH_Nanobody_Chymo-Trypsin.02961.02961.3	HHHHHDVQLVESGGAL		H	V	16	3		Mod1: Unannotated mass-shift 406.0352 (PeakApex: 406.0352)	HHHHHDVQLVESGGAL	31.8524	38.0675	406.034	1523.08	2177.9	2177.88	726.974	726.968	1771.85	591.624	4.61819e-07	38.067	32.972	0.9711	0	0	7	22	0	0	TRUE	sp|GBP-Nanobody
F1_20240229_CS_CH_Nanobody_Chymo-Trypsin.02969.02969.5	HHHHHHHDVQLVESGGALVQPGGSLRLSCAASGFPVNR	HHHHHHHDVQLVESGGALVQPGGSLRLSCAASGFPVNR	H	Y	38	5	29C(57.0214)		HHHHHHHDVQLVESGGAlvqpggslrlSCAASGFPVNR	34.8091	34.8091	-8.0997	1523.73	4091.95	4091.92	819.397	819.39	4100.02	821.01	9.12755e-06	34.809	33.646	1	1	1	5	42	0	0	TRUE	sp|GBP-Nanobody
F1_20240229_CS_CH_Nanobody_Chymo-Trypsin.02972.02972.5	HHHHHHHDVQLVESGGALVQPGGSLRLSCAASGFPVNR	HHHHHHHDVQLVESGGALVQPGGSLRLSCAASGFPVNR	H	Y	38	5	29C(57.0214)		HHHHHHHDVQLVESGGAlvqpggslrlSCAASGFPVNR	34.6023	34.6023	-8.0997	1523.9	4091.94	4091.92	819.396	819.39	4100.02	821.01	0.00302766	34.602	33.609	0.9998	1	1	5	42	0	0	TRUE	sp|GBP-Nanobody
F1_20240229_CS_CH_Nanobody_Chymo-Trypsin.02975.02975.3	HHHHDVQLVESGGALV		H	Q	16	3		Mod1: Unannotated mass-shift 37.9888 (PeakApex: 37.9888)	HHHHDVQLVESGGALv	40.0208	18.9272	37.9844	1524.29	1771.86	1771.84	591.626	591.622	1733.86	578.961	7.482e-11	40.02	37.478	0.9919	0	0	8	23	0	0	TRUE	sp|GBP-Nanobody
F1_20240229_CS_CH_Nanobody_Chymo-Trypsin.02978.02978.5	HHHHHHHDVQLVESGGALVQPGGSLRLSCAASGFPVNR	HHHHHHHDVQLVESGGALVQPGGSLRLSCAASGFPVNR	H	Y	38	5	29C(57.0214)		HHHHHHHDVQLVESGGalvqpggslrlscaasgfpvnr	18.7137	18.7137	45.8175	1524.67	4145.87	4145.83	830.181	830.174	4100.02	821.01	0.000661488	18.713	18.713	0.9241	1	1	5	42	0	0	TRUE	sp|GBP-Nanobody
F1_20240229_CS_CH_Nanobody_Chymo-Trypsin.02981.02981.6	HHHHHHHDVQLVESGGALVQPGGSLR		H	L	26	6			HHHHHHHDVQlvesggalvqpggslr	19.0311	19.0311	-11.123	1524.82	2829.3	2829.28	472.558	472.555	2840.41	474.409	0.00190931	19.031	19.031	1	1	0	5	30	0	0	TRUE	sp|GBP-Nanobody
F1_20240229_CS_CH_Nanobody_Chymo-Trypsin.02984.02984.3	HHHHHHHHDVQLVESGGAL		H	V	19	3		Mod1: Unannotated mass-shift -0.0100 (PeakApex: -0.0100)				-0.0109	1524.99	2183.04	2183.02	728.686	728.679	2183.03	728.683	2.24585e-09	42.598	34.526	0.9747	0	0	4	22	0	0	TRUE	sp|GBP-Nanobody
F1_20240229_CS_CH_Nanobody_Chymo-Trypsin.02985.02985.3	HHHHHHHDVQLVESGGAL		H	V	18	3		Mod1: dihydroxy (PeakApex: 31.9842); Mod1: persulfide (Theoretical: 31.9721)	HHHHHHHDVQLVESGGAL	30.9303	32.194	31.978	1525.26	2077.97	2077.95	693.663	693.656	2045.97	682.997	1.76761e-05	32.193	26.821	0.9033	0	0	5	22	0	0	TRUE	sp|GBP-Nanobody
F1_20240229_CS_CH_Nanobody_Chymo-Trypsin.02991.02991.4	HHHHHHHHDVQLVESGGAL		H	V	19	4		Mod1: Iodoacetamide derivative/Addition of Glycine/Addition of G (PeakApex: 57.0262, Theoretical: 57.0215); Mod1: Unannotated mass-shift 57.0388 (PeakApex: 57.0388)	HHHhHHHHDVQLVESGGAL	36.9837	13.2058	57.0295	1525.58	2240.05	2240.06	561.02	561.021	2183.03	546.764	4.971e-11	36.983	34.307	1	0	0	4	22	0	0	TRUE	sp|GBP-Nanobody
F1_20240229_CS_CH_Nanobody_Chymo-Trypsin.02994.02994.4	HHHHHHHDVQLVESGGAL		H	V	18	4		Mod1: dihydroxy (PeakApex: 31.9842); Mod1: persulfide (Theoretical: 31.9721)	HHHHHHHDVQLVEsggAL	33.1711	31.9483	31.9793	1526.01	2077.96	2077.95	520.497	520.494	2045.97	512.499	6.72485e-07	33.171	30.573	1	0	0	5	22	0	0	TRUE	sp|GBP-Nanobody
F1_20240229_CS_CH_Nanobody_Chymo-Trypsin.02998.02998.2	HHHHHHHHDVQLVESGGAL		H	V	19	2		Mod1: Unannotated mass-shift -0.0100 (PeakApex: -0.0100)				-0.0099	1526.53	2183.03	2183.02	1092.52	1092.52	2183.03	1092.52	0.355014	19.127	17.422	0.8989	0	0	4	22	0	0	TRUE	sp|GBP-Nanobody
F1_20240229_CS_CH_Nanobody_Chymo-Trypsin.03003.03003.3	HHHHHHHHDVQLVE		H	S	14	3			HHHHHHHHDVQLVE	23.6939	28.5645	184.059	1526.79	1981.9	1981.89	661.642	661.637	1797.83	600.284	2.65059e-08	28.564	23.693	0.9995	0	0	4	17	0	0	TRUE	sp|GBP-Nanobody
F1_20240229_CS_CH_Nanobody_Chymo-Trypsin.03010.03010.5	HHHHHHHDVQLVESGGALVQPGGSLRLSCAASGF	HHHHHHHDVQLVESGGALVQPGGSLRLSCAASGF	H	P	34	5	29C(57.0214)		HHHHHHHDVQLVESGGAlvqpgGSLRLSCAASGF	34.7182	34.7182	590.091	1527.58	4223.87	4223.84	845.78	845.775	3633.75	727.757	8.40795e-06	34.718	34.078	1	0	1	5	38	0	0	TRUE	sp|GBP-Nanobody
F1_20240229_CS_CH_Nanobody_Chymo-Trypsin.03015.03015.3	HHHHHHHDVQLVESGGAL		H	V	18	3		Mod1: Iodoacetamide derivative/Addition of Glycine/Addition of G (PeakApex: 57.0122, Theoretical: 57.0215)	HHhHHHHDVQLVESGGAL	46.0832	23.0789	57.012	1528.38	2102.99	2102.98	702.006	702.001	2045.97	682.997	4e-14	46.083	46.048	1	0	0	5	22	0	0	TRUE	sp|GBP-Nanobody
F1_20240229_CS_CH_Nanobody_Chymo-Trypsin.03016.03016.4	HHHHHHHDVQLVESGGAL		H	V	18	4		Mod1: Iodoacetamide derivative/Addition of Glycine/Addition of G (PeakApex: 57.0122, Theoretical: 57.0215)	HHhHHHHDVQLVESGGAL	37.8991	15.555	57.0127	1528.66	2103	2102.98	526.756	526.753	2045.97	512.499	1.9789e-10	37.899	37.879	1	0	0	5	22	0	0	TRUE	sp|GBP-Nanobody
F1_20240229_CS_CH_Nanobody_Chymo-Trypsin.03017.03017.4	HHHHHHHHDVQLVESGGAL		H	V	19	4		Mod1: Unannotated mass-shift -0.0100 (PeakApex: -0.0100)				-0.0099	1528.71	2183.03	2183.02	546.766	546.761	2183.03	546.764	1.37783e-07	34.363	31.415	1	0	0	4	22	0	0	TRUE	sp|GBP-Nanobody
F1_20240229_CS_CH_Nanobody_Chymo-Trypsin.03022.03022.3	HHHHHHHDVQLVESGGAL		H	V	18	3			HHHHHHHDVQLVEsggAL	29.9977	27.1753	30.9732	1528.98	2076.95	2076.94	693.326	693.321	2045.97	682.997	1.13257e-06	29.997	26.262	0.9568	0	0	5	22	0	0	TRUE	sp|GBP-Nanobody
F1_20240229_CS_CH_Nanobody_Chymo-Trypsin.03031.03031.4	HHHHHHHDVQLVESGGAL		H	V	18	4		Mod1: Unannotated mass-shift -0.0100 (PeakApex: -0.0100)				-0.0095	1529.68	2045.97	2045.96	512.501	512.497	2045.97	512.499	3.48128e-09	34.117	28.846	1	0	0	5	22	0	0	TRUE	sp|GBP-Nanobody
F1_20240229_CS_CH_Nanobody_Chymo-Trypsin.03036.03036.3	HHHHHHHHDVQLVE		H	S	14	3			HHHHHHHHDVQLVE	23.7099	28.5659	183.059	1530.18	1980.9	1980.89	661.307	661.304	1797.83	600.284	0.000162045	28.565	28.264	0.9751	0	0	4	17	0	0	TRUE	sp|GBP-Nanobody
F1_20240229_CS_CH_Nanobody_Chymo-Trypsin.03045.03045.2	HHHHHHHDVQLVE		H	S	13	2			HHHHHHHDvqlVE	15.2666	13.7648	463.132	1531.2	2123.92	2123.9	1062.97	1062.96	1660.77	831.393	0.0886753	15.266	13.983	0.9687	0	0	5	17	0	0	TRUE	sp|GBP-Nanobody
F1_20240229_CS_CH_Nanobody_Chymo-Trypsin.03047.03047.2	HHHHHHHDVQLVESGGAL		H	V	18	2		Mod1: Unannotated mass-shift -0.0100 (PeakApex: -0.0100)				-0.0102	1531.48	2045.97	2045.96	1023.99	1023.99	2045.97	1023.99	1.09137e-06	46.754	46.304	0.998	0	0	5	22	0	0	TRUE	sp|GBP-Nanobody
F1_20240229_CS_CH_Nanobody_Chymo-Trypsin.03051.03051.3	HHHHHDVQLVESGGAL		H	V	16	3		Mod1: Unannotated mass-shift 372.0290 (PeakApex: 372.0290)	HHHHHDVQLVESGGAL	28.0103	30.4618	372.029	1531.98	2143.9	2143.88	715.639	715.634	1771.85	591.624	5.68917e-06	30.461	26.04	0.9811	0	0	7	22	0	0	TRUE	sp|GBP-Nanobody
F1_20240229_CS_CH_Nanobody_Chymo-Trypsin.03052.03052.3	HHHHHHHDVQLVESGGAL		H	V	18	3			HHHHHHHDVQlveSGGAL	21.0427	14.264	37.9368	1532.03	2083.92	2083.9	695.647	695.642	2045.97	682.997	6.08516e-05	21.042	19.057	0.9851	0	0	5	22	0	0	TRUE	sp|GBP-Nanobody
F1_20240229_CS_CH_Nanobody_Chymo-Trypsin.03054.03054.5	HHHHHHHDVQLVESGGALVQPGGSLRLSCAASGFPVNRY	HHHHHHHDVQLVESGGALVQPGGSLRLSCAASGFPVNRY	H	S	39	5	29C(57.0214)		HHHHHHHDVQLVESGGAlvqpggslrlscaasgfpvnry	26.1615	26.1615	-39.2386	1532.13	4223.87	4223.84	845.782	845.775	4263.08	853.623	2.68132e-07	26.161	26.161	1	0	1	5	43	0	0	TRUE	sp|GBP-Nanobody
F1_20240229_CS_CH_Nanobody_Chymo-Trypsin.03055.03055.3	HHHHHHHHDVQLVESGGAL		H	V	19	3			HHhHHHHHDVQLVESGGAL	30.9205	13.7433	-23.9856	1532.18	2159.06	2159.04	720.693	720.688	2183.03	728.683	1.93639e-08	30.92	30.92	0.9632	0	0	4	22	0	0	TRUE	sp|GBP-Nanobody
F1_20240229_CS_CH_Nanobody_Chymo-Trypsin.03057.03057.3	HHHHHHHDVQLVESGGAL		H	V	18	3		Mod1: Aspartylurea (PeakApex: -10.0390, Theoretical: -10.0320)	HHHHhHHDVQLVESGGAL	34.7352	16.9736	-10.0386	1532.3	2035.94	2035.93	679.655	679.65	2045.97	682.997	6.86286e-09	34.735	32.249	0.958	0	0	5	22	0	0	TRUE	sp|GBP-Nanobody
F1_20240229_CS_CH_Nanobody_Chymo-Trypsin.03058.03058.3	HHHHHHHDVQLVESGGAL		H	V	18	3		Mod1: Unannotated mass-shift 23.9474 (PeakApex: 23.9474)	HHHHHHHDVQLVEsggAL	29.6164	24.2748	23.947	1532.57	2069.93	2069.91	690.985	690.979	2045.97	682.997	0.000124044	29.616	24.299	0.9644	0	0	5	22	0	0	TRUE	sp|GBP-Nanobody
F1_20240229_CS_CH_Nanobody_Chymo-Trypsin.03060.03060.2	HHHHHDVQLVE		H	S	11	2		Mod1: Formylation (Theoretical: 27.9949)	HHHHHDVQLve	24.7572	22.6197	27.9892	1532.69	1414.65	1414.64	708.335	708.329	1386.65	694.334	0.000194754	24.757	24.757	0.9283	0	0	7	17	0	0	TRUE	sp|GBP-Nanobody
F1_20240229_CS_CH_Nanobody_Chymo-Trypsin.03066.03066.5	HHHHHHHDVQLVESGGALVQPGGSLRLSCAASGFPVNRY	HHHHHHHDVQLVESGGALVQPGGSLRLSCAASGFPVNRY	H	S	39	5	29C(57.0214)		HHHHHHHDVQLVESGGalvqpggslrlscaasgfpvnry	26.2548	26.2548	-39.2386	1532.99	4223.87	4223.84	845.782	845.775	4263.08	853.623	2.55107e-05	26.254	26.254	1	0	1	5	43	0	0	TRUE	sp|GBP-Nanobody
F1_20240229_CS_CH_Nanobody_Chymo-Trypsin.03071.03071.3	HHHHHHHHDVQLVESGGAL		H	V	19	3		Mod1: Iodoacetamide derivative/Addition of Glycine/Addition of G (PeakApex: 57.0122, Theoretical: 57.0215)	HHHhhhHHDVQLVESGGAL	26.5712	10.2258	57.0119	1533.48	2240.05	2240.04	747.692	747.687	2183.03	728.683	4.56137e-07	26.571	26.571	0.9965	0	0	4	22	0	0	TRUE	sp|GBP-Nanobody
F1_20240229_CS_CH_Nanobody_Chymo-Trypsin.03072.03072.3	HHHHHHHDVQLVESGGAL		H	V	18	3		Mod1: thiocarboxylic acid (Theoretical: 15.9772)	HHHHHHhdVQLVESGGAL	36.2302	26.089	15.9788	1533.54	2061.96	2061.95	688.329	688.323	2045.97	682.997	8.14828e-08	36.23	36.23	0.9582	0	0	5	22	0	0	TRUE	sp|GBP-Nanobody
F1_20240229_CS_CH_Nanobody_Chymo-Trypsin.03081.03081.3	HHHHHHHDVQLVESGGAL		H	V	18	3		Mod1: Unannotated mass-shift -0.0100 (PeakApex: -0.0100)				-0.01	1534.01	2045.97	2045.96	682.998	682.993	2045.97	682.997	0.000719264	43.513	33.951	0.9618	0	0	5	22	0	0	TRUE	sp|GBP-Nanobody
F1_20240229_CS_CH_Nanobody_Chymo-Trypsin.03083.03083.3	HHHHHDVQLVESGGAL		H	V	16	3		Mod1: Unannotated mass-shift 406.0352 (PeakApex: 406.0352)	HHHHHDVQLVESGGAL	31.8969	38.0699	406.034	1534.34	2177.9	2177.88	726.974	726.968	1771.85	591.624	7.1126e-05	38.069	35.453	0.9411	0	0	7	22	0	0	TRUE	sp|GBP-Nanobody
F1_20240229_CS_CH_Nanobody_Chymo-Trypsin.03087.03087.4	HHHHHHHDVQLVE		H	S	13	4			HHHHHHHDVQLVE	18.8266	22.5168	254.095	1534.78	1914.88	1914.87	479.727	479.724	1660.77	416.2	1.24423e-07	22.516	18.826	1	0	0	5	17	0	0	TRUE	sp|GBP-Nanobody
F1_20240229_CS_CH_Nanobody_Chymo-Trypsin.03091.03091.5	HHHHHHHDVQLVESGGALVQPGGSLRLSCAASGFPVN	HHHHHHHDVQLVESGGALVQPGGSLRLSCAASGFPVN	H	R	37	5	29C(57.0214)		HHHHHHHDVQLVESGGAlvqpggslrlsCAASGFPVN	35.1719	35.1719	148.002	1535.01	4091.95	4091.92	819.396	819.391	3943.91	789.79	4.65635e-06	35.171	34.38	1	0	1	5	41	0	0	TRUE	sp|GBP-Nanobody
F1_20240229_CS_CH_Nanobody_Chymo-Trypsin.03093.03093.3	HHHHHHHDVQLVESGGAL		H	V	18	3			hHHHHHHDVQLVESGGAL	19.7266	8.57396	-28.0505	1535.34	2017.93	2017.92	673.652	673.646	2045.97	682.997	0.000316424	19.726	17.638	0.9359	0	0	5	22	0	0	TRUE	sp|GBP-Nanobody
F1_20240229_CS_CH_Nanobody_Chymo-Trypsin.03102.03102.3	HHHHHHHHDVQLVESGGAL		H	V	19	3		Mod1: Unannotated mass-shift -0.0100 (PeakApex: -0.0100)				-0.0103	1535.82	2183.03	2183.02	728.685	728.679	2183.03	728.683	8.56384e-05	41.802	33.429	0.9796	0	0	4	22	0	0	TRUE	sp|GBP-Nanobody
F1_20240229_CS_CH_Nanobody_Chymo-Trypsin.03110.03110.4	HHHHHHHHDVQLVESGGAL		H	V	19	4		Mod1: Iodoacetamide derivative/Addition of Glycine/Addition of G (PeakApex: 57.0122, Theoretical: 57.0215)	HHHhHHHHDVQLVESGGAL	31.8383	10.515	57.0158	1536.47	2240.05	2240.04	561.021	561.018	2183.03	546.764	1.0241e-10	31.838	29.322	1	0	0	4	22	0	0	TRUE	sp|GBP-Nanobody
F1_20240229_CS_CH_Nanobody_Chymo-Trypsin.03114.03114.3	HHHHHHHHDVQLVESGG		H	A	17	3			HHHHHHHHDVQLVEsGG	28.8631	28.8631	-19.9776	1536.94	1978.94	1978.93	660.655	660.65	1998.91	667.309	0.000202247	28.863	26.883	0.8944	0	0	4	20	0	0	TRUE	sp|GBP-Nanobody
F1_20240229_CS_CH_Nanobody_Chymo-Trypsin.03122.03122.3	HHHHHHHDVQLVESGGAL		H	V	18	3		Mod1: Aspartylurea (PeakApex: -10.0390, Theoretical: -10.0320)	HHHHHHhdVQLVESGGAL	29.6246	15.3187	-10.0384	1537.76	2035.98	2035.93	679.666	679.65	2045.97	682.997	1.50671e-06	29.624	29.624	0.9874	0	0	5	22	0	0	TRUE	sp|GBP-Nanobody
F1_20240229_CS_CH_Nanobody_Chymo-Trypsin.03123.03123.3	HHHHHHHDVQLVE		H	S	13	3			HHHHHHHDVQLVE	23.6882	28.4213	126.046	1538.03	1786.83	1786.82	596.617	596.613	1660.77	554.598	2.54246e-05	28.421	23.688	0.9613	0	0	5	17	0	0	TRUE	sp|GBP-Nanobody
F1_20240229_CS_CH_Nanobody_Chymo-Trypsin.03125.03125.3	HHHHHHHDVQLVESGGAL		H	V	18	3			hHHHHHHDVQLVESGGAL	21.9757	9.08852	-28.0494	1538.16	2017.96	2017.92	673.66	673.647	2045.97	682.997	3.48762e-05	21.975	19.824	0.946	0	0	5	22	0	0	TRUE	sp|GBP-Nanobody
F1_20240229_CS_CH_Nanobody_Chymo-Trypsin.03133.03133.5	HHHHHHHDVQLVESGGALVQPGGSLRLSCAASGFPVNR	HHHHHHHDVQLVESGGALVQPGGSLRLSCAASGFPVNR	H	Y	38	5	29C(57.0214)		HHHHHHHDVQLVESGGAlvqpggslrlscaasgfpvnr	31.6883	31.6883	-8.0997	1538.57	4091.97	4091.92	819.402	819.39	4100.02	821.01	1.14417e-06	31.688	31.688	1	1	1	5	42	0	0	TRUE	sp|GBP-Nanobody
F1_20240229_CS_CH_Nanobody_Chymo-Trypsin.03142.03142.3	HHHHHHHDVQLVE		H	S	13	3			HHHHHHHDVQLVE	27.4127	36.7871	183.07	1539.05	1843.86	1843.84	615.628	615.621	1660.77	554.598	5.71514e-05	36.787	34.307	0.9759	0	0	5	17	0	0	TRUE	sp|GBP-Nanobody
F1_20240229_CS_CH_Nanobody_Chymo-Trypsin.03144.03144.4	HHHHHHHDVQLVESGGAL		H	V	18	4		Mod1: oxoalanine (Theoretical: -17.9928)	HHHHHHHDVQLVESGGaL	28.006	26.8725	-17.9922	1539.41	2028	2027.98	508.006	508.001	2045.97	512.499	0.0253239	28.006	27.488	0.8942	0	0	5	22	0	0	TRUE	sp|GBP-Nanobody
F1_20240229_CS_CH_Nanobody_Chymo-Trypsin.03146.03146.3	HHHHHHHHDVQLVESGG		H	A	17	3		Mod1: Dehydration/Pyro-glu from E (PeakApex: -18.0034, Theoretical: -18.0106)	HHHHHHHHDVQLVEsgg	26.8702	23.7834	-18.0038	1539.52	1980.92	1980.9	661.315	661.308	1998.91	667.309	3.65839e-06	26.87	26.87	0.9494	0	0	4	20	0	0	TRUE	sp|GBP-Nanobody
F1_20240229_CS_CH_Nanobody_Chymo-Trypsin.03149.03149.4	HHHHHHHHDVQLVESGGAL		H	V	19	4		Mod1: Iodoacetamide derivative/Addition of Glycine/Addition of G (PeakApex: 57.0262, Theoretical: 57.0215)	HHHHhHHHDVQLVESGGAL	34.3823	11.7674	57.0263	1539.68	2240.08	2240.05	561.026	561.021	2183.03	546.764	1.4572e-10	34.382	31.787	1	0	0	4	22	0	0	TRUE	sp|GBP-Nanobody
F1_20240229_CS_CH_Nanobody_Chymo-Trypsin.03160.03160.3	HHHHHHHDVQLVESGGAL		H	V	18	3		Mod1: Iodoacetamide derivative/Addition of Glycine/Addition of G (PeakApex: 57.0262, Theoretical: 57.0215)	HHhHHHHDVQLVESGGAL	48.8659	27.3338	57.0222	1540.66	2103.01	2102.99	702.01	702.004	2045.97	682.997	6.88e-12	48.865	48.832	0.9978	0	0	5	22	0	0	TRUE	sp|GBP-Nanobody
F1_20240229_CS_CH_Nanobody_Chymo-Trypsin.03161.03161.4	HHHHHHHHDVQLVESGGAL		H	V	19	4						0.0048	1540.93	2183.05	2183.03	546.771	546.765	2183.03	546.764	0.191959	34.426	31.563	0.9107	0	0	4	22	0	0	TRUE	sp|GBP-Nanobody
F1_20240229_CS_CH_Nanobody_Chymo-Trypsin.03162.03162.4	HHHHHHHDVQLVESGGAL		H	V	18	4		Mod1: Iodoacetamide derivative/Addition of Glycine/Addition of G (PeakApex: 57.0262, Theoretical: 57.0215)	HHhHHHHDVQLVESGGAL	37.962	15.5806	57.023	1541	2103.01	2102.99	526.76	526.755	2045.97	512.499	2.83014e-09	37.961	37.942	1	0	0	5	22	0	0	TRUE	sp|GBP-Nanobody
F1_20240229_CS_CH_Nanobody_Chymo-Trypsin.03173.03173.4	HHHHHDVQLVESGGAL		H	V	16	4			HHHHHDVQLVESGGAL	25.5264	26.5657	372.043	1542.98	2143.91	2143.89	536.984	536.981	1771.85	443.97	0.000112948	26.565	21.667	0.9974	0	0	7	22	0	0	TRUE	sp|GBP-Nanobody
F1_20240229_CS_CH_Nanobody_Chymo-Trypsin.03174.03174.3	HHHHHDVQLVESGGAL		H	V	16	3		Mod1: Unannotated mass-shift 372.0290 (PeakApex: 372.0290)	HHHHHDVQLVESGGAL	23.152	25.6049	372.03	1543.06	2143.91	2143.88	715.643	715.634	1771.85	591.624	0.000882271	25.604	21	0.9381	0	0	7	22	0	0	TRUE	sp|GBP-Nanobody
F1_20240229_CS_CH_Nanobody_Chymo-Trypsin.03175.03175.2	GQGTQVTVSSAGC	GQGTQVTVSSAGC	W	G	13	2	13C(57.0214)					0.0088	1543.11	1250.57	1250.56	626.29	626.29	1250.56	626.285	0.00147039	25.957	20.551	0.9872	0	0	117	129	0	0	TRUE	sp|GBP-Nanobody
F1_20240229_CS_CH_Nanobody_Chymo-Trypsin.03176.03176.3	HHHHHHHDVQLVESGGAL		H	V	18	3		Mod1: Unannotated mass-shift 23.9474 (PeakApex: 23.9474)	HHHHHHHDVQLvESGGAL	29.377	21.8029	23.9475	1543.16	2069.93	2069.92	690.986	690.979	2045.97	682.997	1.30813e-05	29.376	24.116	0.968	0	0	5	22	0	0	TRUE	sp|GBP-Nanobody
F1_20240229_CS_CH_Nanobody_Chymo-Trypsin.03179.03179.4	HHHHHHHDVQLVESGGAL		H	V	18	4		Mod1: Replacement of 2 protons by calcium (Theoretical: 37.9469); Mod1: Replacement of proton by potassium (Theoretical: 37.9559)	HHHHHHHDVQlvesggaL	17.5838	16.3449	37.9468	1543.32	2083.93	2083.91	521.989	521.986	2045.97	512.499	0.00784399	17.583	17.266	0.9927	0	0	5	22	0	0	TRUE	sp|GBP-Nanobody
F1_20240229_CS_CH_Nanobody_Chymo-Trypsin.03186.03186.3	HHHHHHHHDVQLVESGGAL		H	V	19	3		Mod1: Unannotated mass-shift -0.0100 (PeakApex: -0.0100)				-0.0089	1543.69	2183.06	2183.02	728.693	728.68	2183.03	728.683	0.000120267	37.342	26.9	0.9794	0	0	4	22	0	0	TRUE	sp|GBP-Nanobody
F1_20240229_CS_CH_Nanobody_Chymo-Trypsin.03187.03187.4	HHHHHHHDVQLVE		H	S	13	4			HHHHHHHDVQLVE	18.8708	23.5371	254.108	1543.97	1914.9	1914.88	479.733	479.727	1660.77	416.2	9.78608e-05	23.537	21.225	0.9982	0	0	5	17	0	0	TRUE	sp|GBP-Nanobody
F1_20240229_CS_CH_Nanobody_Chymo-Trypsin.03188.03188.4	HHHHHHHDVQLVESGGAL		H	V	18	4		Mod1: Unannotated mass-shift 23.9474 (PeakApex: 23.9474); Mod1: Replacement of 3 protons by aluminium (Theoretical: 23.9581)	HHHHHHHDVQlVESGGAL	30.5801	22.1261	23.9536	1544.06	2069.94	2069.92	518.493	518.488	2045.97	512.499	4.81389e-07	30.58	26.62	1	0	0	5	22	0	0	TRUE	sp|GBP-Nanobody
F1_20240229_CS_CH_Nanobody_Chymo-Trypsin.03189.03189.4	HHHHHHHDVQLVESGGAL		H	V	18	4			HHHHHHHDVQlvesggAL	21.9841	21.9841	63.9163	1544.12	2109.92	2109.88	528.486	528.478	2045.97	512.499	0.0129991	21.984	20.287	0.9998	0	0	5	22	0	0	TRUE	sp|GBP-Nanobody
F1_20240229_CS_CH_Nanobody_Chymo-Trypsin.03190.03190.2	HHHHHDVQLV		H	E	10	2		Mod1: Tryptophan oxidation to hydroxy-bis-tryptophandione (Theoretical: 43.9534)	HHHHHDVQlv	24.7125	14.4218	43.9572	1544.17	1301.58	1301.57	651.799	651.792	1257.61	629.813	2.52497e-05	24.712	24.712	0.9248	0	0	7	16	0	0	TRUE	sp|GBP-Nanobody
F1_20240229_CS_CH_Nanobody_Chymo-Trypsin.03193.03193.3	HHHHHHHHDVQLVESGGAL		H	V	19	3		Mod1: Iodoacetamide derivative/Addition of Glycine/Addition of G (PeakApex: 57.0262, Theoretical: 57.0215)	HHhhhhhhdVQLVESGGAL	22.1851	9.43712	57.0258	1544.32	2240.08	2240.05	747.701	747.692	2183.03	728.683	0.000599029	22.185	22.185	0.9881	0	0	4	22	0	0	TRUE	sp|GBP-Nanobody
F1_20240229_CS_CH_Nanobody_Chymo-Trypsin.03204.03204.2	GQGTQVTVSSAGC	GQGTQVTVSSAGC	W	G	13	2	13C(57.0214)	Mod1: Iodoacetamide derivative/Addition of Glycine/Addition of G (PeakApex: 57.0262, Theoretical: 57.0215)	gqGTQVTVSSAGC	22.3729	14.2654	57.0222	1546.15	1307.59	1307.58	654.803	654.796	1250.56	626.285	0.000182915	22.372	22.372	0.9961	0	0	117	129	0	0	TRUE	sp|GBP-Nanobody
F1_20240229_CS_CH_Nanobody_Chymo-Trypsin.03207.03207.4	HHHHHHHHDVQLVESGGAL		H	V	19	4		Mod1: Acetaldehyde +26 (Theoretical: 26.0157)	HHHHHhhhdvqLVESGGAL	15.8491	10.3842	26.0091	1546.54	2209.06	2209.04	553.272	553.266	2183.03	546.764	0.0723889	15.849	15.849	0.8997	0	0	4	22	0	0	TRUE	sp|GBP-Nanobody
F1_20240229_CS_CH_Nanobody_Chymo-Trypsin.03217.03217.2	HHHHHHHDVQLVESGGAL		H	V	18	2		Mod1: Iodoacetamide derivative/Addition of Glycine/Addition of G (PeakApex: 57.0262, Theoretical: 57.0215)	HHHHHhHDVQLVESGGAL	21.9376	8.35762	57.0237	1547.69	2103	2102.99	1052.51	1052.5	2045.97	1023.99	3.35431e-07	21.937	19.647	0.9995	0	0	5	22	0	0	TRUE	sp|GBP-Nanobody
F1_20240229_CS_CH_Nanobody_Chymo-Trypsin.03218.03218.4	HHHHHHHDVQLVESGGAL		H	V	18	4		Mod1: oxoalanine (Theoretical: -17.9928)	HHHHHHHDVQLVESGGAL	24.6089	25.689	-17.9922	1547.97	2027.97	2027.98	508	508.001	2045.97	512.499	1.58424e-06	25.688	23.68	0.9999	0	0	5	22	0	0	TRUE	sp|GBP-Nanobody
F1_20240229_CS_CH_Nanobody_Chymo-Trypsin.03220.03220.3	HHHHHHHDVQLVESGGAL		H	V	18	3			HHHHhHHDVQLVESGGAL	26.9896	14.229	-10.0176	1548.09	2035.95	2035.95	679.659	679.657	2045.97	682.997	5.41241e-06	26.989	24.642	0.9758	0	0	5	22	0	0	TRUE	sp|GBP-Nanobody
F1_20240229_CS_CH_Nanobody_Chymo-Trypsin.03238.03238.3	HHHHHHHHDVQLVESGGAL		H	V	19	3						0.0029	1549.29	2183.03	2183.03	728.685	728.684	2183.03	728.683	9.10879e-07	44.424	31.8	0.992	0	0	4	22	0	0	TRUE	sp|GBP-Nanobody
F1_20240229_CS_CH_Nanobody_Chymo-Trypsin.03239.03239.4	HHHHHHHDVQLVESGGAL		H	V	18	4		Mod1: Unannotated mass-shift -0.0100 (PeakApex: -0.0100)				-0.01	1549.34	2045.97	2045.96	512.501	512.497	2045.97	512.499	0.00267979	35.337	30.924	0.9847	0	0	5	22	0	0	TRUE	sp|GBP-Nanobody
F1_20240229_CS_CH_Nanobody_Chymo-Trypsin.03241.03241.3	HHHHHHHDVQLVE		H	S	13	3			HHHHHHHDVQLVE	21.5024	26.4475	183.06	1549.47	1843.86	1843.83	615.629	615.618	1660.77	554.598	0.00146657	26.447	24.566	0.9135	0	0	5	17	0	0	TRUE	sp|GBP-Nanobody
F1_20240229_CS_CH_Nanobody_Chymo-Trypsin.03243.03243.2	GQGTQVTVSSAGC	GQGTQVTVSSAGC	W	G	13	2	13C(57.0214)					-0.0024	1549.83	1250.55	1250.55	626.284	626.284	1250.56	626.285	6.13526e-05	30.036	25.933	0.9915	0	0	117	129	0	0	TRUE	sp|GBP-Nanobody
F1_20240229_CS_CH_Nanobody_Chymo-Trypsin.03246.03246.3	HHHHDVQLVESGGALV		H	Q	16	3		Mod1: Unannotated mass-shift 57.0388 (PeakApex: 57.0388)	HHHHDVQLVESGGALv	40.3948	16.6671	57.0364	1549.99	1790.91	1790.9	597.979	597.973	1733.86	578.961	6.17e-12	40.394	37.914	0.9981	0	0	8	23	0	0	TRUE	sp|GBP-Nanobody
F1_20240229_CS_CH_Nanobody_Chymo-Trypsin.03262.03262.3	HHHHHHHDVQLVESGGAL		H	V	18	3		Mod1: Iodoacetamide derivative/Addition of Glycine/Addition of G (PeakApex: 57.0262, Theoretical: 57.0215)	hHHHHHHDVQLVESGGAL	46.9826	21.6697	57.0247	1551.53	2103.01	2102.99	702.011	702.005	2045.97	682.997	1.72041e-09	46.982	44.202	0.9921	0	0	5	22	0	0	TRUE	sp|GBP-Nanobody
F1_20240229_CS_CH_Nanobody_Chymo-Trypsin.03263.03263.4	HHHHHHHHDVQLVESGGAL		H	V	19	4						0.0073	1551.8	2183.06	2183.03	546.771	546.766	2183.03	546.764	0.000388068	36.952	33.773	0.9961	0	0	4	22	0	0	TRUE	sp|GBP-Nanobody
F1_20240229_CS_CH_Nanobody_Chymo-Trypsin.03264.03264.4	HHHHHHHHDVQLVESGGAL		H	V	19	4		Mod1: Iodoacetamide derivative/Addition of Glycine/Addition of G (PeakApex: 57.0262, Theoretical: 57.0215)	HHHhhHHHDVQLVESGGAL	34.284	10.3736	57.0266	1551.88	2240.08	2240.05	561.027	561.021	2183.03	546.764	1.664e-10	34.284	34.284	1	0	0	4	22	0	0	TRUE	sp|GBP-Nanobody
F1_20240229_CS_CH_Nanobody_Chymo-Trypsin.03265.03265.4	HHHHHHHDVQLVESGGAL		H	V	18	4		Mod1: Dehydration/Pyro-glu from E (PeakApex: -18.0034); Mod1: oxoalanine (Theoretical: -17.9928)	HHHHHHHDVQLVESGGaL	24.3405	24.3405	-17.9936	1551.94	2028	2027.97	508.006	508.001	2045.97	512.499	4.99078e-08	24.34	21.336	1	0	0	5	22	0	0	TRUE	sp|GBP-Nanobody
F1_20240229_CS_CH_Nanobody_Chymo-Trypsin.03266.03266.4	HHHHDVQLVESGGALV		H	Q	16	4		Mod1: Unannotated mass-shift 57.0388 (PeakApex: 57.0388)	HHHHDVQLVESGGALv	24.6043	10.3922	57.0387	1551.99	1790.92	1790.9	448.736	448.732	1733.86	434.472	7.13105e-07	24.604	22.539	1	0	0	8	23	0	0	TRUE	sp|GBP-Nanobody
F1_20240229_CS_CH_Nanobody_Chymo-Trypsin.03268.03268.2	HHHHHHHDVQLVESGGAL		H	V	18	2						0.003	1552.11	2045.99	2045.97	1024	1023.99	2045.97	1023.99	1.60013e-06	37.048	29.927	0.9984	0	0	5	22	0	0	TRUE	sp|GBP-Nanobody
F1_20240229_CS_CH_Nanobody_Chymo-Trypsin.03272.03272.4	HHHHHHHDVQLVESGGAL		H	V	18	4		Mod1: Unannotated mass-shift 57.0388 (PeakApex: 57.0388)	HHHHhHHDVQLVESGGAL	38.0984	17.9377	57.0379	1552.98	2103	2103.01	526.757	526.759	2045.97	512.499	3.86239e-09	38.098	38.054	1	0	0	5	22	0	0	TRUE	sp|GBP-Nanobody
F1_20240229_CS_CH_Nanobody_Chymo-Trypsin.03277.03277.5	HHHHHHHDVQLVESGGALVQPGGSLRLSCAASGFPVNR	HHHHHHHDVQLVESGGALVQPGGSLRLSCAASGFPVNR	H	Y	38	5	29C(57.0214)		HHHHHHHDVQLVESGGAlvqpggslrlscaasgfpvnr	19.0179	19.0179	49.924	1553.48	4149.97	4149.94	831.001	830.995	4100.02	821.01	0.00739809	19.017	19.017	0.9998	1	1	5	42	0	0	TRUE	sp|GBP-Nanobody
F1_20240229_CS_CH_Nanobody_Chymo-Trypsin.03291.03291.5	HHHHHHHDVQLVESGGALVQPGGSLRLSCAASGFPVNR	HHHHHHHDVQLVESGGALVQPGGSLRLSCAASGFPVNR	H	Y	38	5	29C(57.0214)		HHHHHHHDVQLVESGGAlvqpggslrlscaasgfpvnr	18.9945	18.9945	-8.0902	1554.2	4091.96	4091.93	819.399	819.392	4100.02	821.01	0.00307878	18.994	18.994	0.9998	1	1	5	42	0	0	TRUE	sp|GBP-Nanobody
F1_20240229_CS_CH_Nanobody_Chymo-Trypsin.03302.03302.3	HHHHHHHHDVQLVESGGA		H	L	18	3		Mod1: Dehydration/Pyro-glu from E (PeakApex: -18.0172, Theoretical: -18.0106); Mod1: Loss of ammonia (15N) (Theoretical: -18.0236)	HHHHHHHHDVQLVESGGa	26.3752	26.3752	-18.0189	1555.05	2051.93	2051.92	684.985	684.982	2069.94	690.988	6.5671e-08	26.375	26.293	0.9091	0	0	4	21	0	0	TRUE	sp|GBP-Nanobody
F1_20240229_CS_CH_Nanobody_Chymo-Trypsin.03306.03306.2	GQGTQVTVSSAGC	GQGTQVTVSSAGC	W	G	13	2	13C(57.0214)					0.0087	1555.69	1250.57	1250.56	626.293	626.29	1250.56	626.285	1.11051e-05	26	20.607	0.9969	0	0	117	129	0	0	TRUE	sp|GBP-Nanobody
F1_20240229_CS_CH_Nanobody_Chymo-Trypsin.03309.03309.4	HHHHHHHDVQLVESGGAL		H	V	18	4		Mod1: Unannotated mass-shift 23.9474 (PeakApex: 23.9474); Mod1: Replacement of 3 protons by aluminium (Theoretical: 23.9581)	HHHHHHHDVQlVESGGAL	23.2611	20.9302	23.9558	1556.11	2069.95	2069.92	518.495	518.488	2045.97	512.499	7.9516e-06	23.261	20.437	0.9983	0	0	5	22	0	0	TRUE	sp|GBP-Nanobody
F1_20240229_CS_CH_Nanobody_Chymo-Trypsin.03312.03312.4	HHHHHHHDVQLVE		H	S	13	4			HHHHHHHDVQLVE	16.6252	20.2138	254.111	1556.27	1914.9	1914.88	479.731	479.728	1660.77	416.2	1.49253e-06	20.213	16.625	1	0	0	5	17	0	0	TRUE	sp|GBP-Nanobody
F1_20240229_CS_CH_Nanobody_Chymo-Trypsin.03322.03322.2	HHHHHHHDVQLVESGGAL		H	V	18	2		Mod1: Iodoacetamide derivative/Addition of Glycine/Addition of G (PeakApex: 57.0262, Theoretical: 57.0215)	HHhHHHHDVQLVESGGAL	25.1618	9.26161	57.024	1557.48	2103.02	2102.99	1052.52	1052.5	2045.97	1023.99	2.30225e-07	25.161	23.658	0.9998	0	0	5	22	0	0	TRUE	sp|GBP-Nanobody
F1_20240229_CS_CH_Nanobody_Chymo-Trypsin.03324.03324.3	HHHHHHHHDVQLVESGGAL		H	V	19	3						0.0083	1557.59	2183.06	2183.04	728.693	728.686	2183.03	728.683	7.287e-10	43.95	37.105	0.9893	0	0	4	22	0	0	TRUE	sp|GBP-Nanobody
F1_20240229_CS_CH_Nanobody_Chymo-Trypsin.03325.03325.2	GQGTQVTVSSAGCG	GQGTQVTVSSAGCG	W	A	14	2	13C(57.0214)					0.0025	1557.64	1307.6	1307.58	654.806	654.797	1307.58	654.796	7.24904e-05	28.307	20.817	0.9912	0	0	117	130	0	0	TRUE	sp|GBP-Nanobody
F1_20240229_CS_CH_Nanobody_Chymo-Trypsin.03329.03329.3	HHHHHHHHDVQLVESGGAL		H	V	19	3			HHhhhhhHDVQLVESGGAL	26.9875	9.51276	-23.0054	1557.84	2160.04	2160.02	721.02	721.014	2183.03	728.683	2.97727e-08	26.987	26.987	0.9704	0	0	4	22	0	0	TRUE	sp|GBP-Nanobody
F1_20240229_CS_CH_Nanobody_Chymo-Trypsin.03335.03335.4	HHHHHHHDVQLVESGGAL		H	V	18	4		Mod1: Unannotated mass-shift 57.0388 (PeakApex: 57.0388)	hHHHHHHDVQLVESGGAL	43.5672	15.8917	57.037	1558.63	2103.02	2103.01	526.763	526.759	2045.97	512.499	9.02763e-08	43.567	40.786	1	0	0	5	22	0	0	TRUE	sp|GBP-Nanobody
F1_20240229_CS_CH_Nanobody_Chymo-Trypsin.03338.03338.4	HHHHHHHDVQLVESGGAL		H	V	18	4		Mod1: Unannotated mass-shift 0.0360 (PeakApex: 0.0360)				0.0296	1559.02	2046	2046	512.507	512.507	2045.97	512.499	0.0143762	36.828	33.999	0.9877	0	0	5	22	0	0	TRUE	sp|GBP-Nanobody
F1_20240229_CS_CH_Nanobody_Chymo-Trypsin.03355.03355.2	GQGTQVTVSSAGCG	GQGTQVTVSSAGCG	W	A	14	2	13C(57.0214)					0.0023	1560.4	1307.58	1307.58	654.798	654.797	1307.58	654.796	2.6003e-05	37.53	29.708	0.9945	0	0	117	130	0	0	TRUE	sp|GBP-Nanobody
F1_20240229_CS_CH_Nanobody_Chymo-Trypsin.03356.03356.2	HHHHHHHDVQLVESGGAL		H	V	18	2		Mod1: Iodoacetamide derivative/Addition of Glycine/Addition of G (PeakApex: 57.0262, Theoretical: 57.0215)	HHHhHHHDVQLVESGGAL	36.8549	17.9166	57.0222	1560.48	2102.99	2102.99	1052.5	1052.5	2045.97	1023.99	1.647e-11	36.854	34.608	1	0	0	5	22	0	0	TRUE	sp|GBP-Nanobody
F1_20240229_CS_CH_Nanobody_Chymo-Trypsin.03357.03357.2	HHHHHHHDVQLVESGGAL		H	V	18	2						-0.0012	1560.56	2045.97	2045.97	1023.99	1023.99	2045.97	1023.99	0.0101404	23.37	23.184	0.9802	0	0	5	22	0	0	TRUE	sp|GBP-Nanobody
F1_20240229_CS_CH_Nanobody_Chymo-Trypsin.03360.03360.3	HHHHHHHHDVQLVESGGAL		H	V	19	3						0.0061	1561.01	2183.03	2183.03	728.685	728.685	2183.03	728.683	6.08e-12	37.19	29.173	0.9946	0	0	4	22	0	0	TRUE	sp|GBP-Nanobody
F1_20240229_CS_CH_Nanobody_Chymo-Trypsin.03379.03379.3	HHHHHHHHDVQLVE		H	S	14	3			HHHHHHHHDVQLVE	18.896	23.7261	183.071	1562.31	1980.92	1980.9	661.314	661.308	1797.83	600.284	1.77277e-05	23.726	21.749	0.9772	0	0	4	17	0	0	TRUE	sp|GBP-Nanobody
F1_20240229_CS_CH_Nanobody_Chymo-Trypsin.03386.03386.2	HHHHHHHDVQLVESGGAL		H	V	18	2						-0.0008	1562.69	2046	2045.97	1024.01	1023.99	2045.97	1023.99	3.50042e-08	27.911	23.682	1	0	0	5	22	0	0	TRUE	sp|GBP-Nanobody
F1_20240229_CS_CH_Nanobody_Chymo-Trypsin.03389.03389.4	HHHHHHHHDVQLVESGGAL		H	V	19	4		Mod1: Iodoacetamide derivative/Addition of Glycine/Addition of G (PeakApex: 57.0262, Theoretical: 57.0215)	HHhhhhhhdvQLVESGGAL	17.0579	8.67275	57.0256	1563.11	2240.07	2240.05	561.025	561.02	2183.03	546.764	0.0501603	17.057	17.057	0.999	0	0	4	22	0	0	TRUE	sp|GBP-Nanobody
F1_20240229_CS_CH_Nanobody_Chymo-Trypsin.03403.03403.3	HHHHHHHDVQLVESGG		H	A	16	3		Mod1: Dehydration/Pyro-glu from E (PeakApex: -18.0034, Theoretical: -18.0106)	HHHHHHHDVQLVEsGG	25.5551	23.9952	-18.0033	1564.55	1843.85	1843.84	615.626	615.622	1861.85	621.623	5.37529e-06	25.555	24.316	0.9346	0	0	5	20	0	0	TRUE	sp|GBP-Nanobody
F1_20240229_CS_CH_Nanobody_Chymo-Trypsin.03406.03406.3	HHHHHHHDVQLVESGGAL		H	V	18	3		Mod1: Unannotated mass-shift 57.0388 (PeakApex: 57.0388)	hHHHHHHDVQLVESGGAL	51.8071	25.2694	57.0374	1564.72	2103.01	2103.01	702.01	702.009	2045.97	682.997	8.6598e-10	51.807	48.96	0.9957	0	0	5	22	0	0	TRUE	sp|GBP-Nanobody
F1_20240229_CS_CH_Nanobody_Chymo-Trypsin.03407.03407.4	HHHHHHHHDVQLVESGGAL		H	V	19	4		Mod1: Unannotated mass-shift -0.0100 (PeakApex: -0.0100); (PeakApex: 0.0050)				-0.0029	1564.99	2183.05	2183.02	546.771	546.763	2183.03	546.764	0.000210001	34.323	31.219	0.9988	0	0	4	22	0	0	TRUE	sp|GBP-Nanobody
F1_20240229_CS_CH_Nanobody_Chymo-Trypsin.03419.03419.3	HHHHHHHDVQLVESGGAL		H	V	18	3		Mod1: formaldehyde adduct (Theoretical: 12.0000)	HHHhHHHDVQLVESGGAL	33.1426	11.2906	12.0017	1566.35	2057.98	2057.97	687.002	686.997	2045.97	682.997	3.86e-10	33.142	31.849	0.9615	0	0	5	22	0	0	TRUE	sp|GBP-Nanobody
F1_20240229_CS_CH_Nanobody_Chymo-Trypsin.03420.03420.3	HHHHHHHHDVQLVESGGAL		H	V	19	3		Mod1: Iodoacetamide derivative/Addition of Glycine/Addition of G (PeakApex: 57.0262, Theoretical: 57.0215)	HHhhhhhhdVQLVESGGAL	16.2408	7.99561	57.0275	1566.4	2240.07	2240.05	747.697	747.692	2183.03	728.683	0.00764086	16.24	16.24	0.9443	0	0	4	22	0	0	TRUE	sp|GBP-Nanobody
F1_20240229_CS_CH_Nanobody_Chymo-Trypsin.03424.03424.4	HHHHHHHDVQLVESGGAL		H	V	18	4		Mod1: formaldehyde adduct (Theoretical: 12.0000)	hhHHHHHDVQLVESGGAL	26.5332	8.15699	12.0022	1566.61	2057.98	2057.97	515.503	515.5	2045.97	512.499	1.10478e-07	26.533	26.533	1	0	0	5	22	0	0	TRUE	sp|GBP-Nanobody
F1_20240229_CS_CH_Nanobody_Chymo-Trypsin.03433.03433.3	HHHHHHHDVQLVESGGA		H	L	17	3		Mod1: Dehydration/Pyro-glu from E (PeakApex: -18.0034); Mod1: oxoalanine (Theoretical: -17.9928)	HHHHHHHDVQLVEsGGA	35.6588	32.7002	-17.9986	1567.49	1914.89	1914.89	639.304	639.302	1932.88	645.302	0.000197513	35.658	34.546	0.8976	0	0	5	21	0	0	TRUE	sp|GBP-Nanobody
F1_20240229_CS_CH_Nanobody_Chymo-Trypsin.03437.03437.4	HHHHHDVQLVESGGAL		H	V	16	4			HHHHHDVQlVESGGAL	18.1406	16.2201	509.101	1568	2280.98	2280.95	571.251	571.245	1771.85	443.97	0.0134277	18.14	16.081	0.9997	0	0	7	22	0	0	TRUE	sp|GBP-Nanobody
F1_20240229_CS_CH_Nanobody_Chymo-Trypsin.03441.03441.3	HHHHHHHHDVQLVESGGAL		H	V	19	3			HHhhhhhHDVQLVESGGAL	34.4629	11.6275	-23.0166	1568.88	2160.04	2160.01	721.02	721.011	2183.03	728.683	5.8463e-10	34.462	34.462	0.9871	0	0	4	22	0	0	TRUE	sp|GBP-Nanobody
F1_20240229_CS_CH_Nanobody_Chymo-Trypsin.03442.03442.2	HHHHHHHDVQLVESGGAL		H	V	18	2		Mod1: Iodoacetamide derivative/Addition of Glycine/Addition of G (PeakApex: 57.0262, Theoretical: 57.0215)	hhHHHHHDVQLVESGGAL	16.2317	4.83391	57.0269	1568.97	2103.02	2102.99	1052.52	1052.5	2045.97	1023.99	0.0193163	16.231	16.231	0.9886	0	0	5	22	0	0	TRUE	sp|GBP-Nanobody
F1_20240229_CS_CH_Nanobody_Chymo-Trypsin.03446.03446.4	HHHHDVQLVESGGALVQ		H	P	17	4		Mod1: Unannotated mass-shift -19.0380 (PeakApex: -19.0380)	HHHHDVQLVESGGALvq	30.3767	16.4335	-19.038	1569.18	1842.91	1842.88	461.736	461.727	1861.92	466.487	5.2275e-06	30.376	30.376	0.9992	0	0	8	24	0	0	TRUE	sp|GBP-Nanobody
F1_20240229_CS_CH_Nanobody_Chymo-Trypsin.03447.03447.3	HHHHHDVQLVESGGALV		H	Q	17	3		Mod1: alpha-amino adipic acid (Theoretical: 14.9633)	HHHHHDVQLVESGGALv	29.7105	24.0229	14.9721	1569.23	1885.92	1885.89	629.646	629.638	1870.92	624.647	1.55279e-07	29.71	27.9	0.9458	0	0	7	23	0	0	TRUE	sp|GBP-Nanobody
F1_20240229_CS_CH_Nanobody_Chymo-Trypsin.03455.03455.4	HHHHHHHDVQLVESGGAL		H	V	18	4		Mod1: Unannotated mass-shift -0.0100 (PeakApex: -0.0100)				-0.0097	1570.09	2045.99	2045.96	512.505	512.497	2045.97	512.499	0.00819618	39.411	33.812	0.9908	0	0	5	22	0	0	TRUE	sp|GBP-Nanobody
F1_20240229_CS_CH_Nanobody_Chymo-Trypsin.03456.03456.3	HHHHDVQLVESGGALVQ		H	P	17	3		Mod1: Unannotated mass-shift -19.0380 (PeakApex: -19.0380)	HHHHDVQLVESGGALvq	57.2102	26.1648	-19.039	1570.36	1842.91	1842.88	615.311	615.3	1861.92	621.647	3.63414e-09	57.21	57.21	0.9575	0	0	8	24	0	0	TRUE	sp|GBP-Nanobody
F1_20240229_CS_CH_Nanobody_Chymo-Trypsin.03457.03457.4	HHHHHHHHDVQLVESGGAL		H	V	19	4			HHhHHHHHDVQLVESGGAL	36.7257	9.49477	-23.0201	1570.45	2160.03	2160.01	541.016	541.009	2183.03	546.764	2.7158e-10	36.725	34.068	1	0	0	4	22	0	0	TRUE	sp|GBP-Nanobody
F1_20240229_CS_CH_Nanobody_Chymo-Trypsin.03458.03458.3	HHHHHHHDVQLVESGGAL		H	V	18	3			HHhHHHHDVQLVESGGAL	46.9816	14.4259	-23.0244	1570.5	2022.98	2022.94	675.333	675.322	2045.97	682.997	6e-14	46.981	46.972	1	0	0	5	22	0	0	TRUE	sp|GBP-Nanobody
F1_20240229_CS_CH_Nanobody_Chymo-Trypsin.03460.03460.3	HHHHHHDVQLVESGGAL		H	V	17	3		Mod1: glycidamide adduct/Addition of S (Theoretical: 87.0320)	hHHHHHDVQLVESGGAL	46.8057	16.0585	87.0245	1570.6	1995.96	1995.93	666.328	666.318	1908.91	637.31	6.3466e-10	46.805	43.972	0.9816	0	0	6	22	0	0	TRUE	sp|GBP-Nanobody
F1_20240229_CS_CH_Nanobody_Chymo-Trypsin.03461.03461.4	HHHHHHDVQLVESGGAL		H	V	17	4		Mod1: Iodoacetamide derivative/Addition of Glycine/Addition of G (PeakApex: 57.0122, Theoretical: 57.0215)	HHHhHHDVQLVESGGAL	39.1976	17.1733	57.0119	1570.66	1965.96	1965.92	492.496	492.488	1908.91	478.235	1.3447e-10	39.197	36.543	1	0	0	6	22	0	0	TRUE	sp|GBP-Nanobody
F1_20240229_CS_CH_Nanobody_Chymo-Trypsin.03462.03462.2	HHHHDVQLVESGGALVQ		H	P	17	2		Mod1: Unannotated mass-shift -19.0380 (PeakApex: -19.0380)	HHHHDVQLVESGGALvq	24.2166	12.1658	-19.0388	1570.71	1842.91	1842.88	922.462	922.447	1861.92	931.966	2.84153e-06	24.216	24.216	0.9677	0	0	8	24	0	0	TRUE	sp|GBP-Nanobody
F1_20240229_CS_CH_Nanobody_Chymo-Trypsin.03463.03463.2	HHHHHHDVQLVESGGAL		H	V	17	2		Mod1: Iodoacetamide derivative/Addition of Glycine/Addition of G (PeakApex: 57.0122, Theoretical: 57.0215)	HHHHHhDVQLVESGGAL	41.6759	17.7928	57.0131	1570.76	1965.96	1965.92	983.985	983.968	1908.91	955.462	1.002e-10	41.675	39.209	1	0	0	6	22	0	0	TRUE	sp|GBP-Nanobody
F1_20240229_CS_CH_Nanobody_Chymo-Trypsin.03464.03464.4	HHHHHHDVQLVESGGAL		H	V	17	4		Mod1: glycidamide adduct/Addition of S (Theoretical: 87.0320)	hHHHHHDVQLVESGGAL	40.5861	12.4509	87.0267	1570.81	1995.97	1995.94	499.999	499.991	1908.91	478.235	9.79825e-09	40.586	37.812	1	0	0	6	22	0	0	TRUE	sp|GBP-Nanobody
F1_20240229_CS_CH_Nanobody_Chymo-Trypsin.03466.03466.4	HHHHHHHDVQLVESGGAL		H	V	18	4			HHhHHHHDVQLVESGGAL	40.5902	13.7306	-23.0245	1570.91	2022.98	2022.94	506.752	506.743	2045.97	512.499	7.471e-10	40.59	40.585	1	0	0	5	22	0	0	TRUE	sp|GBP-Nanobody
F1_20240229_CS_CH_Nanobody_Chymo-Trypsin.03469.03469.3	HHHHHHHDVQLVESGGAL		H	V	18	3		Mod1: Unannotated mass-shift 25.9932 (PeakApex: 25.9932)	HHHHHHHDVQLVESGGAL	27.9546	30.1896	25.993	1571.07	2071.98	2071.96	691.668	691.661	2045.97	682.997	0.00117991	30.189	23.477	0.8916	0	0	5	22	0	0	TRUE	sp|GBP-Nanobody
F1_20240229_CS_CH_Nanobody_Chymo-Trypsin.03473.03473.3	HHHHHHDVQLVESGGAL		H	V	17	3			HHHHHHDVQLVESGGAL	30.9899	32.164	31.9172	1571.27	1940.83	1940.83	647.951	647.949	1908.91	637.31	2.9021e-08	32.164	29.566	0.8883	0	0	6	22	0	0	TRUE	sp|GBP-Nanobody
F1_20240229_CS_CH_Nanobody_Chymo-Trypsin.03479.03479.3	HHHHHHDVQLVESGGAL		H	V	17	3		Mod1: Unannotated mass-shift -0.0100 (PeakApex: -0.0100)				-0.0101	1572	1908.91	1908.9	637.312	637.307	1908.91	637.31	0.00012837	43.354	33.71	0.9794	0	0	6	22	0	0	TRUE	sp|GBP-Nanobody
F1_20240229_CS_CH_Nanobody_Chymo-Trypsin.03480.03480.2	HHHHHHDVQLVESGGAL		H	V	17	2		Mod1: Unannotated mass-shift -0.0100 (PeakApex: -0.0100)				-0.0101	1572.28	1908.91	1908.9	955.465	955.457	1908.91	955.462	0.00108207	44.27	41.472	0.9883	0	0	6	22	0	0	TRUE	sp|GBP-Nanobody
F1_20240229_CS_CH_Nanobody_Chymo-Trypsin.03481.03481.4	HHHHHHDVQLVESGGAL		H	V	17	4		Mod1: Unannotated mass-shift -0.0100 (PeakApex: -0.0100)				-0.0095	1572.36	1908.91	1908.9	478.236	478.232	1908.91	478.235	0.0017794	36.568	33.445	0.983	0	0	6	22	0	0	TRUE	sp|GBP-Nanobody
F1_20240229_CS_CH_Nanobody_Chymo-Trypsin.03482.03482.3	HHHHHHDVQLVESGGAL		H	V	17	3		Mod1: Iodoacetamide derivative/Addition of Glycine/Addition of G (PeakApex: 57.0122, Theoretical: 57.0215)	HHHhHHDVQLVESGGAL	45.9937	19.5283	57.0141	1572.4	1965.94	1965.92	656.319	656.315	1908.91	637.31	5.338e-11	45.993	45.93	0.9972	0	0	6	22	0	0	TRUE	sp|GBP-Nanobody
F1_20240229_CS_CH_Nanobody_Chymo-Trypsin.03483.03483.2	HHHHHHDVQLVESGGAL		H	V	17	2		Mod1: Iodoacetamide derivative/Addition of Glycine/Addition of G (PeakApex: 57.0122, Theoretical: 57.0215)	HHHhHHDVQLVESGGAL	37.0501	14.7344	57.0139	1572.45	1965.94	1965.92	983.975	983.969	1908.91	955.462	8.6e-12	37.05	32.808	1	0	0	6	22	0	0	TRUE	sp|GBP-Nanobody
F1_20240229_CS_CH_Nanobody_Chymo-Trypsin.03486.03486.4	HHHHHHHDVQLVESGGAL		H	V	18	4		Mod1: Iodoacetamide derivative/Addition of Glycine/Addition of G (PeakApex: 57.0122, Theoretical: 57.0215); Mod1: Iodoacetamide derivative/Addition of Glycine/Addition of G (PeakApex: 57.0262)	HHhHHHHDVQLVESGGAL	34.1705	11.2612	57.021	1572.61	2102.99	2102.99	526.756	526.755	2045.97	512.499	1.197e-11	34.17	34.167	1	0	0	5	22	0	0	TRUE	sp|GBP-Nanobody
F1_20240229_CS_CH_Nanobody_Chymo-Trypsin.03492.03492.3	HHHHDVQLVESGGALVQ		H	P	17	3		Mod1: Unannotated mass-shift -19.0380 (PeakApex: -19.0380)	HHHHDVQLVESGGALvq	42.2	23.6513	-19.041	1572.91	1842.89	1842.88	615.305	615.3	1861.92	621.647	2.51567e-09	42.2	42.2	0.9588	0	0	8	24	0	0	TRUE	sp|GBP-Nanobody
F1_20240229_CS_CH_Nanobody_Chymo-Trypsin.03494.03494.3	HHHHHHDVQLVESGGAL		H	V	17	3		Mod1: Unannotated mass-shift 23.9474 (PeakApex: 23.9474)	HHHHHHDVQlVESGGAL	33.0222	24.3431	23.9474	1573.02	1932.87	1932.86	645.298	645.293	1908.91	637.31	1.0494e-05	33.022	29.196	0.9694	0	0	6	22	0	0	TRUE	sp|GBP-Nanobody
F1_20240229_CS_CH_Nanobody_Chymo-Trypsin.03496.03496.3	HHHHHHHHDVQLVESGGAL		H	V	19	3		Mod1: Unannotated mass-shift -0.0100 (PeakApex: -0.0100)				-0.0099	1573.12	2183.03	2183.02	728.685	728.68	2183.03	728.683	9.93474e-07	34.404	29.087	0.9923	0	0	4	22	0	0	TRUE	sp|GBP-Nanobody
F1_20240229_CS_CH_Nanobody_Chymo-Trypsin.03500.03500.4	HHHHDVQLVESGGALVQ		H	P	17	4		Mod1: Unannotated mass-shift -19.0380 (PeakApex: -19.0380)	HHHHDVQLVESGGALvq	28.1437	14.2056	-19.0381	1573.33	1842.89	1842.88	461.731	461.727	1861.92	466.487	2.05185e-06	28.143	28.143	0.9999	0	0	8	24	0	0	TRUE	sp|GBP-Nanobody
F1_20240229_CS_CH_Nanobody_Chymo-Trypsin.03502.03502.3	HHHHHHDVQLVESGGAL		H	V	17	3		Mod1: Aspartylurea (PeakApex: -10.0390, Theoretical: -10.0320)	HHHHHHdVQLVESGGAL	34.5236	18.3561	-10.0397	1573.43	1898.89	1898.87	633.97	633.964	1908.91	637.31	1.05728e-07	34.523	32.008	0.9797	0	0	6	22	0	0	TRUE	sp|GBP-Nanobody
F1_20240229_CS_CH_Nanobody_Chymo-Trypsin.03509.03509.4	HHHHHHDVQLVE		H	S	12	4			HHHHHHDVQLVE	18.8423	24.8386	254.093	1573.8	1777.82	1777.81	445.462	445.459	1523.71	381.935	0.0058347	24.838	21.386	0.9878	0	0	6	17	0	0	TRUE	sp|GBP-Nanobody
F1_20240229_CS_CH_Nanobody_Chymo-Trypsin.03510.03510.3	HHHHHHDVQLVESGGAL		H	V	17	3		Mod1: Replacement of 2 protons by calcium (Theoretical: 37.9469)	HHHHHHDvqLVESGGAL	32.2882	15.8955	37.9377	1573.85	1946.87	1946.85	649.964	649.956	1908.91	637.31	4.64092e-08	32.288	29.833	0.9833	0	0	6	22	0	0	TRUE	sp|GBP-Nanobody
F1_20240229_CS_CH_Nanobody_Chymo-Trypsin.03515.03515.4	HHHHHHHHDVQLVESGGAL		H	V	19	4		Mod1: Unannotated mass-shift -0.0100 (PeakApex: -0.0100)				-0.0083	1574.35	2183.03	2183.02	546.765	546.762	2183.03	546.764	1.7206e-10	34.31	28.94	1	0	0	4	22	0	0	TRUE	sp|GBP-Nanobody
F1_20240229_CS_CH_Nanobody_Chymo-Trypsin.03516.03516.2	HHHHDVQLVESGGAL		H	V	15	2		Mod1: Unannotated mass-shift 406.0352 (PeakApex: 406.0352)	HHHHDVQLVESGGAL	19.7684	30.1923	406.033	1574.4	2040.84	2040.82	1021.43	1021.42	1634.79	818.403	1.03807e-07	30.192	24.575	0.9997	0	0	8	22	0	0	TRUE	sp|GBP-Nanobody
F1_20240229_CS_CH_Nanobody_Chymo-Trypsin.03520.03520.4	HHHHHHHDVQLVESGGAL		H	V	18	4			HHHhHHHDVQLVESGGAL	24.5608	11.1299	-23.0245	1574.61	2022.96	2022.94	506.747	506.743	2045.97	512.499	5.34301e-06	24.56	22.304	0.9975	0	0	5	22	0	0	TRUE	sp|GBP-Nanobody
F1_20240229_CS_CH_Nanobody_Chymo-Trypsin.03523.03523.4	HHHHHHDVQLVESGGAL		H	V	17	4		Mod1: Unannotated mass-shift 23.9474 (PeakApex: 23.9474)	HHHHHHDVQLvESGGAL	29.2652	21.4607	23.9479	1574.76	1932.87	1932.86	484.225	484.221	1908.91	478.235	8.57844e-05	29.265	25.995	0.9982	0	0	6	22	0	0	TRUE	sp|GBP-Nanobody
F1_20240229_CS_CH_Nanobody_Chymo-Trypsin.03530.03530.4	HHHHHHDVQLVESGGAL		H	V	17	4		Mod1: Iodoacetamide derivative/Addition of Glycine/Addition of G (PeakApex: 57.0122, Theoretical: 57.0215)	HHHhHHDVQLVESGGAL	33.9108	16.0312	57.0118	1575.13	1965.94	1965.92	492.491	492.488	1908.91	478.235	1.85344e-08	33.91	31.321	1	0	0	6	22	0	0	TRUE	sp|GBP-Nanobody
F1_20240229_CS_CH_Nanobody_Chymo-Trypsin.03532.03532.3	HHHHHHHDVQLVESGGAL		H	V	18	3		Mod1: Unannotated mass-shift 25.9932 (PeakApex: 25.9932)	hhHHHHHDVQLVESGGAL	31.7221	10.1943	25.9932	1575.49	2071.98	2071.96	691.666	691.661	2045.97	682.997	1.0977e-09	31.722	31.722	0.9715	0	0	5	22	0	0	TRUE	sp|GBP-Nanobody
F1_20240229_CS_CH_Nanobody_Chymo-Trypsin.03539.03539.3	HHHHHHHDVQLVESGGAL		H	V	18	3		Mod1: Unannotated mass-shift 25.9932 (PeakApex: 25.9932)	hhHHHHHDVQLVESGGAL	33.0731	12.7892	25.9932	1576.12	2071.98	2071.96	691.667	691.661	2045.97	682.997	4.15377e-09	33.073	33.073	0.9503	0	0	5	22	0	0	TRUE	sp|GBP-Nanobody
F1_20240229_CS_CH_Nanobody_Chymo-Trypsin.03540.03540.3	HHHHHHDVQLVE		H	S	12	3			HHHHHHDVQLVE	18.8714	23.6568	126.035	1576.18	1649.76	1649.75	550.928	550.923	1523.71	508.912	5.35401e-06	23.656	18.871	0.9739	0	0	6	17	0	0	TRUE	sp|GBP-Nanobody
F1_20240229_CS_CH_Nanobody_Chymo-Trypsin.03544.03544.3	HHHHHHDVQLVESGGALVQPGGSLRLSCAASGFPVNR	HHHHHHDVQLVESGGALVQPGGSLRLSCAASGFPVNR	H	Y	37	3	28C(57.0214)		HHHHHHDVQLVESGGAlvqpggslrLSCAASGFPVNR	36.2515	36.2515	-13.233	1576.42	3949.76	3949.72	1317.59	1317.58	3962.96	1321.99	4.404e-11	36.251	34.881	0.9461	1	1	6	42	0	0	TRUE	sp|GBP-Nanobody
F1_20240229_CS_CH_Nanobody_Chymo-Trypsin.03548.03548.3	HHHHHHHDVQLVESGGAL		H	V	18	3		Mod1: Iodoacetamide derivative/Addition of Glycine/Addition of G (PeakApex: 57.0262, Theoretical: 57.0215)	HHHhHHHDVQLVESGGAL	31.9063	11.8343	57.023	1576.88	2103	2102.99	702.006	702.004	2045.97	682.997	7.9072e-10	31.906	29.388	0.996	0	0	5	22	0	0	TRUE	sp|GBP-Nanobody
F1_20240229_CS_CH_Nanobody_Chymo-Trypsin.03550.03550.4	HHHHHHHDVQLVESGGAL		H	V	18	4		Mod1: Unannotated mass-shift 25.9932 (PeakApex: 25.9932)	HHHHHhHDVQLVESGGAL	34.1132	13.3351	25.9942	1577.21	2071.98	2071.96	519.002	518.998	2045.97	512.499	3.73528e-08	34.113	31.499	1	0	0	5	22	0	0	TRUE	sp|GBP-Nanobody
F1_20240229_CS_CH_Nanobody_Chymo-Trypsin.03551.03551.4	HHHHHHDVQLVESGGAL		H	V	17	4			HHHHHHDVQLVESGgAL	21.2563	19.775	14.9766	1577.26	1923.9	1923.89	481.981	481.979	1908.91	478.235	0.000961069	21.256	18.318	0.9997	0	0	6	22	0	0	TRUE	sp|GBP-Nanobody
F1_20240229_CS_CH_Nanobody_Chymo-Trypsin.03557.03557.3	HHHHHHHHDVQLVESGGAL		H	V	19	3		Mod1: Iodoacetamide derivative/Addition of Glycine/Addition of G (PeakApex: 57.0122)	HHHhhhHHDVQLVESGGAL	19.9495	10.8329	57.0101	1577.57	2240.05	2240.04	747.691	747.686	2183.03	728.683	0.000618579	19.949	19.949	0.9878	0	0	4	22	0	0	TRUE	sp|GBP-Nanobody
F1_20240229_CS_CH_Nanobody_Chymo-Trypsin.03570.03570.3	HHHHHHDVQLVESGGAL		H	V	17	3			HHhHHHDVQLVESGGAL	31.6931	10.2353	-28.0518	1578.71	1880.88	1880.86	627.966	627.96	1908.91	637.31	2.9947e-10	31.693	31.66	0.9685	0	0	6	22	0	0	TRUE	sp|GBP-Nanobody
F1_20240229_CS_CH_Nanobody_Chymo-Trypsin.03571.03571.5	HHHHHHDVQLVESGGALVQPGGSLRLSCAASGFPVN	HHHHHHDVQLVESGGALVQPGGSLRLSCAASGFPVN	H	R	36	5	28C(57.0214)		HHHHHHDVQLVESGGALVQPGGSLRLSCAAsgfpvN	44.1952	43.6212	10.9428	1578.76	3817.83	3817.8	764.573	764.567	3806.86	762.379	1.42407e-08	44.195	42.564	1	0	1	6	41	0	0	TRUE	sp|GBP-Nanobody
F1_20240229_CS_CH_Nanobody_Chymo-Trypsin.03572.03572.3	HHHHHHDVQLVESGGA		H	L	16	3			HHHHHHDVQLVESgGA	26.5356	25.1822	-0.0008	1578.82	1793.81	1795.82	598.945	599.615	1795.83	599.616	1.39252e-07	26.535	26.39	0.9918	0	0	6	21	0	0	TRUE	sp|GBP-Nanobody
F1_20240229_CS_CH_Nanobody_Chymo-Trypsin.03576.03576.4	HHHHHHDVQLVESGGALVQPGGSLRLSCAASGFPVNR	HHHHHHDVQLVESGGALVQPGGSLRLSCAASGFPVNR	H	Y	37	4	28C(57.0214)		HHHHHHDVQLVESGGALvqpggslrLSCAASGFPVNR	41.8258	41.8258	-12.2302	1579.09	3950.76	3950.73	988.697	988.689	3962.96	991.746	1.3e-13	41.825	40.44	1	1	1	6	42	0	0	TRUE	sp|GBP-Nanobody
F1_20240229_CS_CH_Nanobody_Chymo-Trypsin.03583.03583.2	HHHHHHDVQLVESGGAL		H	V	17	2		Mod1: Oxidation or Hydroxylation (PeakApex: 15.9888); Mod1: thiocarboxylic acid (Theoretical: 15.9772)	HHHHHHDVQLVesggAL	28.2764	24.5666	15.9826	1580.09	1924.91	1924.89	963.461	963.453	1908.91	955.462	6.53425e-07	28.276	24.917	0.9966	0	0	6	22	0	0	TRUE	sp|GBP-Nanobody
F1_20240229_CS_CH_Nanobody_Chymo-Trypsin.03585.03585.4	HHHHHHDVQLVESGGAL		H	V	17	4			HHHHHHDVQLvesggAL	23.5534	22.1145	63.9064	1580.42	1972.83	1972.82	494.215	494.211	1908.91	478.235	6.30698e-06	23.553	20.518	1	0	0	6	22	0	0	TRUE	sp|GBP-Nanobody
F1_20240229_CS_CH_Nanobody_Chymo-Trypsin.03586.03586.5	HHHHHHDVQLVESGGALVQPGGSLRLSCAASGFPVN	HHHHHHDVQLVESGGALVQPGGSLRLSCAASGFPVN	H	R	36	5	28C(57.0214)		HHHHHHDVQLVESGGALVQPGGSLRLSCAASGFPvN	47.0214	40.857	10.9423	1580.48	3817.82	3817.8	764.572	764.567	3806.86	762.379	3.07168e-09	47.021	44.904	1	0	1	6	41	0	0	TRUE	sp|GBP-Nanobody
F1_20240229_CS_CH_Nanobody_Chymo-Trypsin.03588.03588.4	HHHHHHHDVQLVESGGAL		H	V	18	4		Mod1: Unannotated mass-shift -0.0100 (PeakApex: -0.0100)				-0.0085	1580.61	2045.97	2045.96	512.501	512.497	2045.97	512.499	0.000941625	35.329	31.999	0.9862	0	0	5	22	0	0	TRUE	sp|GBP-Nanobody
F1_20240229_CS_CH_Nanobody_Chymo-Trypsin.03590.03590.4	HHHHHHHHDVQLVESGGAL		H	V	19	4		Mod1: Iodoacetamide derivative/Addition of Glycine/Addition of G (PeakApex: 57.0122)	HHHHhHHHDVQLVESGGAL	34.3731	11.9611	57.0107	1581	2240.05	2240.04	561.021	561.017	2183.03	546.764	5.424e-11	34.373	31.773	1	0	0	4	22	0	0	TRUE	sp|GBP-Nanobody
F1_20240229_CS_CH_Nanobody_Chymo-Trypsin.03597.03597.3	HHHHHHDVQLVESGGAL		H	V	17	3		Mod1: Unannotated mass-shift -0.0100 (PeakApex: -0.0100)				-0.01	1582.07	1908.92	1908.9	637.312	637.307	1908.91	637.31	0.000219971	46.066	36.206	0.9782	0	0	6	22	0	0	TRUE	sp|GBP-Nanobody
F1_20240229_CS_CH_Nanobody_Chymo-Trypsin.03598.03598.3	HHHHHHHDVQLVESGGAL		H	V	18	3			HHhHHHHDVQLVESGGAL	37.0395	11.5895	-23.9856	1582.34	2022	2021.98	675.007	675.001	2045.97	682.997	5.9246e-09	37.039	37.037	0.9545	0	0	5	22	0	0	TRUE	sp|GBP-Nanobody
F1_20240229_CS_CH_Nanobody_Chymo-Trypsin.03599.03599.4	HHHHHHDVQLVESGGALVQPGGSLRLSCAASGFPVN	HHHHHHDVQLVESGGALVQPGGSLRLSCAASGFPVN	H	R	36	4	28C(57.0214)		HHHHHHDVQLVESGGAlvqpggslRLSCAASGFPVN	32.766	32.766	35.9035	1582.39	3842.79	3842.76	961.706	961.697	3806.86	952.721	2.1787e-10	32.765	28.899	1	0	1	6	41	0	0	TRUE	sp|GBP-Nanobody
F1_20240229_CS_CH_Nanobody_Chymo-Trypsin.03600.03600.2	WGQGTQVTVSSAGC	WGQGTQVTVSSAGC	Y	G	14	2	14C(57.0214)		WGQGTQVTvssagc	24.5369	7.69619	12.0206	1582.47	1448.67	1448.66	725.341	725.335	1436.64	719.325	1.60818e-06	24.536	24.536	0.9445	0	0	116	129	0	0	TRUE	sp|GBP-Nanobody
F1_20240229_CS_CH_Nanobody_Chymo-Trypsin.03602.03602.2	HHHHHHDVQLVESGGAL		H	V	17	2		Mod1: Unannotated mass-shift -0.0100 (PeakApex: -0.0100)				-0.0101	1582.6	1908.91	1908.9	955.465	955.457	1908.91	955.462	1.49276e-06	44.286	34.778	0.9983	0	0	6	22	0	0	TRUE	sp|GBP-Nanobody
F1_20240229_CS_CH_Nanobody_Chymo-Trypsin.03603.03603.4	HHHHHHDVQLVESGGAL		H	V	17	4		Mod1: Unannotated mass-shift -0.0100 (PeakApex: -0.0100)				-0.0096	1582.87	1908.91	1908.9	478.236	478.232	1908.91	478.235	0.0184577	38.157	33.423	0.9844	0	0	6	22	0	0	TRUE	sp|GBP-Nanobody
F1_20240229_CS_CH_Nanobody_Chymo-Trypsin.03604.03604.4	HHHHHHHDVQLVESGGAL		H	V	18	4		Mod1: Iodoacetamide derivative/Addition of Glycine/Addition of G (PeakApex: 57.0122, Theoretical: 57.0215)	HHHhHHHDVQLVESGGAL	31.668	10.4829	57.0125	1582.92	2102.99	2102.98	526.756	526.752	2045.97	512.499	1.09143e-09	31.668	29.145	1	0	0	5	22	0	0	TRUE	sp|GBP-Nanobody
F1_20240229_CS_CH_Nanobody_Chymo-Trypsin.03605.03605.3	HHHHHHDVQLVESGGAL		H	V	17	3		Mod1: Iodoacetamide derivative/Addition of Glycine/Addition of G (PeakApex: 57.0122, Theoretical: 57.0215)	HHhHHHDVQLVESGGAL	45.9499	24.9079	57.0141	1582.97	1965.94	1965.92	656.319	656.315	1908.91	637.31	9.727e-11	45.949	45.93	0.9954	0	0	6	22	0	0	TRUE	sp|GBP-Nanobody
F1_20240229_CS_CH_Nanobody_Chymo-Trypsin.03609.03609.4	HHHHHHDVQLVESGGAL		H	V	17	4			HHHHHHDVQLvesggaL	17.9707	16.7748	37.9365	1583.17	1946.86	1946.85	487.723	487.719	1908.91	478.235	0.00695251	17.97	17.417	0.9926	0	0	6	22	0	0	TRUE	sp|GBP-Nanobody
F1_20240229_CS_CH_Nanobody_Chymo-Trypsin.03611.03611.3	HHHHHHHDVQLVE		H	S	13	3			HHHHHHHDVQLVE	16.6552	21.3942	184.054	1583.28	1844.85	1844.83	615.956	615.949	1660.77	554.598	0.00605254	21.394	19.475	0.9963	0	0	5	17	0	0	TRUE	sp|GBP-Nanobody
F1_20240229_CS_CH_Nanobody_Chymo-Trypsin.03614.03614.4	HHHHHHDVQLVESGGAL		H	V	17	4		Mod1: Dehydration/Pyro-glu from E (PeakApex: -18.0172, Theoretical: -18.0106); Mod1: Loss of ammonia (15N) (Theoretical: -18.0236)	HHHHHHDVQLVEsGGAL	31.5674	27.6811	-18.0191	1583.66	1890.9	1890.89	473.733	473.73	1908.91	478.235	0.00828307	31.567	28.991	0.9515	0	0	6	22	0	0	TRUE	sp|GBP-Nanobody
F1_20240229_CS_CH_Nanobody_Chymo-Trypsin.03618.03618.3	HHHHHHHDVQLVESGGAL		H	V	18	3		Mod1: Unannotated mass-shift -0.0100 (PeakApex: -0.0100)				-0.0065	1583.89	2045.97	2045.96	682.998	682.994	2045.97	682.997	7.35223e-05	40.863	32.662	0.9797	0	0	5	22	0	0	TRUE	sp|GBP-Nanobody
F1_20240229_CS_CH_Nanobody_Chymo-Trypsin.03619.03619.2	HHHHHHDVQLVESGGAL		H	V	17	2		Mod1: Iodoacetamide derivative/Addition of Glycine/Addition of G (PeakApex: 57.0122, Theoretical: 57.0215)	HHhHHHDVQLVESGGAL	19.6288	9.82236	57.0136	1583.94	1965.93	1965.92	983.974	983.969	1908.91	955.462	0.000629157	19.628	19.526	0.9955	0	0	6	22	0	0	TRUE	sp|GBP-Nanobody
F1_20240229_CS_CH_Nanobody_Chymo-Trypsin.03623.03623.4	HHHHHHHDVQLVESGGAL		H	V	18	4			hhHHHHHDVQLVESGGAL	31.5681	12.8798	-23.9855	1584.14	2022	2021.98	506.507	506.503	2045.97	512.499	1.84007e-05	31.568	31.568	1	0	0	5	22	0	0	TRUE	sp|GBP-Nanobody
F1_20240229_CS_CH_Nanobody_Chymo-Trypsin.03627.03627.3	HHHHHHDVQLVESGGAL		H	V	17	3		Mod1: Aspartylurea (PeakApex: -10.0390, Theoretical: -10.0320)	HHHHHhdvQLVESGGAL	31.248	18.3593	-10.0394	1584.36	1898.88	1898.87	633.968	633.964	1908.91	637.31	1.03161e-06	31.248	31.248	0.9861	0	0	6	22	0	0	TRUE	sp|GBP-Nanobody
F1_20240229_CS_CH_Nanobody_Chymo-Trypsin.03629.03629.3	HHHHHHDVQLVESGGAL		H	V	17	3		Mod1: Unannotated mass-shift 23.9474 (PeakApex: 23.9474)	HHHHHHDVQLVEsggAL	39.1663	29.2285	23.9474	1584.7	1932.87	1932.86	645.298	645.293	1908.91	637.31	4.1812e-10	39.166	31.841	0.9825	0	0	6	22	0	0	TRUE	sp|GBP-Nanobody
F1_20240229_CS_CH_Nanobody_Chymo-Trypsin.03631.03631.2	HHHHHHHDVQLVESGGAL		H	V	18	2		Mod1: Unannotated mass-shift -0.0100 (PeakApex: -0.0100)				-0.0083	1584.8	2045.98	2045.96	1024	1023.99	2045.97	1023.99	0.00228038	22.406	20.328	0.9855	0	0	5	22	0	0	TRUE	sp|GBP-Nanobody
F1_20240229_CS_CH_Nanobody_Chymo-Trypsin.03635.03635.2	HHHHDVQLVESGGAL		H	V	15	2		Mod1: Unannotated mass-shift 406.0352 (PeakApex: 406.0352)	HHHHDVQLVESGGAL	13.3205	20.2371	406.033	1585.24	2040.84	2040.82	1021.43	1021.42	1634.79	818.403	0.000131176	20.237	20.171	0.9151	0	0	8	22	0	0	TRUE	sp|GBP-Nanobody
F1_20240229_CS_CH_Nanobody_Chymo-Trypsin.03637.03637.4	HHHHHHDVQLVE		H	S	12	4			HHHHHHDVQLVE	18.8184	23.4408	254.092	1585.35	1777.82	1777.81	445.462	445.459	1523.71	381.935	3.59746e-06	23.44	21.402	0.9995	0	0	6	17	0	0	TRUE	sp|GBP-Nanobody
F1_20240229_CS_CH_Nanobody_Chymo-Trypsin.03639.03639.3	HHHHHHDVQLVESGGAL		H	V	17	3		Mod1: dihydroxy (PeakApex: 31.9842); Mod1: persulfide (Theoretical: 31.9721)	HHHHHHDVQLVESGGAL	32.1582	33.405	31.9787	1585.45	1940.9	1940.89	647.974	647.97	1908.91	637.31	1.27311e-06	33.405	29.578	0.9624	0	0	6	22	0	0	TRUE	sp|GBP-Nanobody
F1_20240229_CS_CH_Nanobody_Chymo-Trypsin.03640.03640.4	HHHHHHDVQLVESGGAL		H	V	17	4		Mod1: dihydroxy (PeakApex: 31.9842); Mod1: persulfide (Theoretical: 31.9721)	HHHHHHDVQLVEsggAL	26.7264	26.7264	31.9787	1585.5	1940.9	1940.89	486.233	486.229	1908.91	478.235	1.22362e-06	26.726	24.193	1	0	0	6	22	0	0	TRUE	sp|GBP-Nanobody
F1_20240229_CS_CH_Nanobody_Chymo-Trypsin.03643.03643.4	HHHHHHHDVQLVESGGAL		H	V	18	4		Mod1: Iodoacetamide derivative/Addition of Glycine/Addition of G (PeakApex: 57.0122, Theoretical: 57.0215)	HHHhHHHDVQLVESGGAL	28.9661	10.1314	57.012	1585.66	2102.99	2102.98	526.756	526.752	2045.97	512.499	9.38292e-09	28.966	26.534	1	0	0	5	22	0	0	TRUE	sp|GBP-Nanobody
F1_20240229_CS_CH_Nanobody_Chymo-Trypsin.03646.03646.2	HHHHHHHHDVQLVESGGAL		H	V	19	2		Mod1: Unannotated mass-shift -0.0100 (PeakApex: -0.0100)				-0.0101	1585.81	2183.03	2183.02	1092.52	1092.52	2183.03	1092.52	1.98067	12.978	12.978	0.8901	0	0	4	22	0	0	TRUE	sp|GBP-Nanobody
F1_20240229_CS_CH_Nanobody_Chymo-Trypsin.03649.03649.3	HHHHHHHHDVQLVESGGAL		H	V	19	3		Mod1: Unannotated mass-shift -0.0100 (PeakApex: -0.0100)				-0.0091	1585.98	2183.03	2183.02	728.684	728.68	2183.03	728.683	1.81109e-08	39.788	31.785	0.9807	0	0	4	22	0	0	TRUE	sp|GBP-Nanobody
F1_20240229_CS_CH_Nanobody_Chymo-Trypsin.03650.03650.4	HHHHHHHHDVQLVESGGAL		H	V	19	4		Mod1: Unannotated mass-shift -0.0100 (PeakApex: -0.0100)				-0.0105	1586.25	2183.03	2183.02	546.766	546.761	2183.03	546.764	4.31777e-06	34.363	28.966	0.9994	0	0	4	22	0	0	TRUE	sp|GBP-Nanobody
F1_20240229_CS_CH_Nanobody_Chymo-Trypsin.03652.03652.4	HHHHHHDVQLVESGGAL		H	V	17	4		Mod1: Unannotated mass-shift 23.9474 (PeakApex: 23.9474); Mod1: Replacement of 3 protons by aluminium (Theoretical: 23.9581)	HHHHHHDVQlVESGGAL	27.8497	17.5429	23.9483	1586.36	1932.87	1932.86	484.225	484.222	1908.91	478.235	0.000152098	27.849	23.733	0.9987	0	0	6	22	0	0	TRUE	sp|GBP-Nanobody
F1_20240229_CS_CH_Nanobody_Chymo-Trypsin.03655.03655.4	HHHHHHDVQLVESGGAL		H	V	17	4		Mod1: Iodoacetamide derivative/Addition of Glycine/Addition of G (PeakApex: 57.0122, Theoretical: 57.0215)	HHHhHHDVQLVESGGAL	36.5376	14.1607	57.0119	1586.53	1965.94	1965.92	492.491	492.488	1908.91	478.235	5.481e-11	36.537	33.872	1	0	0	6	22	0	0	TRUE	sp|GBP-Nanobody
F1_20240229_CS_CH_Nanobody_Chymo-Trypsin.03657.03657.3	HHHHHHDVQLVE		H	S	12	3		Mod1: 2-ammonio-6-[4-(hydroxymethyl)-3-oxidopyridinium-1-yl]- hexanoate (Theoretical: 108.0211)	HHHHHHDVQLVE	17.7101	21.4932	108.022	1586.87	1631.75	1631.74	544.923	544.919	1523.71	508.912	5.95957e-05	21.493	18.061	0.9357	0	0	6	17	0	0	TRUE	sp|GBP-Nanobody
F1_20240229_CS_CH_Nanobody_Chymo-Trypsin.03662.03662.3	HHHHHHHDVQLVESGGAL		H	V	18	3		Mod1: Unannotated mass-shift 25.9932 (PeakApex: 25.9932)	hhHHHHHDVQLVESGGAL	27.271	14.5682	25.9932	1587.43	2071.98	2071.96	691.666	691.661	2045.97	682.997	6.71266e-07	27.271	27.271	0.9829	0	0	5	22	0	0	TRUE	sp|GBP-Nanobody
F1_20240229_CS_CH_Nanobody_Chymo-Trypsin.03663.03663.3	HHHHHHDVQLVESGGAL		H	V	17	3		Mod1: Oxidation or Hydroxylation (PeakApex: 15.9888); Mod1: thiocarboxylic acid (Theoretical: 15.9772)	HHHHHhDVQLVESGGAL	34.9432	29.8173	15.9826	1587.49	1924.91	1924.89	642.643	642.638	1908.91	637.31	4.50259e-08	34.943	32.414	0.9376	0	0	6	22	0	0	TRUE	sp|GBP-Nanobody
F1_20240229_CS_CH_Nanobody_Chymo-Trypsin.03671.03671.2	HHHHHHHDVQLVESGGAL		H	V	18	2		Mod1: Unannotated mass-shift 25.9932 (PeakApex: 25.9932)	hhHHHHHDVQLVESGGAL	40.0264	23.7764	25.993	1588.29	2071.98	2071.96	1037	1036.99	2045.97	1023.99	3.6107e-10	40.026	40.026	1	0	0	5	22	0	0	TRUE	sp|GBP-Nanobody
F1_20240229_CS_CH_Nanobody_Chymo-Trypsin.03673.03673.3	HHHHHHHDVQLVESGGAL		H	V	18	3		Mod1: Iodoacetamide derivative/Addition of Glycine/Addition of G (PeakApex: 57.0122, Theoretical: 57.0215)	HHhHHHHDVQLVESGGAL	42.4889	16.8543	57.0115	1588.68	2102.99	2102.98	702.006	702	2045.97	682.997	6e-14	42.488	42.458	1	0	0	5	22	0	0	TRUE	sp|GBP-Nanobody
F1_20240229_CS_CH_Nanobody_Chymo-Trypsin.03676.03676.4	HHHHHHHDVQLVESGGAL		H	V	18	4		Mod1: Unannotated mass-shift 25.9932 (PeakApex: 25.9932)	HHHHHhHDVQLVESGGAL	31.4949	13.2933	25.9942	1589.09	2071.98	2071.96	519.002	518.998	2045.97	512.499	6.91717e-08	31.494	29.018	1	0	0	5	22	0	0	TRUE	sp|GBP-Nanobody
F1_20240229_CS_CH_Nanobody_Chymo-Trypsin.03679.03679.3	HHHHHHHHDVQLVESGGAL		H	V	19	3		Mod1: Iodoacetamide derivative/Addition of Glycine/Addition of G (PeakApex: 57.0122)	HHHHHhhhdVQLVESGGAL	18.4445	9.27545	57.0105	1589.24	2240.05	2240.04	747.692	747.686	2183.03	728.683	5.62625e-06	18.444	18.444	0.9952	0	0	4	22	0	0	TRUE	sp|GBP-Nanobody
F1_20240229_CS_CH_Nanobody_Chymo-Trypsin.03691.03691.3	HHHHHHDVQLVESGGAL		H	V	17	3			HHHHHHDVQlvesggAL	21.3678	15.8839	37.9365	1590.1	1946.86	1946.85	649.961	649.956	1908.91	637.31	0.00223664	21.367	17.971	0.9226	0	0	6	22	0	0	TRUE	sp|GBP-Nanobody
F1_20240229_CS_CH_Nanobody_Chymo-Trypsin.03692.03692.5	HHHHHHDVQLVESGGALVQPGGSLRLSCAASGFPVNR	HHHHHHDVQLVESGGALVQPGGSLRLSCAASGFPVNR	H	Y	37	5	28C(57.0214)		HHHHHHDVQLVESGGAlvqpggslrLSCAASGFPVNR	40.0021	40.0021	-12.23	1590.15	3950.76	3950.73	791.158	791.153	3962.96	793.599	2.1358e-10	40.002	39.502	1	1	1	6	42	0	0	TRUE	sp|GBP-Nanobody
F1_20240229_CS_CH_Nanobody_Chymo-Trypsin.03706.03706.5	HHHHHHDVQLVESGGALVQPGGSLRLSCAASGFPVN	HHHHHHDVQLVESGGALVQPGGSLRLSCAASGFPVN	H	R	36	5	28C(57.0214)		HHHHHHDVQLVESGGALvqpggSLRLSCAASGFPVN	43.6404	43.6404	10.943	1591.17	3817.83	3817.8	764.573	764.567	3806.86	762.379	7.2286e-10	43.64	41.393	1	0	1	6	41	0	0	TRUE	sp|GBP-Nanobody
F1_20240229_CS_CH_Nanobody_Chymo-Trypsin.03710.03710.4	HHHHHHHDVQLVESGGAL		H	V	18	4		Mod1: Unannotated mass-shift -0.0100 (PeakApex: -0.0100)				-0.0095	1591.83	2045.97	2045.96	512.5	512.497	2045.97	512.499	9.82921e-06	34.242	31.182	0.9984	0	0	5	22	0	0	TRUE	sp|GBP-Nanobody
F1_20240229_CS_CH_Nanobody_Chymo-Trypsin.03713.03713.4	HHHHHHHHDVQLVESGGAL		H	V	19	4		Mod1: Iodoacetamide derivative/Addition of Glycine/Addition of G (PeakApex: 57.0122)	HHHhhhhhdVQLVESGGAL	24.3216	10.5218	57.0092	1592.15	2240.05	2240.04	561.021	561.016	2183.03	546.764	2.53395e-06	24.321	24.321	1	0	0	4	22	0	0	TRUE	sp|GBP-Nanobody
F1_20240229_CS_CH_Nanobody_Chymo-Trypsin.03717.03717.3	HHHHHHDVQLVESGGAL		H	V	17	3			hHHHHHDVQLVESGGAL	29.0652	11.3397	-28.0511	1592.69	1880.88	1880.86	627.966	627.96	1908.91	637.31	3.331e-10	29.065	26.585	0.9699	0	0	6	22	0	0	TRUE	sp|GBP-Nanobody
F1_20240229_CS_CH_Nanobody_Chymo-Trypsin.03721.03721.3	HHHHHHDVQLVESGGAL		H	V	17	3		Mod1: Unannotated mass-shift -0.0100 (PeakApex: -0.0100)				-0.0101	1592.91	1908.91	1908.9	637.312	637.307	1908.91	637.31	4.38848e-05	43.342	33.678	0.9798	0	0	6	22	0	0	TRUE	sp|GBP-Nanobody
F1_20240229_CS_CH_Nanobody_Chymo-Trypsin.03722.03722.2	HHHHHHDVQLVESGGAL		H	V	17	2		Mod1: Unannotated mass-shift -0.0100 (PeakApex: -0.0100)				-0.0101	1593.18	1908.91	1908.9	955.464	955.457	1908.91	955.462	0.000338592	41.864	41.504	0.9919	0	0	6	22	0	0	TRUE	sp|GBP-Nanobody
F1_20240229_CS_CH_Nanobody_Chymo-Trypsin.03723.03723.4	HHHHHHDVQLVESGGAL		H	V	17	4		Mod1: Unannotated mass-shift -0.0100 (PeakApex: -0.0100)				-0.0095	1593.23	1908.92	1908.9	478.236	478.232	1908.91	478.235	0.0197599	36.614	31.267	0.9834	0	0	6	22	0	0	TRUE	sp|GBP-Nanobody
F1_20240229_CS_CH_Nanobody_Chymo-Trypsin.03724.03724.3	HHHHHHHDVQLVESGGAL		H	V	18	3			HHhHHHHDVQLVESGGAL	41.1336	13.0094	-23.9853	1593.27	2022	2021.98	675.007	675.001	2045.97	682.997	1.2723e-10	41.133	41.127	0.9733	0	0	5	22	0	0	TRUE	sp|GBP-Nanobody
F1_20240229_CS_CH_Nanobody_Chymo-Trypsin.03734.03734.3	HHHHHHDVQLVESGGAL		H	V	17	3		Mod1: Iodoacetamide derivative/Addition of Glycine/Addition of G (PeakApex: 57.0122, Theoretical: 57.0215)	HHhHHHDVQLVESGGAL	42.3632	14.1777	57.0141	1593.8	1965.94	1965.92	656.319	656.315	1908.91	637.31	4.01e-12	42.363	42.342	0.9991	0	0	6	22	0	0	TRUE	sp|GBP-Nanobody
F1_20240229_CS_CH_Nanobody_Chymo-Trypsin.03735.03735.4	HHHHHHDVQLVESGGAL		H	V	17	4			HHHHHHDVQLvesggaL	21.2204	21.2204	63.9062	1594.07	1972.83	1972.82	494.216	494.211	1908.91	478.235	0.000105283	21.22	20.443	1	0	0	6	22	0	0	TRUE	sp|GBP-Nanobody
F1_20240229_CS_CH_Nanobody_Chymo-Trypsin.03739.03739.3	HHHHDVQLVESGGAL		H	V	15	3		Mod1: Unannotated mass-shift 372.0290 (PeakApex: 372.0290)	HHHHDVQLVESGGAL	26.3204	30.3668	372.029	1594.53	2006.83	2006.82	669.952	669.947	1634.79	545.938	0.00104593	30.366	27.718	0.9276	0	0	8	22	0	0	TRUE	sp|GBP-Nanobody
F1_20240229_CS_CH_Nanobody_Chymo-Trypsin.03741.03741.3	HHHHHHHDVQLVESGGAL		H	V	18	3		Mod1: Unannotated mass-shift -0.0100 (PeakApex: -0.0100)				-0.0086	1594.64	2045.97	2045.96	682.998	682.994	2045.97	682.997	7.92555e-06	37.272	29.109	0.9839	0	0	5	22	0	0	TRUE	sp|GBP-Nanobody
F1_20240229_CS_CH_Nanobody_Chymo-Trypsin.03743.03743.3	HHHHHHDVQLVE		H	S	12	3			HHHHHHDVQLVE	22.2405	29.9294	183.056	1594.74	1706.78	1706.77	569.935	569.93	1523.71	508.912	0.000471312	29.929	28.997	0.9661	0	0	6	17	0	0	TRUE	sp|GBP-Nanobody
F1_20240229_CS_CH_Nanobody_Chymo-Trypsin.03745.03745.4	HHHHHHDVQLVESGGAL		H	V	17	4		Mod1: Dehydration/Pyro-glu from E (PeakApex: -18.0172, Theoretical: -18.0106); Mod1: Loss of ammonia (15N) (Theoretical: -18.0236)	HHHHHHDVQLVESGGaL	32.8555	31.595	-18.019	1594.85	1890.9	1890.89	473.733	473.73	1908.91	478.235	4.62052e-09	32.855	31.325	1	0	0	6	22	0	0	TRUE	sp|GBP-Nanobody
F1_20240229_CS_CH_Nanobody_Chymo-Trypsin.03747.03747.3	HHHHHHDVQLVESGGAL		H	V	17	3		Mod1: Aspartylurea (PeakApex: -10.0390, Theoretical: -10.0320)	HHHHHhdvQLVESGGAL	26.856	13.8642	-10.0391	1594.96	1898.88	1898.87	633.969	633.964	1908.91	637.31	9.97815e-06	26.856	26.856	0.9683	0	0	6	22	0	0	TRUE	sp|GBP-Nanobody
F1_20240229_CS_CH_Nanobody_Chymo-Trypsin.03752.03752.2	GAVDSVEGEGEEE		C	G	13	2		Mod1: Unannotated mass-shift -0.0100 (PeakApex: -0.0100)				-0.0069	1595.45	1305.52	1305.51	653.769	653.764	1305.52	653.768	0.00013143	36.895	29.137	0.9912	0	0	130	142	0	0	TRUE	sp|GBP-Nanobody
F1_20240229_CS_CH_Nanobody_Chymo-Trypsin.03753.03753.3	HHHHHHDVQLVESGGAL		H	V	17	3		Mod1: Unannotated mass-shift 23.9474 (PeakApex: 23.9474)	HHHHHHDVQLVeSGGAL	32.1463	24.4207	23.9474	1595.72	1932.87	1932.86	645.298	645.293	1908.91	637.31	2.20406e-05	32.146	25.315	0.9663	0	0	6	22	0	0	TRUE	sp|GBP-Nanobody
F1_20240229_CS_CH_Nanobody_Chymo-Trypsin.03754.03754.2	HHHHHDVQL		H	V	9	2			HHHHHDVQl	24.1334	14.2534	5.9587	1595.79	1164.51	1164.5	583.263	583.258	1158.54	580.279	4.63906e-06	24.133	22.518	0.9671	0	0	7	15	0	0	TRUE	sp|GBP-Nanobody
F1_20240229_CS_CH_Nanobody_Chymo-Trypsin.03755.03755.3	HHHHHHDVQLVESGGALVQPGGSLRLSCAASGFPVN	HHHHHHDVQLVESGGALVQPGGSLRLSCAASGFPVN	H	R	36	3	28C(57.0214)		HHHHHHDVQLVESGGALvqpggslRLSCAASGFPVN	37.6523	37.6523	10.942	1595.84	3817.83	3817.8	1273.62	1273.61	3806.86	1269.96	9.7e-13	37.652	37.044	0.9989	0	1	6	41	0	0	TRUE	sp|GBP-Nanobody
F1_20240229_CS_CH_Nanobody_Chymo-Trypsin.03761.03761.4	HHHHHHDVQLVESGGAL		H	V	17	4		Mod1: Unannotated mass-shift 97.9118 (PeakApex: 97.9118)	HHHHHHDvQLVESGGAL	24.1012	17.4735	97.9118	1596.39	2006.84	2006.82	502.716	502.712	1908.91	478.235	0.142567	24.101	22.059	0.9673	0	0	6	22	0	0	TRUE	sp|GBP-Nanobody
F1_20240229_CS_CH_Nanobody_Chymo-Trypsin.03764.03764.4	HHHHHHHDVQLVESGGAL		H	V	18	4			hhHHHHHDVQLVESGGAL	34.28	11.3133	-23.9853	1596.55	2022	2021.98	506.507	506.503	2045.97	512.499	3.2722e-10	34.28	34.28	1	0	0	5	22	0	0	TRUE	sp|GBP-Nanobody
F1_20240229_CS_CH_Nanobody_Chymo-Trypsin.03766.03766.3	HHHHHHDVQLVESGGAL		H	V	17	3		Mod1: dihydroxy (PeakApex: 31.9842); Mod1: persulfide (Theoretical: 31.9721)	HHHHHHDVQLVESGGAL	26.7734	27.0091	31.9793	1596.65	1940.9	1940.89	647.975	647.97	1908.91	637.31	3.56337e-05	27.009	24.71	0.8994	0	0	6	22	0	0	TRUE	sp|GBP-Nanobody
F1_20240229_CS_CH_Nanobody_Chymo-Trypsin.03767.03767.3	HHHHDVQLVESGGALVQ		H	P	17	3			HHHHDVQLVESGGAlvQ	24.1076	21.5963	13.8079	1596.7	1875.74	1875.73	626.254	626.249	1861.92	621.647	9.69405e-07	24.107	23.237	0.9553	0	0	8	24	0	0	TRUE	sp|GBP-Nanobody
F1_20240229_CS_CH_Nanobody_Chymo-Trypsin.03770.03770.3	HHHHHHHHDVQLVESGGAL		H	V	19	3		Mod1: Unannotated mass-shift -0.0100 (PeakApex: -0.0100)				-0.0089	1596.87	2183.03	2183.02	728.685	728.68	2183.03	728.683	1.68044e-07	37.232	29.18	0.9927	0	0	4	22	0	0	TRUE	sp|GBP-Nanobody
F1_20240229_CS_CH_Nanobody_Chymo-Trypsin.03771.03771.4	HHHHHHHHDVQLVESGGAL		H	V	19	4		Mod1: Unannotated mass-shift -0.0100 (PeakApex: -0.0100)				-0.0099	1597.14	2183.04	2183.02	546.766	546.761	2183.03	546.764	1.76685e-06	34.365	29.112	1	0	0	4	22	0	0	TRUE	sp|GBP-Nanobody
F1_20240229_CS_CH_Nanobody_Chymo-Trypsin.03774.03774.5	HHHHHHDVQLVESGGALVQPGGSLRLSCAASGFPVNR	HHHHHHDVQLVESGGALVQPGGSLRLSCAASGFPVNR	H	Y	37	5	28C(57.0214)		HHHHHHDVQLVESGGAlvqpggslrLSCAASGFPVNR	39.6063	39.6063	-11.2248	1597.3	3951.76	3951.73	791.36	791.354	3962.96	793.599	5.36874e-09	39.606	38.125	1	1	1	6	42	0	0	TRUE	sp|GBP-Nanobody
F1_20240229_CS_CH_Nanobody_Chymo-Trypsin.03779.03779.3	HHHHHHDVQLVESGGALVQPGGSLRLSCAASGFPVNR	HHHHHHDVQLVESGGALVQPGGSLRLSCAASGFPVNR	H	Y	37	3	28C(57.0214)		HHHHHHDVQLVESGGAlvqpggslrLSCAASGFPVNR	32.2532	32.2532	-13.2336	1597.82	3949.74	3949.72	1317.59	1317.58	3962.96	1321.99	1.2566e-10	32.253	32.253	0.89	1	1	6	42	0	0	TRUE	sp|GBP-Nanobody
F1_20240229_CS_CH_Nanobody_Chymo-Trypsin.03780.03780.4	HHHHHHDVQLVESGGAL		H	V	17	4		Mod1: Iodoacetamide derivative/Addition of Glycine/Addition of G (PeakApex: 57.0122, Theoretical: 57.0215)	HHhHHHDVQLVESGGAL	31.3918	8.54373	57.0131	1597.95	1965.94	1965.92	492.491	492.488	1908.91	478.235	2.1001e-10	31.391	28.862	1	0	0	6	22	0	0	TRUE	sp|GBP-Nanobody
F1_20240229_CS_CH_Nanobody_Chymo-Trypsin.03783.03783.4	HHHHHHDVQLVESGGALVQPGGSLRLSCAASGFPVNR	HHHHHHDVQLVESGGALVQPGGSLRLSCAASGFPVNR	H	Y	37	4	28C(57.0214)		HHHHHHDVQLVESGGALvqpggslrLSCAASGFPVNR	34.9704	34.9704	-13.2326	1598.34	3949.75	3949.72	988.446	988.438	3962.96	991.746	3.234e-11	34.97	34.97	1	1	1	6	42	0	0	TRUE	sp|GBP-Nanobody
F1_20240229_CS_CH_Nanobody_Chymo-Trypsin.03785.03785.4	HHHHHHDVQLVESGGALVQPGGSLRLSCAASGFPVN	HHHHHHDVQLVESGGALVQPGGSLRLSCAASGFPVN	H	R	36	4	28C(57.0214)		HHHHHHDVQLVESGGALvqpggslRLSCAASGFPVN	37.9563	37.9563	34.906	1598.48	3841.81	3841.76	961.459	961.448	3806.86	952.721	1.33e-12	37.956	37.2	1	0	1	6	41	0	0	TRUE	sp|GBP-Nanobody
F1_20240229_CS_CH_Nanobody_Chymo-Trypsin.03787.03787.3	HHHHHHHDVQLVESGGAL		H	V	18	3		Mod1: Unannotated mass-shift 25.9932 (PeakApex: 25.9932)	hhHHHHHDVQLVESGGAL	31.8499	9.15936	25.994	1598.67	2071.98	2071.96	691.667	691.661	2045.97	682.997	7.4923e-10	31.849	31.849	0.9794	0	0	5	22	0	0	TRUE	sp|GBP-Nanobody
F1_20240229_CS_CH_Nanobody_Chymo-Trypsin.03802.03802.4	HHHHHHHDVQLVESGGAL		H	V	18	4		Mod1: Iodoacetamide derivative/Addition of Glycine/Addition of G (PeakApex: 57.0122, Theoretical: 57.0215)	HHHhhHHDVQLVESGGAL	28.8992	9.92646	57.0117	1599.91	2103	2102.98	526.756	526.752	2045.97	512.499	4.27882e-09	28.899	28.899	1	0	0	5	22	0	0	TRUE	sp|GBP-Nanobody
F1_20240229_CS_CH_Nanobody_Chymo-Trypsin.03807.03807.3	HHHHHHDVQLVESGGAL		H	V	17	3			hHHHHHDVQLVESGGAL	36.9538	11.4727	-28.0494	1600.18	1880.87	1880.86	627.963	627.961	1908.91	637.31	1.21e-12	36.953	34.232	0.9999	0	0	6	22	0	0	TRUE	sp|GBP-Nanobody
F1_20240229_CS_CH_Nanobody_Chymo-Trypsin.03808.03808.3	HHHHHHHDVQLVESGGAL		H	V	18	3		Mod1: Iodoacetamide derivative/Addition of Glycine/Addition of G (PeakApex: 57.0262, Theoretical: 57.0215)	HHHHhhHDVQLVESGGAL	22.2958	10.8245	57.0269	1600.46	2102.99	2102.99	702.005	702.006	2045.97	682.997	4.23616e-05	22.295	22.295	0.9928	0	0	5	22	0	0	TRUE	sp|GBP-Nanobody
F1_20240229_CS_CH_Nanobody_Chymo-Trypsin.03810.03810.3	HHHHHHDVQLVESGGAL		H	V	17	3		Mod1: Replacement of 2 protons by calcium (Theoretical: 37.9469)	HHHHHHDVQlVESGGAL	29.1127	17.6902	37.9377	1600.59	1946.86	1946.85	649.962	649.956	1908.91	637.31	5.28648e-06	29.112	23.469	0.9904	0	0	6	22	0	0	TRUE	sp|GBP-Nanobody
F1_20240229_CS_CH_Nanobody_Chymo-Trypsin.03819.03819.5	HHHHHHDVQLVESGGALVQPGGSLRLSCAASGFPVN	HHHHHHDVQLVESGGALVQPGGSLRLSCAASGFPVN	H	R	36	5	28C(57.0214)		HHHHHHDVQLVESGGALVQPGGSLRLSCAASGFPvN	41.5058	41.023	12.9502	1601.28	3819.84	3819.81	764.975	764.968	3806.86	762.379	9.89029e-05	41.505	39.896	0.9651	0	1	6	41	0	0	TRUE	sp|GBP-Nanobody
F1_20240229_CS_CH_Nanobody_Chymo-Trypsin.03825.03825.3	HHHHHHHHDVQLVE		H	S	14	3			HHHHHHHHDVQLVE	19.0026	23.6923	254.095	1601.82	2051.94	2051.93	684.987	684.982	1797.83	600.284	2.03086e-05	23.692	19.002	0.9965	0	0	4	17	0	0	TRUE	sp|GBP-Nanobody
F1_20240229_CS_CH_Nanobody_Chymo-Trypsin.03829.03829.3	HHHHHHDVQLVESGGALVQPGGSLRLSCAASG	HHHHHHDVQLVESGGALVQPGGSLRLSCAASG	H	F	32	3	28C(57.0214)		HHHHHHDVQLVESGGALvqPGGSLRLSCAASG	40.6098	40.6098	468.175	1602.05	3817.83	3817.8	1273.62	1273.61	3349.62	1117.55	2.134e-11	40.609	40.346	0.9062	0	1	6	37	0	0	TRUE	sp|GBP-Nanobody
F1_20240229_CS_CH_Nanobody_Chymo-Trypsin.03830.03830.4	HHHHHHHDVQLVESGGAL		H	V	18	4		Mod1: Unannotated mass-shift -0.0100 (PeakApex: -0.0100)				-0.0093	1602.32	2045.97	2045.96	512.501	512.497	2045.97	512.499	0.00560651	31.548	30.027	0.9901	0	0	5	22	0	0	TRUE	sp|GBP-Nanobody
F1_20240229_CS_CH_Nanobody_Chymo-Trypsin.03832.03832.4	HHHHHHDVQLVESGGALVQPGGSLRLSCAASGFPVNR	HHHHHHDVQLVESGGALVQPGGSLRLSCAASGFPVNR	H	Y	37	4	28C(57.0214)		HHHHHHDVQLVESGGAlvqpggslrLSCAASGFPVNR	39.0283	39.0283	-13.2336	1602.47	3949.75	3949.72	988.446	988.438	3962.96	991.746	4.34011e-06	39.028	37.602	0.9681	1	1	6	42	0	0	TRUE	sp|GBP-Nanobody
F1_20240229_CS_CH_Nanobody_Chymo-Trypsin.03838.03838.3	HHHHHHDVQLVESGGAL		H	V	17	3		Mod1: Unannotated mass-shift -0.0100 (PeakApex: -0.0100)				-0.0101	1603.45	1908.91	1908.9	637.312	637.307	1908.91	637.31	0.000333104	43.3	33.62	0.9757	0	0	6	22	0	0	TRUE	sp|GBP-Nanobody
F1_20240229_CS_CH_Nanobody_Chymo-Trypsin.03839.03839.2	HHHHHHDVQLVESGGAL		H	V	17	2		Mod1: Unannotated mass-shift -0.0100 (PeakApex: -0.0100)				-0.0101	1603.73	1908.91	1908.9	955.464	955.457	1908.91	955.462	0.00368482	44.374	44.076	0.9839	0	0	6	22	0	0	TRUE	sp|GBP-Nanobody
F1_20240229_CS_CH_Nanobody_Chymo-Trypsin.03841.03841.4	HHHHHHDVQLVESGGAL		H	V	17	4		Mod1: Unannotated mass-shift -0.0100 (PeakApex: -0.0100)				-0.0091	1603.83	1908.91	1908.9	478.236	478.232	1908.91	478.235	0.0300973	36.613	34.608	0.9755	0	0	6	22	0	0	TRUE	sp|GBP-Nanobody
F1_20240229_CS_CH_Nanobody_Chymo-Trypsin.03842.03842.3	HHHHHHHDVQLVESGGAL		H	V	18	3		Mod1: Unannotated mass-shift 25.9932 (PeakApex: 25.9932)	hhHHHHHDVQLVESGGAL	19.9998	9.34955	25.9944	1603.89	2071.98	2071.96	691.666	691.661	2045.97	682.997	0.000935072	19.999	19.999	0.9122	0	0	5	22	0	0	TRUE	sp|GBP-Nanobody
F1_20240229_CS_CH_Nanobody_Chymo-Trypsin.03844.03844.4	HHHHHHHHDVQLVESGGAL		H	V	19	4		Mod1: Iodoacetamide derivative/Addition of Glycine/Addition of G (PeakApex: 57.0122, Theoretical: 57.0215)	HHHHhhhhdvQLVESGGAL	17.7826	10.2638	57.0158	1603.99	2240.05	2240.04	561.021	561.018	2183.03	546.764	0.0241686	17.782	17.782	0.9994	0	0	4	22	0	0	TRUE	sp|GBP-Nanobody
F1_20240229_CS_CH_Nanobody_Chymo-Trypsin.03846.03846.3	HHHHHHDVQLVESGGAL		H	V	17	3		Mod1: Iodoacetamide derivative/Addition of Glycine/Addition of G (PeakApex: 57.0122, Theoretical: 57.0215)	HHhHHHDVQLVESGGAL	46.0038	21.264	57.0139	1604.1	1965.94	1965.92	656.321	656.315	1908.91	637.31	2.3e-13	46.003	45.965	1	0	0	6	22	0	0	TRUE	sp|GBP-Nanobody
F1_20240229_CS_CH_Nanobody_Chymo-Trypsin.03847.03847.3	HHHHHHDVQLVESGGAL		H	V	17	3		Mod1: Oxidation or Hydroxylation (PeakApex: 15.9888); Mod1: thiocarboxylic acid (Theoretical: 15.9772)	HHHHHhdVQLVESGGAL	24.626	16.0422	15.9824	1604.38	1924.9	1924.89	642.642	642.638	1908.91	637.31	0.000446581	24.626	24.626	0.9255	0	0	6	22	0	0	TRUE	sp|GBP-Nanobody
F1_20240229_CS_CH_Nanobody_Chymo-Trypsin.03849.03849.3	HHHHHHHDVQLVESGGAL		H	V	18	3			HHHHhhHDVQLVESGGAL	26.9616	12.1867	-23.9845	1604.49	2022	2021.98	675.009	675.002	2045.97	682.997	8.59451e-07	26.961	26.961	0.9845	0	0	5	22	0	0	TRUE	sp|GBP-Nanobody
F1_20240229_CS_CH_Nanobody_Chymo-Trypsin.03868.03868.3	HHHHDVQLVESGGAL		H	V	15	3		Mod1: Unannotated mass-shift 372.0290 (PeakApex: 372.0290)	HHHHDVQLVESGGAL	26.3324	31.7959	372.029	1605.7	2006.84	2006.82	669.953	669.947	1634.79	545.938	3.69614e-06	31.795	27.527	0.9859	0	0	8	22	0	0	TRUE	sp|GBP-Nanobody
F1_20240229_CS_CH_Nanobody_Chymo-Trypsin.03872.03872.3	HHHHHHHDVQLVESGGAL		H	V	18	3		Mod1: Unannotated mass-shift -0.0100 (PeakApex: -0.0100)				-0.0086	1605.94	2045.97	2045.96	682.998	682.994	2045.97	682.997	1.0274e-05	37.168	31.24	0.9824	0	0	5	22	0	0	TRUE	sp|GBP-Nanobody
F1_20240229_CS_CH_Nanobody_Chymo-Trypsin.03874.03874.3	HHHHHHDVQLVESGGAL		H	V	17	3		Mod1: Unannotated mass-shift 23.9474 (PeakApex: 23.9474)	HHHHHHDVQlVESGGAL	26.8203	22.0826	23.9474	1606.28	1932.87	1932.86	645.298	645.293	1908.91	637.31	5.47629e-06	26.82	22.195	0.9767	0	0	6	22	0	0	TRUE	sp|GBP-Nanobody
F1_20240229_CS_CH_Nanobody_Chymo-Trypsin.03875.03875.3	HHHHHHDVQLVESGG		H	A	15	3		Mod1: Dehydration/Pyro-glu from E (PeakApex: -18.0172, Theoretical: -18.0106); Mod1: Loss of ammonia (15N) (Theoretical: -18.0236)	HHHHHHDVQLVEsGG	26.9037	24.0406	-18.0191	1606.33	1706.78	1706.77	569.935	569.93	1724.79	575.937	1.19121e-06	26.903	25.385	0.9635	0	0	6	20	0	0	TRUE	sp|GBP-Nanobody
F1_20240229_CS_CH_Nanobody_Chymo-Trypsin.03876.03876.2	HHHHHHDVQLVESGGAL		H	V	17	2		Mod1: Iodoacetamide derivative/Addition of Glycine/Addition of G (PeakApex: 57.0122, Theoretical: 57.0215)	HHHHhHDVQLVESGGAL	16.3202	8.2765	57.0136	1606.39	1965.93	1965.92	983.974	983.969	1908.91	955.462	0.00565126	16.32	16.105	0.9919	0	0	6	22	0	0	TRUE	sp|GBP-Nanobody
F1_20240229_CS_CH_Nanobody_Chymo-Trypsin.03879.03879.3	HHHHHHDVQLVESGGAL		H	V	17	3		Mod1: Aspartylurea (PeakApex: -10.0390, Theoretical: -10.0320)	HHHHhhdvQLVESGGAL	25.7644	13.7499	-10.0391	1606.54	1898.89	1898.87	633.969	633.964	1908.91	637.31	2.29034e-06	25.764	25.764	0.9863	0	0	6	22	0	0	TRUE	sp|GBP-Nanobody
F1_20240229_CS_CH_Nanobody_Chymo-Trypsin.03880.03880.5	HHHHHHDVQLVESGGALVQPGGSLRLSCAASGFPVN	HHHHHHDVQLVESGGALVQPGGSLRLSCAASGFPVN	H	R	36	5	28C(57.0214)		HHHHHHDVQLVESGGALvqpggSLRLSCAASGFPVN	43.8111	43.8111	10.944	1606.59	3817.82	3817.8	764.572	764.567	3806.86	762.379	1.72e-12	43.811	41.515	1	0	1	6	41	0	0	TRUE	sp|GBP-Nanobody
F1_20240229_CS_CH_Nanobody_Chymo-Trypsin.03883.03883.4	HHHHHHDVQLVESGGAL		H	V	17	4		Mod1: Addition of Y (Theoretical: 163.0633)	HHHHHHDvQLVESGGAL	29.1096	15.6472	163.056	1606.74	2071.97	2071.97	519.001	518.999	1908.91	478.235	7.31191e-07	29.109	28.981	1	0	0	6	22	0	0	TRUE	sp|GBP-Nanobody
F1_20240229_CS_CH_Nanobody_Chymo-Trypsin.03890.03890.3	HHHDVQLVESGGALV		H	Q	15	3		Mod1: Unannotated mass-shift 37.9888 (PeakApex: 37.9888)	HHHDVQLVESGGALv	35.2114	16.4777	37.9842	1607.62	1634.81	1634.79	545.943	545.936	1596.8	533.274	3.67977e-06	35.211	32.781	0.9926	0	0	9	23	0	0	TRUE	sp|GBP-Nanobody
F1_20240229_CS_CH_Nanobody_Chymo-Trypsin.03891.03891.4	HHHHHHDVQLVESGGAL		H	V	17	4		Mod1: Dehydration/Pyro-glu from E (PeakApex: -18.0172, Theoretical: -18.0106); Mod1: Loss of ammonia (15N) (Theoretical: -18.0236)	HHHHHHDVQLVESGGaL	34.3444	31.7642	-18.017	1607.69	1890.93	1890.89	473.74	473.73	1908.91	478.235	5.57388e-05	34.344	32.639	0.9914	0	0	6	22	0	0	TRUE	sp|GBP-Nanobody
F1_20240229_CS_CH_Nanobody_Chymo-Trypsin.03893.03893.4	HHHHHHDVQLVESGGAL		H	V	17	4		Mod1: Unannotated mass-shift 23.9474 (PeakApex: 23.9474); Mod1: Replacement of 3 protons by aluminium (Theoretical: 23.9581)	HHHHHHDVQLVEsggaL	24.7392	18.545	23.9489	1607.79	1932.88	1932.86	484.227	484.222	1908.91	478.235	1.44197e-06	24.739	22.848	1	0	0	6	22	0	0	TRUE	sp|GBP-Nanobody
F1_20240229_CS_CH_Nanobody_Chymo-Trypsin.03894.03894.3	HHHHHHHHDVQLVESGGAL		H	V	19	3		Mod1: Unannotated mass-shift -0.0100 (PeakApex: -0.0100)				-0.0091	1607.85	2183.05	2183.02	728.691	728.68	2183.03	728.683	1.48993e-07	37.104	29.132	0.9923	0	0	4	22	0	0	TRUE	sp|GBP-Nanobody
F1_20240229_CS_CH_Nanobody_Chymo-Trypsin.03895.03895.3	HHHHHHDVQLVESGGAL		H	V	17	3		Mod1: Aspartylurea (PeakApex: -10.0390, Theoretical: -10.0320)	HHHHHhdvQLVESGGAL	25.7833	15.2243	-10.039	1607.9	1898.92	1898.87	633.98	633.964	1908.91	637.31	2.16971e-05	25.783	25.783	0.9646	0	0	6	22	0	0	TRUE	sp|GBP-Nanobody
F1_20240229_CS_CH_Nanobody_Chymo-Trypsin.03896.03896.4	HHHHHHDVQLVE		H	S	12	4			HHHHHHDVQLVE	12.345	16.1758	254.099	1607.95	1777.83	1777.81	445.466	445.46	1523.71	381.935	0.00557498	16.175	15.525	0.9875	0	0	6	17	0	0	TRUE	sp|GBP-Nanobody
F1_20240229_CS_CH_Nanobody_Chymo-Trypsin.03901.03901.2	HHHDVQLVESGGALV		H	Q	15	2		Mod1: Unannotated mass-shift 37.9888 (PeakApex: 37.9888)	HHHDVQLVESGGALv	42.2805	18.6931	37.9831	1608.21	1634.81	1634.78	818.412	818.399	1596.8	799.408	9.6e-13	42.28	37.34	1	0	0	9	23	0	0	TRUE	sp|GBP-Nanobody
F1_20240229_CS_CH_Nanobody_Chymo-Trypsin.03904.03904.4	HHHHHHHDVQLVESGGAL		H	V	18	4			HHHHhhHDVQLVESGGAL	29.3726	12.1539	-23.98	1608.36	2022.01	2021.99	506.511	506.504	2045.97	512.499	3.20637e-07	29.372	29.372	1	0	0	5	22	0	0	TRUE	sp|GBP-Nanobody
F1_20240229_CS_CH_Nanobody_Chymo-Trypsin.03924.03924.4	HHHHHHDVQLVESGGAL		H	V	17	4		Mod1: Iodoacetamide derivative/Addition of Glycine/Addition of G (PeakApex: 57.0122, Theoretical: 57.0215)	HHHhHHDVQLVESGGAL	39.3048	17.292	57.0129	1610.01	1965.94	1965.92	492.491	492.488	1908.91	478.235	2.3158e-10	39.304	36.639	1	0	0	6	22	0	0	TRUE	sp|GBP-Nanobody
F1_20240229_CS_CH_Nanobody_Chymo-Trypsin.03928.03928.3	HHHHHHDVQLVESGGAL		H	V	17	3			HHHHHHDVQLVESGGAL	25.8372	27.0561	30.9763	1610.45	1939.9	1939.89	647.64	647.636	1908.91	637.31	7.1192e-06	27.056	24.362	0.9126	0	0	6	22	0	0	TRUE	sp|GBP-Nanobody
F1_20240229_CS_CH_Nanobody_Chymo-Trypsin.03929.03929.3	HHHHDVQLVESGGALVQ		H	P	17	3			HHHHDVQLVESGGAlvq	22.9752	18.5926	13.8103	1610.5	1875.74	1875.73	626.255	626.25	1861.92	621.647	7.95323e-05	22.975	22.975	0.8894	0	0	8	24	0	0	TRUE	sp|GBP-Nanobody
F1_20240229_CS_CH_Nanobody_Chymo-Trypsin.03932.03932.2	HHHHHHDVQLVESGGAL		H	V	17	2			HHHHHHDVQLVESGGAL	19.0541	22.746	97.9581	1610.66	2006.88	2006.87	1004.45	1004.44	1908.91	955.462	2.55574e-05	22.745	22.071	0.9883	0	0	6	22	0	0	TRUE	sp|GBP-Nanobody
F1_20240229_CS_CH_Nanobody_Chymo-Trypsin.03933.03933.3	HHHHHHHDVQLVESGGAL		H	V	18	3		Mod1: Iodoacetamide derivative/Addition of Glycine/Addition of G (PeakApex: 57.0122, Theoretical: 57.0215)	HHhhhHHDVQLVESGGAL	31.7618	10.4581	57.0137	1610.93	2103	2102.98	702.006	702.001	2045.97	682.997	7.21e-11	31.761	31.761	0.9962	0	0	5	22	0	0	TRUE	sp|GBP-Nanobody
F1_20240229_CS_CH_Nanobody_Chymo-Trypsin.03937.03937.4	HHHHHHHDVQLVESGGAL		H	V	18	4		Mod1: Iodoacetamide derivative/Addition of Glycine/Addition of G (PeakApex: 57.0122, Theoretical: 57.0215)	HHhhhhhdVQLVESGGAL	19.6803	9.34891	57.012	1611.15	2103	2102.98	526.756	526.752	2045.97	512.499	0.00152217	19.68	19.68	0.9995	0	0	5	22	0	0	TRUE	sp|GBP-Nanobody
F1_20240229_CS_CH_Nanobody_Chymo-Trypsin.03948.03948.4	HHHDVQLVESGGALV		H	Q	15	4		Mod1: Unannotated mass-shift 37.9888 (PeakApex: 37.9888)	HHHDVQLVESGGALv	28.4976	14.2982	37.9848	1611.98	1634.8	1634.79	409.707	409.704	1596.8	400.207	5.20017e-07	28.497	26.182	1	0	0	9	23	0	0	TRUE	sp|GBP-Nanobody
F1_20240229_CS_CH_Nanobody_Chymo-Trypsin.03959.03959.3	HHHHHHHDVQLVESGGAL		H	V	18	3			HHHHHHHDVQLVESGGAL	18.7666	22.2111	97.9453	1612.77	2143.94	2143.91	715.655	715.645	2045.97	682.997	3.0586e-05	22.211	16.869	0.9467	0	0	5	22	0	0	TRUE	sp|GBP-Nanobody
F1_20240229_CS_CH_Nanobody_Chymo-Trypsin.03969.03969.4	HHHHHHHDVQLVESGGAL		H	V	18	4		Mod1: Unannotated mass-shift -0.0100 (PeakApex: -0.0100)				-0.0083	1613.3	2045.98	2045.96	512.501	512.497	2045.97	512.499	2.84075e-05	29.16	23.902	0.9986	0	0	5	22	0	0	TRUE	sp|GBP-Nanobody
F1_20240229_CS_CH_Nanobody_Chymo-Trypsin.03970.03970.3	HHHHHHDVQLVESGGAL		H	V	17	3			HHHHHHDVQLVESGGAL	30.8079	31.917	154.941	1613.57	2063.86	2063.85	688.96	688.957	1908.91	637.31	1.05838e-06	31.916	28.317	0.9854	0	0	6	22	0	0	TRUE	sp|GBP-Nanobody
F1_20240229_CS_CH_Nanobody_Chymo-Trypsin.03971.03971.3	HHHHHHHDVQLVESGGAL		H	V	18	3			HHHhHHHDVQLVESGGAL	34.6679	10.7281	-23.0185	1613.63	2022.96	2022.95	675.327	675.324	2045.97	682.997	4.025e-11	34.667	32.069	0.992	0	0	5	22	0	0	TRUE	sp|GBP-Nanobody
F1_20240229_CS_CH_Nanobody_Chymo-Trypsin.03981.03981.3	HHHHHHDVQLVESGGAL		H	V	17	3		Mod1: Unannotated mass-shift -0.0100 (PeakApex: -0.0100)				-0.01	1614.16	1908.92	1908.9	637.313	637.307	1908.91	637.31	0.00116595	46.078	36.238	0.9408	0	0	6	22	0	0	TRUE	sp|GBP-Nanobody
F1_20240229_CS_CH_Nanobody_Chymo-Trypsin.03982.03982.2	HHHHHHDVQLVESGGAL		H	V	17	2		Mod1: Unannotated mass-shift -0.0100 (PeakApex: -0.0100)				-0.0101	1614.43	1908.91	1908.9	955.465	955.457	1908.91	955.462	0.000337983	44.368	41.553	0.9919	0	0	6	22	0	0	TRUE	sp|GBP-Nanobody
F1_20240229_CS_CH_Nanobody_Chymo-Trypsin.03983.03983.3	HHHHHHDVQLVESGGAL		H	V	17	3			HHHHHHDVQLVESGGAL	36.004	45.5092	97.9587	1614.49	2006.88	2006.87	669.968	669.963	1908.91	637.31	6.08719e-05	45.509	35.307	0.9455	0	0	6	22	0	0	TRUE	sp|GBP-Nanobody
F1_20240229_CS_CH_Nanobody_Chymo-Trypsin.03985.03985.3	HHHHHHDVQLVESGGAL		H	V	17	3			HHHHHHDVQLVESGGAL	30.8595	33.6789	154.98	1614.59	2063.9	2063.89	688.976	688.97	1908.91	637.31	7.48851e-07	33.678	27.411	0.9831	0	0	6	22	0	0	TRUE	sp|GBP-Nanobody
F1_20240229_CS_CH_Nanobody_Chymo-Trypsin.03990.03990.3	HHHHHHDVQLVESGGAL		H	V	17	3		Mod1: Iodoacetamide derivative/Addition of Glycine/Addition of G (PeakApex: 57.0122, Theoretical: 57.0215)	HHHhHHDVQLVESGGAL	46.1501	21.5429	57.0141	1614.86	1965.94	1965.92	656.319	656.315	1908.91	637.31	8.36e-12	46.15	46.07	0.9973	0	0	6	22	0	0	TRUE	sp|GBP-Nanobody
F1_20240229_CS_CH_Nanobody_Chymo-Trypsin.03991.03991.4	HHHHHHDVQLVESGGAL		H	V	17	4		Mod1: Unannotated mass-shift -0.0100 (PeakApex: -0.0100)				-0.0082	1615.14	1908.91	1908.9	478.236	478.233	1908.91	478.235	0.00220858	39.271	33.619	0.9836	0	0	6	22	0	0	TRUE	sp|GBP-Nanobody
F1_20240229_CS_CH_Nanobody_Chymo-Trypsin.03996.03996.2	RSSYEDSVK		D	G	9	2			rSSYEDSVK	19.6186	16.2008	-9.0333	1615.43	1060.48	1060.47	531.245	531.243	1069.5	535.759	2.17153e-05	19.618	17.319	0.905	1	0	68	76	0	0	TRUE	sp|GBP-Nanobody
F1_20240229_CS_CH_Nanobody_Chymo-Trypsin.03997.03997.2	EWVAGMSSAGDR	EWVAGM[147]SSAGDR	R	S	12	2	6M(15.9949)	Mod1: Unannotated mass-shift -0.0100 (PeakApex: -0.0100)				-0.0055	1615.7	1280.55	1280.54	641.282	641.277	1280.55	641.28	0.00730084	21.919	16.659	0.9936	2	0	57	68	0	0	TRUE	sp|GBP-Nanobody
F1_20240229_CS_CH_Nanobody_Chymo-Trypsin.04013.04013.3	HHHHHHDVQLVESGGA		H	L	16	3		Mod1: Dehydration/Pyro-glu from E (PeakApex: -18.0172, Theoretical: -18.0106); Mod1: Dehydration/Pyro-glu from E (PeakApex: -18.0034)	HHHHHHDVQLVESGGa	35.9705	34.315	-18.008	1616.58	1777.82	1777.82	593.614	593.613	1795.83	599.616	9.82291e-06	35.97	34.25	0.9157	0	0	6	21	0	0	TRUE	sp|GBP-Nanobody
F1_20240229_CS_CH_Nanobody_Chymo-Trypsin.04034.04034.2	HHHHHHDVQLVESGGAL		H	V	17	2		Mod1: Iodoacetamide derivative/Addition of Glycine/Addition of G (PeakApex: 57.0122, Theoretical: 57.0215)	HHHHhHDVQLVESGGAL	44.1113	24.0348	57.014	1617.94	1965.94	1965.92	983.976	983.969	1908.91	955.462	1.094e-11	44.111	41.609	1	0	0	6	22	0	0	TRUE	sp|GBP-Nanobody
F1_20240229_CS_CH_Nanobody_Chymo-Trypsin.04035.04035.3	HHHHHHHDVQLVESGGAL		H	V	18	3		Mod1: Unannotated mass-shift -0.0100 (PeakApex: -0.0100)				-0.0086	1618.21	2045.98	2045.96	682.999	682.994	2045.97	682.997	2.98988e-07	39.818	34.216	0.9914	0	0	5	22	0	0	TRUE	sp|GBP-Nanobody
F1_20240229_CS_CH_Nanobody_Chymo-Trypsin.04036.04036.2	SLKPEDTAVY		N	Y	10	2		Mod1: Oxidation or Hydroxylation (PeakApex: 16.0046)	SLKPEDTAVy	22.2099	13.9589	16.0061	1618.32	1137.56	1137.57	569.787	569.79	1121.56	561.787	0.000974644	22.209	18.619	0.9818	0	0	96	105	0	0	TRUE	sp|GBP-Nanobody
F1_20240229_CS_CH_Nanobody_Chymo-Trypsin.04037.04037.3	HHHHDVQLVESGGAL		H	V	15	3		Mod1: Unannotated mass-shift 372.0290 (PeakApex: 372.0290)	HHHHDVQLVESGGAL	24.1541	25.3634	372.029	1618.38	2006.84	2006.82	669.953	669.947	1634.79	545.938	8.74013e-05	25.363	21.546	0.972	0	0	8	22	0	0	TRUE	sp|GBP-Nanobody
F1_20240229_CS_CH_Nanobody_Chymo-Trypsin.04041.04041.3	HHHDVQLVESGGALV		H	Q	15	3		Mod1: Dimethylation of proline residue (Theoretical: 29.0391)	HHHDVQLVESGGALv	27.1773	10.6508	29.03	1618.58	1625.83	1625.83	542.952	542.951	1596.8	533.274	2.7503e-07	27.177	25.011	0.9661	0	0	9	23	0	0	TRUE	sp|GBP-Nanobody
F1_20240229_CS_CH_Nanobody_Chymo-Trypsin.04049.04049.4	HHHHHHDVQLVE		H	S	12	4			HHHHHHDVQLVE	21.2471	26.0774	367.194	1619	1890.91	1890.91	473.734	473.734	1523.71	381.935	5.89283e-06	26.077	23.712	0.9961	0	0	6	17	0	0	TRUE	sp|GBP-Nanobody
F1_20240229_CS_CH_Nanobody_Chymo-Trypsin.04057.04057.3	HHHDVQLVESGGALV		H	Q	15	3		Mod1: Unannotated mass-shift 37.9888 (PeakApex: 37.9888)	HHHDVQLVESGGALv	31.1541	12.3846	37.9842	1619.47	1634.82	1634.79	545.946	545.936	1596.8	533.274	6.59909e-07	31.154	28.733	0.9933	0	0	9	23	0	0	TRUE	sp|GBP-Nanobody
F1_20240229_CS_CH_Nanobody_Chymo-Trypsin.04059.04059.3	HHHHHHHHDVQLVESGGAL		H	V	19	3		Mod1: Unannotated mass-shift -0.0100 (PeakApex: -0.0100)				-0.0091	1619.79	2183.05	2183.02	728.691	728.68	2183.03	728.683	4.71129e-09	32.004	26.614	0.974	0	0	4	22	0	0	TRUE	sp|GBP-Nanobody
F1_20240229_CS_CH_Nanobody_Chymo-Trypsin.04063.04063.3	HHHDVQLVESGGALV		H	Q	15	3		Mod1: Dimethylation of proline residue (Theoretical: 29.0391)	HHHDVQLVESGGALv	25.0754	10.629	29.0296	1620.01	1625.85	1625.83	542.957	542.951	1596.8	533.274	7.26948e-06	25.075	23.028	0.9378	0	0	9	23	0	0	TRUE	sp|GBP-Nanobody
F1_20240229_CS_CH_Nanobody_Chymo-Trypsin.04064.04064.4	HHHHDVQLVESGGAL		H	V	15	4			HHHHDVQLVEsggAL	19.9269	19.9269	372.045	1620.06	2006.85	2006.84	502.721	502.716	1634.79	409.705	0.0201334	19.926	15.92	0.9665	0	0	8	22	0	0	TRUE	sp|GBP-Nanobody
F1_20240229_CS_CH_Nanobody_Chymo-Trypsin.04069.04069.4	HHHHHHHHDVQLVESGGAL		H	V	19	4		Mod1: Iodoacetamide derivative/Addition of Glycine/Addition of G (PeakApex: 57.0262, Theoretical: 57.0215)	HHhhhhhhdvQLVESGGAL	14.7197	7.78533	57.0281	1620.32	2240.07	2240.05	561.025	561.021	2183.03	546.764	0.122481	14.719	14.719	0.9981	0	0	4	22	0	0	TRUE	sp|GBP-Nanobody
F1_20240229_CS_CH_Nanobody_Chymo-Trypsin.04076.04076.4	HHHHHHHDVQLVESGGAL		H	V	18	4			HHhhhhhdVQLVESGGAL	16.0018	9.35505	33.0535	1620.68	2079.04	2079.02	520.767	520.763	2045.97	512.499	0.0364986	16.001	16.001	0.952	0	0	5	22	0	0	TRUE	sp|GBP-Nanobody
F1_20240229_CS_CH_Nanobody_Chymo-Trypsin.04093.04093.2	HHHHHHDVQLVESGGAL		H	V	17	2		Mod1: Unannotated mass-shift -0.0100 (PeakApex: -0.0100)				-0.0101	1622.45	1908.94	1908.9	955.475	955.457	1908.91	955.462	9.18574e-07	41.992	30.093	0.9979	0	0	6	22	0	0	TRUE	sp|GBP-Nanobody
F1_20240229_CS_CH_Nanobody_Chymo-Trypsin.04094.04094.2	HHHHHHDVQLVESGGAL		H	V	17	2		Mod1: Iodoacetamide derivative/Addition of Glycine/Addition of G (PeakApex: 57.0122, Theoretical: 57.0215)	HHhHHHDVQLVESGGAL	30.9362	13.2856	57.0136	1622.54	1965.96	1965.92	983.986	983.969	1908.91	955.462	6.82666e-09	30.936	28.937	1	0	0	6	22	0	0	TRUE	sp|GBP-Nanobody
F1_20240229_CS_CH_Nanobody_Chymo-Trypsin.04095.04095.3	HHHHHHDVQLVESGGAL		H	V	17	3			HHHHHHDVQLVEsggAL	20.9405	19.6605	154.954	1622.6	2063.88	2063.86	688.967	688.962	1908.91	637.31	0.00075788	20.94	19.274	0.9246	0	0	6	22	0	0	TRUE	sp|GBP-Nanobody
F1_20240229_CS_CH_Nanobody_Chymo-Trypsin.04097.04097.2	NSLKPEDTAVY		M	Y	11	2		Mod1: Oxidation or Hydroxylation (PeakApex: 16.0046, Theoretical: 15.9949)	NSLKPEDTAVy	16.6694	12.0642	16.0039	1622.7	1251.62	1251.61	626.816	626.811	1235.6	618.809	0.0196605	16.669	12.697	0.9611	0	0	95	105	0	0	TRUE	sp|GBP-Nanobody
F1_20240229_CS_CH_Nanobody_Chymo-Trypsin.04099.04099.2	SLKPEDTAVY		N	Y	10	2		Mod1: Oxidation or Hydroxylation (PeakApex: 15.9888, Theoretical: 15.9949); Mod1: Oxidation or Hydroxylation (PeakApex: 16.0046)	SLKPEDTAVy	16.2538	9.39423	15.9985	1622.8	1137.55	1137.56	569.783	569.787	1121.56	561.787	0.010059	16.253	15.896	0.9682	0	0	96	105	0	0	TRUE	sp|GBP-Nanobody
F1_20240229_CS_CH_Nanobody_Chymo-Trypsin.04103.04103.4	HHHHHHDVQLVE		H	S	12	4			HHHHHHDVQLVE	16.6437	20.5478	367.2	1623.01	1890.93	1890.91	473.739	473.736	1523.71	381.935	0.00127231	20.547	18.902	0.9406	0	0	6	17	0	0	TRUE	sp|GBP-Nanobody
F1_20240229_CS_CH_Nanobody_Chymo-Trypsin.04107.04107.4	HHHHHHHDVQLVESGGAL		H	V	18	4		Mod1: Iodoacetamide derivative/Addition of Glycine/Addition of G (PeakApex: 57.0262, Theoretical: 57.0215); Mod1: Unannotated mass-shift 57.0388 (PeakApex: 57.0388)	HHHhHHHDVQLVESGGAL	24.1936	10.0013	57.031	1623.21	2103.02	2103	526.762	526.757	2045.97	512.499	8.90314e-06	24.193	21.953	1	0	0	5	22	0	0	TRUE	sp|GBP-Nanobody
F1_20240229_CS_CH_Nanobody_Chymo-Trypsin.04110.04110.4	HHHHHHHDVQLVESGGAL		H	V	18	4						0.0112	1623.78	2046	2045.98	512.506	512.502	2045.97	512.499	5.96282e-05	31.583	28.355	0.9984	0	0	5	22	0	0	TRUE	sp|GBP-Nanobody
F1_20240229_CS_CH_Nanobody_Chymo-Trypsin.04111.04111.4	HHHHHHHHDVQLVESGGAL		H	V	19	4		Mod1: Unannotated mass-shift -0.0100 (PeakApex: -0.0100); (PeakApex: 0.0050)				-0.0042	1624.06	2183.06	2183.02	546.771	546.763	2183.03	546.764	2.69302e-06	34.557	30.148	0.9998	0	0	4	22	0	0	TRUE	sp|GBP-Nanobody
F1_20240229_CS_CH_Nanobody_Chymo-Trypsin.04114.04114.3	HHHHHHHDVQLVESGGAL		H	V	18	3			HHhhhHHDVQLVESGGAL	26.8867	9.41372	-23.0156	1624.26	2022.98	2022.95	675.332	675.325	2045.97	682.997	1.904e-07	26.886	26.886	0.9906	0	0	5	22	0	0	TRUE	sp|GBP-Nanobody
F1_20240229_CS_CH_Nanobody_Chymo-Trypsin.04116.04116.2	EGEGEEEGE		V	E	9	2			EGEGEEEGE	14.392	15.6599	528.261	1624.36	1491.6	1491.59	746.809	746.803	963.33	482.673	3.66374	15.659	14.522	0.9596	0	0	136	144	0	0	TRUE	sp|GBP-Nanobody
F1_20240229_CS_CH_Nanobody_Chymo-Trypsin.04117.04117.4	HHHHHHHDVQLVESGGAL		H	V	18	4			HHhhHHHDVQLVESGGAL	19.8	9.16366	-23.0078	1624.41	2022.98	2022.96	506.752	506.747	2045.97	512.499	0.000354413	19.8	19.8	0.9906	0	0	5	22	0	0	TRUE	sp|GBP-Nanobody
F1_20240229_CS_CH_Nanobody_Chymo-Trypsin.04120.04120.4	HHHHHHDVQLVESGGAL		H	V	17	4						0.0187	1624.99	1908.95	1908.93	478.244	478.239	1908.91	478.235	1.25635e-08	31.482	28.334	1	0	0	6	22	0	0	TRUE	sp|GBP-Nanobody
F1_20240229_CS_CH_Nanobody_Chymo-Trypsin.04126.04126.2	HHHHHHDVQLVESGGAL		H	V	17	2		Mod1: Unannotated mass-shift -0.0100 (PeakApex: -0.0100)				-0.0101	1625.64	1908.91	1908.9	955.464	955.457	1908.91	955.462	5.09954e-05	41.985	36.811	0.992	0	0	6	22	0	0	TRUE	sp|GBP-Nanobody
F1_20240229_CS_CH_Nanobody_Chymo-Trypsin.04127.04127.3	HHHHHHDVQLVESGGAL		H	V	17	3		Mod1: Iodoacetamide derivative/Addition of Glycine/Addition of G (PeakApex: 57.0122, Theoretical: 57.0215)	hHHHHHDVQLVESGGAL	48.8452	19.6087	57.0139	1625.92	1965.93	1965.92	656.318	656.315	1908.91	637.31	2.94882e-09	48.845	46.063	0.9903	0	0	6	22	0	0	TRUE	sp|GBP-Nanobody
F1_20240229_CS_CH_Nanobody_Chymo-Trypsin.04130.04130.3	HHHHHHDVQLVESGGAL		H	V	17	3		Mod1: dihydroxy (PeakApex: 31.9992, Theoretical: 31.9898)	HHHHHHDVQLVEsggAL	30.8633	27.1401	31.9953	1626.34	1940.92	1940.9	647.981	647.975	1908.91	637.31	9.92144e-07	30.863	25.967	0.9593	0	0	6	22	0	0	TRUE	sp|GBP-Nanobody
F1_20240229_CS_CH_Nanobody_Chymo-Trypsin.04135.04135.3	LSCAASGFPVNR	LSCAASGFPVNR	R	Y	12	3	3C(57.0214)		LScAASGFPVNR	31.2003	19.8883	265.051	1627.19	1542.68	1542.67	515.233	515.23	1277.62	426.88	1.57806e-07	31.2	29.19	0.9836	2	0	31	42	0	0	TRUE	sp|GBP-Nanobody
F1_20240229_CS_CH_Nanobody_Chymo-Trypsin.04138.04138.3	HHHHHHHHDVQLVESGGAL		H	V	19	3		Mod1: Iodoacetamide derivative/Addition of Glycine/Addition of G (PeakApex: 57.0262, Theoretical: 57.0215)	HHHhhHHHDVQLVESGGAL	44.0492	14.9841	57.0273	1628.09	2240.07	2240.05	747.699	747.692	2183.03	728.683	2.8472e-10	44.049	43.97	0.9958	0	0	4	22	0	0	TRUE	sp|GBP-Nanobody
F1_20240229_CS_CH_Nanobody_Chymo-Trypsin.04140.04140.3	HHHHHHHDVQLVESGGAL		H	V	18	3		Mod1: Unannotated mass-shift -0.0100 (PeakApex: -0.0100)				-0.0079	1628.51	2045.99	2045.96	683.004	682.994	2045.97	682.997	1.93943e-05	37.085	31.658	0.9807	0	0	5	22	0	0	TRUE	sp|GBP-Nanobody
F1_20240229_CS_CH_Nanobody_Chymo-Trypsin.04141.04141.4	HHHHHHDVQLVESGGAL		H	V	17	4		Mod1: Unannotated mass-shift 57.0388 (PeakApex: 57.0388)	HHHhHHDVQLVESGGAL	34.0738	12.7585	57.0427	1628.78	1965.95	1965.95	492.495	492.495	1908.91	478.235	1.50496e-07	34.073	31.483	1	0	0	6	22	0	0	TRUE	sp|GBP-Nanobody
F1_20240229_CS_CH_Nanobody_Chymo-Trypsin.04158.04158.2	SLKPEDTAVY		N	Y	10	2		Mod1: Oxidation or Hydroxylation (PeakApex: 16.0046)	SLKPEDTAVy	20.7274	13.8971	16.0054	1630.84	1137.57	1137.57	569.793	569.79	1121.56	561.787	0.0121125	20.727	16.874	0.9665	0	0	96	105	0	0	TRUE	sp|GBP-Nanobody
F1_20240229_CS_CH_Nanobody_Chymo-Trypsin.04160.04160.3	HHHHHHHHDVQLVESGGAL		H	V	19	3		Mod1: Unannotated mass-shift -0.0100 (PeakApex: -0.0100)				-0.0091	1631.2	2183.05	2183.02	728.691	728.68	2183.03	728.683	1.42617e-08	38.54	29.18	0.9812	0	0	4	22	0	0	TRUE	sp|GBP-Nanobody
F1_20240229_CS_CH_Nanobody_Chymo-Trypsin.04173.04173.3	HHHHHHDVQLVESGGAL		H	V	17	3		Mod1: Iodoacetamide derivative/Addition of Glycine/Addition of G (PeakApex: 57.0122, Theoretical: 57.0215)	HHhHHHDVQLVESGGAL	44.3282	17.8158	57.0141	1632.29	1965.95	1965.92	656.325	656.315	1908.91	637.31	2.6e-12	44.328	44.286	0.9997	0	0	6	22	0	0	TRUE	sp|GBP-Nanobody
F1_20240229_CS_CH_Nanobody_Chymo-Trypsin.04174.04174.3	HHHHHHDVQLVESGGA		H	L	16	3		Mod1: Dehydration/Pyro-glu from E (PeakApex: -18.0034, Theoretical: -18.0106); Mod1: oxoalanine (Theoretical: -17.9928)	HHHHHHDVQLVESGGa	33.8587	33.4458	-18.0009	1632.56	1777.84	1777.82	593.621	593.615	1795.83	599.616	4.06112e-05	33.858	32.336	0.9033	0	0	6	21	0	0	TRUE	sp|GBP-Nanobody
F1_20240229_CS_CH_Nanobody_Chymo-Trypsin.04177.04177.3	HHHHHHHDVQLVE		H	S	13	3			HHHHHHHDVQLVE	19.1137	25.5114	254.097	1632.76	1914.88	1914.87	639.302	639.297	1660.77	554.598	0.000779676	25.511	23.946	0.9926	0	0	5	17	0	0	TRUE	sp|GBP-Nanobody
F1_20240229_CS_CH_Nanobody_Chymo-Trypsin.04187.04187.2	NSLKPEDTAVY		M	Y	11	2		Mod1: Oxidation or Hydroxylation (PeakApex: 16.0046, Theoretical: 15.9949)	NSLKPEDTAVy	15.8426	10.1739	16.0023	1633.93	1251.62	1251.61	626.816	626.81	1235.6	618.809	0.00581454	15.842	14.025	0.972	0	0	95	105	0	0	TRUE	sp|GBP-Nanobody
F1_20240229_CS_CH_Nanobody_Chymo-Trypsin.04190.04190.3	HHHHHHHDVQLVESGGAL		H	V	18	3		Mod1: Iodoacetamide derivative/Addition of Glycine/Addition of G (PeakApex: 57.0122, Theoretical: 57.0215)	HHhhhhhdVQLVESGGAL	17.8629	9.66797	57.0134	1634.1	2103.02	2102.98	702.013	702.001	2045.97	682.997	0.00324125	17.862	17.862	0.9524	0	0	5	22	0	0	TRUE	sp|GBP-Nanobody
F1_20240229_CS_CH_Nanobody_Chymo-Trypsin.04193.04193.4	HHHHHHHDVQLVESGGAL		H	V	18	4		Mod1: Iodoacetamide derivative/Addition of Glycine/Addition of G (PeakApex: 57.0262, Theoretical: 57.0215); Mod1: Unannotated mass-shift 57.0388 (PeakApex: 57.0388)	HHHHhhHDVQLVESGGAL	29.1895	11.8528	57.0296	1634.25	2103.02	2103	526.762	526.757	2045.97	512.499	3.5251e-08	29.189	29.189	1	0	0	5	22	0	0	TRUE	sp|GBP-Nanobody
F1_20240229_CS_CH_Nanobody_Chymo-Trypsin.04202.04202.4	HHHHHHHDVQLVESGGAL		H	V	18	4						0.0166	1635.18	2046	2045.98	512.507	512.503	2045.97	512.499	3.04616e-08	29.145	23.812	1	0	0	5	22	0	0	TRUE	sp|GBP-Nanobody
F1_20240229_CS_CH_Nanobody_Chymo-Trypsin.04203.04203.4	HHHHHHHHDVQLVESGGAL		H	V	19	4						0.0117	1635.46	2183.06	2183.04	546.771	546.767	2183.03	546.764	0.121037	14.933	11.603	0.9359	0	0	4	22	0	0	TRUE	sp|GBP-Nanobody
F1_20240229_CS_CH_Nanobody_Chymo-Trypsin.04204.04204.3	HHHHHHHDVQLVESGGAL		H	V	18	3			HHhhhhHDVQLVESGGAL	22.1475	9.40113	-23.0156	1635.54	2022.98	2022.95	675.333	675.325	2045.97	682.997	3.60825e-05	22.147	22.147	0.9738	0	0	5	22	0	0	TRUE	sp|GBP-Nanobody
F1_20240229_CS_CH_Nanobody_Chymo-Trypsin.04205.04205.4	HHHHHHHDVQLVESGGAL		H	V	18	4			HHhhhhhdVQLVESGGAL	21.9147	9.0129	-23.0035	1635.59	2022.98	2022.96	506.753	506.748	2045.97	512.499	1.10907e-05	21.914	21.914	0.995	0	0	5	22	0	0	TRUE	sp|GBP-Nanobody
F1_20240229_CS_CH_Nanobody_Chymo-Trypsin.04216.04216.4	HHHHHHDVQLVESGGAL		H	V	17	4		Mod1: Unannotated mass-shift 0.0360 (PeakApex: 0.0360)				0.027	1636.44	1908.94	1908.94	478.241	478.241	1908.91	478.235	0.000244178	24.061	23.885	0.9985	0	0	6	22	0	0	TRUE	sp|GBP-Nanobody
F1_20240229_CS_CH_Nanobody_Chymo-Trypsin.04230.04230.3	HHHDVQLVESGGALV		H	Q	15	3		Mod1: Iodoacetamide derivative/Addition of Glycine/Addition of G (PeakApex: 57.0262); Mod1: Unannotated mass-shift 57.0388 (PeakApex: 57.0388)	HHHDVQLVESGGALv	24.8595	10.4219	57.036	1638.21	1653.85	1653.84	552.292	552.286	1596.8	533.274	2.0256e-07	24.859	22.829	0.9975	0	0	9	23	0	0	TRUE	sp|GBP-Nanobody
F1_20240229_CS_CH_Nanobody_Chymo-Trypsin.04234.04234.2	WGQGTQVTVSSAG		Y	C	13	2			WGQGTQVTvssag	18.9912	4.80986	80.0771	1638.55	1356.69	1356.68	679.354	679.348	1276.6	639.31	0.000217217	18.991	18.991	0.9018	0	0	116	128	0	0	TRUE	sp|GBP-Nanobody
F1_20240229_CS_CH_Nanobody_Chymo-Trypsin.04240.04240.3	HHHHHHHDVQLVESGGAL		H	V	18	3		Mod1: Unannotated mass-shift -0.0100 (PeakApex: -0.0100)				-0.0054	1639.14	2045.99	2045.96	683.003	682.995	2045.97	682.997	8.729e-11	37.149	26.453	0.9877	0	0	5	22	0	0	TRUE	sp|GBP-Nanobody
F1_20240229_CS_CH_Nanobody_Chymo-Trypsin.04250.04250.2	SAGCGAVDSVEGE	SAGCGAVDSVEGE	S	G	13	2	4C(57.0214)					0.0034	1640.34	1236.51	1236.5	619.261	619.255	1236.49	619.254	0.00863772	16.146	14.793	0.981	0	0	126	138	0	0	TRUE	sp|GBP-Nanobody
F1_20240229_CS_CH_Nanobody_Chymo-Trypsin.04251.04251.6	KIMNGEADAMSLDGGFVYIAGKCGLVPVLAENYNKSDNCED	KIMNGEADAM[147]SLDGGFVYIAGKCGLVPVLAENYNKSDNCED	A	T	41	6	10M(15.9949), 23C(57.0214), 39C(57.0214)		KimnGEADAMSLDGGFVYIAGKCGLVPVLAENYNKSDNCED	12.7811	9.79755	31.9006	1640.62	4511.98	4511.93	753.003	752.996	4480.03	747.679	0.710014	12.781	12.197	0.9377	0	2	399	439	0	0	TRUE	sp|P02787|TRFE_HUMAN	P02787	TRFE_HUMAN	TF	Serotransferrin
F1_20240229_CS_CH_Nanobody_Chymo-Trypsin.04253.04253.4	HHHHHHDVQLVESGGAL		H	V	17	4		Mod1: Iodoacetamide derivative/Addition of Glycine/Addition of G (PeakApex: 57.0262, Theoretical: 57.0215)	hHHHHHDVQLVESGGAL	36.6476	14.0198	57.0228	1640.76	1965.96	1965.93	492.496	492.49	1908.91	478.235	6.73098e-05	36.647	33.985	1	0	0	6	22	0	0	TRUE	sp|GBP-Nanobody
F1_20240229_CS_CH_Nanobody_Chymo-Trypsin.04261.04261.3	HHHHHHDVQLVESGGAL		H	V	17	3		Mod1: Isotopic peak error (Theoretical: -1.0024)				-0.9976	1641.62	1907.92	1907.91	636.981	636.978	1908.91	637.31	3.1604e-10	34.36	26.359	0.9805	0	0	6	22	0	0	TRUE	sp|GBP-Nanobody
F1_20240229_CS_CH_Nanobody_Chymo-Trypsin.04262.04262.3	HHHHHHHHDVQLVESGGAL		H	V	19	3		Mod1: Unannotated mass-shift -0.0100 (PeakApex: -0.0100)				-0.0093	1641.89	2183.04	2183.02	728.687	728.68	2183.03	728.683	6.70528e-09	37.224	29.496	0.9766	0	0	4	22	0	0	TRUE	sp|GBP-Nanobody
F1_20240229_CS_CH_Nanobody_Chymo-Trypsin.04292.04292.3	HHHHHHDVQLVESGGAL		H	V	17	3		Mod1: formaldehyde adduct (Theoretical: 12.0000)	hhHHHHDVQLVESGGAL	41.7226	13.2449	12.0036	1644.45	1920.93	1920.91	641.318	641.312	1908.91	637.31	6.8e-13	41.722	41.722	1	0	0	6	22	0	0	TRUE	sp|GBP-Nanobody
F1_20240229_CS_CH_Nanobody_Chymo-Trypsin.04295.04295.2	SAGCGAVDSVEGEG	SAGCGAVDSVEGEG	S	E	14	2	4C(57.0214)					0.0049	1644.6	1293.53	1293.52	647.774	647.767	1293.51	647.764	0.0750008	16.045	13.081	0.9607	0	0	126	139	0	0	TRUE	sp|GBP-Nanobody
F1_20240229_CS_CH_Nanobody_Chymo-Trypsin.04307.04307.4	HHHHHHHHDVQLVESGGAL		H	V	19	4		Mod1: Iodoacetamide derivative/Addition of Glycine/Addition of G (PeakApex: 57.0262); Mod1: Unannotated mass-shift 57.0388 (PeakApex: 57.0388)	HHhhhhhhdVQLVESGGAL	16.0985	9.47499	57.0317	1645.22	2240.07	2240.06	561.026	561.022	2183.03	546.764	0.0571336	16.098	16.098	0.9989	0	0	4	22	0	0	TRUE	sp|GBP-Nanobody
F1_20240229_CS_CH_Nanobody_Chymo-Trypsin.04311.04311.2	HHHHHHDVQLVESGGAL		H	V	17	2		Mod1: Iodoacetamide derivative/Addition of Glycine/Addition of G (PeakApex: 57.0122, Theoretical: 57.0215)	hhHHHHDVQLVESGGAL	19.9635	7.25612	57.0128	1645.45	1965.96	1965.92	983.987	983.968	1908.91	955.462	0.000342401	19.963	19.963	0.9962	0	0	6	22	0	0	TRUE	sp|GBP-Nanobody
F1_20240229_CS_CH_Nanobody_Chymo-Trypsin.04313.04313.4	HHHHHHDVQLVESGGAL		H	V	17	4		Mod1: formaldehyde adduct (Theoretical: 12.0000)	hhHHHHDVQLVESGGAL	32.5609	9.07347	12.0073	1645.81	1920.94	1920.92	481.241	481.236	1908.91	478.235	3.32e-12	32.56	32.56	1	0	0	6	22	0	0	TRUE	sp|GBP-Nanobody
F1_20240229_CS_CH_Nanobody_Chymo-Trypsin.04321.04321.4	HHHHHHHDVQLVESGGAL		H	V	18	4		Mod1: Iodoacetamide derivative/Addition of Glycine/Addition of G (PeakApex: 57.0262, Theoretical: 57.0215); Mod1: Unannotated mass-shift 57.0388 (PeakApex: 57.0388)	HHhhhhhdvQLVESGGAL	14.3375	9.34426	57.031	1646.23	2103.02	2103	526.761	526.757	2045.97	512.499	0.565814	14.337	14.337	0.9936	0	0	5	22	0	0	TRUE	sp|GBP-Nanobody
F1_20240229_CS_CH_Nanobody_Chymo-Trypsin.04328.04328.3	HHHHHHDVQLVESGGAL		H	V	17	3		Mod1: Iodoacetamide derivative/Addition of Glycine/Addition of G (PeakApex: 57.0122, Theoretical: 57.0215)	hHHHHHDVQLVESGGAL	46.9352	17.3285	57.0143	1647.04	1965.95	1965.92	656.325	656.315	1908.91	637.31	2.8261e-10	46.935	44.138	0.9958	0	0	6	22	0	0	TRUE	sp|GBP-Nanobody
F1_20240229_CS_CH_Nanobody_Chymo-Trypsin.04329.04329.2	GQGTQVTVSSAG		W	C	12	2		Mod1: 5-glutamyl serotonin (Theoretical: 159.0684)	GQGTQVTVSSag	28.6747	9.63205	159.077	1647.32	1249.63	1249.6	625.82	625.809	1090.53	546.27	2.85419e-06	28.674	28.674	0.9963	0	0	117	128	0	0	TRUE	sp|GBP-Nanobody
F1_20240229_CS_CH_Nanobody_Chymo-Trypsin.04331.04331.4	HHHHHHDVQLVESGGAL		H	V	17	4						0.0079	1647.46	1908.93	1908.92	478.241	478.236	1908.91	478.235	1.13706e-06	26.426	21.257	1	0	0	6	22	0	0	TRUE	sp|GBP-Nanobody
F1_20240229_CS_CH_Nanobody_Chymo-Trypsin.04332.04332.4	HHHHHHHDVQLVESGGAL		H	V	18	4		Mod1: Unannotated mass-shift -0.0100 (PeakApex: -0.0100); (PeakApex: 0.0050)				-0.0044	1647.51	2045.99	2045.96	512.505	512.498	2045.97	512.499	0.00973203	14.796	11.463	0.9905	0	0	5	22	0	0	TRUE	sp|GBP-Nanobody
F1_20240229_CS_CH_Nanobody_Chymo-Trypsin.04334.04334.3	HHHHHHHDVQLVESGGAL		H	V	18	3			HHhHHHHDVQLVESGGAL	40.9026	9.77004	-23.0184	1647.61	2022.98	2022.95	675.333	675.324	2045.97	682.997	9.1e-13	40.902	38.172	1	0	0	5	22	0	0	TRUE	sp|GBP-Nanobody
F1_20240229_CS_CH_Nanobody_Chymo-Trypsin.04343.04343.4	HHHHHHHDVQLVESGGAL		H	V	18	4		Mod1: Iodoacetamide derivative/Addition of Glycine/Addition of G (PeakApex: 57.0262, Theoretical: 57.0215); Mod1: Unannotated mass-shift 57.0388 (PeakApex: 57.0388)	HHhhhhhdVQLVESGGAL	17.9222	9.05363	57.0305	1648.08	2102.99	2103	526.754	526.757	2045.97	512.499	0.0102308	17.922	17.922	0.9997	0	0	5	22	0	0	TRUE	sp|GBP-Nanobody
F1_20240229_CS_CH_Nanobody_Chymo-Trypsin.04345.04345.2	SSAGCGAVDSVEGE	SSAGCGAVDSVEGE	V	G	14	2	5C(57.0214)	Mod1: Unannotated mass-shift -0.0100 (PeakApex: -0.0100)				-0.0051	1648.25	1323.54	1323.52	662.776	662.767	1323.52	662.77	3.27711	19.229	18.615	0.9011	0	0	125	138	0	0	TRUE	sp|GBP-Nanobody
F1_20240229_CS_CH_Nanobody_Chymo-Trypsin.04364.04364.2	GQGTQVTVSSAG		W	C	12	2		Mod1: 5-glutamyl serotonin (Theoretical: 159.0684)	GQGTQVTVSSag	30.5331	11.4994	159.078	1649.73	1249.61	1249.6	625.813	625.809	1090.53	546.27	0.000158897	30.533	30.533	0.9784	0	0	117	128	0	0	TRUE	sp|GBP-Nanobody
F1_20240229_CS_CH_Nanobody_Chymo-Trypsin.04365.04365.2	HHHHHHDVQLVESGGAL		H	V	17	2		Mod1: Iodoacetamide derivative/Addition of Glycine/Addition of G (PeakApex: 57.0122)	hHHHHHDVQLVESGGAL	54.2822	35.4618	57.0114	1650	1965.94	1965.92	983.975	983.967	1908.91	955.462	2.33906e-07	54.282	51.591	0.9998	0	0	6	22	0	0	TRUE	sp|GBP-Nanobody
F1_20240229_CS_CH_Nanobody_Chymo-Trypsin.04366.04366.3	HHHHHHDVQLVESGGAL		H	V	17	3			HHhhhhdvqLVESGGAL	19.9709	8.85739	-23.0248	1650.06	1885.9	1885.88	629.64	629.635	1908.91	637.31	4.35693e-05	19.97	19.97	0.9736	0	0	6	22	0	0	TRUE	sp|GBP-Nanobody
F1_20240229_CS_CH_Nanobody_Chymo-Trypsin.04369.04369.3	HHHHHHHDVQLVESGGAL		H	V	18	3		Mod1: Unannotated mass-shift -0.0100 (PeakApex: -0.0100)				-0.0101	1650.22	2045.97	2045.96	682.998	682.993	2045.97	682.997	0.00165459	36.388	28.983	0.9182	0	0	5	22	0	0	TRUE	sp|GBP-Nanobody
F1_20240229_CS_CH_Nanobody_Chymo-Trypsin.04373.04373.2	HHHHHDVQLVESGGAL		H	V	16	2		Mod1: Cleaved and reduced DTBP crosslinker (Theoretical: 87.0143); Mod1: glycidamide adduct/Addition of S (Theoretical: 87.0320)	hHHHHDVQLVESGGAL	33.0864	17.3945	87.023	1650.43	1858.89	1858.87	930.452	930.444	1771.85	886.932	3.37803e-06	33.086	30.564	0.9589	0	0	7	22	0	0	TRUE	sp|GBP-Nanobody
F1_20240229_CS_CH_Nanobody_Chymo-Trypsin.04374.04374.3	HHHHHDVQLVESGGAL		H	V	16	3		Mod1: Cleaved and reduced DTBP crosslinker (Theoretical: 87.0143); Mod1: glycidamide adduct/Addition of S (Theoretical: 87.0320)	hHHHHDVQLVESGGAL	36.7366	19.4736	87.0237	1650.48	1858.89	1858.87	620.637	620.632	1771.85	591.624	2.70642e-09	36.736	34.089	0.9516	0	0	7	22	0	0	TRUE	sp|GBP-Nanobody
F1_20240229_CS_CH_Nanobody_Chymo-Trypsin.04377.04377.2	HHHHHDVQLVESGGAL		H	V	16	2		Mod1: Iodoacetamide derivative/Addition of Glycine/Addition of G (PeakApex: 57.0122, Theoretical: 57.0215)	HHHhHDVQLVESGGAL	51.3505	26.5055	57.0123	1650.64	1828.88	1828.86	915.445	915.438	1771.85	886.932	1.32e-12	51.35	48.88	1	0	0	7	22	0	0	TRUE	sp|GBP-Nanobody
F1_20240229_CS_CH_Nanobody_Chymo-Trypsin.04378.04378.3	HHHHHDVQLVESGGAL		H	V	16	3		Mod1: Iodoacetamide derivative/Addition of Glycine/Addition of G (PeakApex: 57.0122, Theoretical: 57.0215)	HHHhHDVQLVESGGAL	41.3424	17.3995	57.012	1650.92	1828.88	1828.86	610.632	610.628	1771.85	591.624	2.05393e-07	41.342	38.681	0.9974	0	0	7	22	0	0	TRUE	sp|GBP-Nanobody
F1_20240229_CS_CH_Nanobody_Chymo-Trypsin.04381.04381.2	HHHHHDVQLVESGGAL		H	V	16	2		Mod1: Unannotated mass-shift -0.0100 (PeakApex: -0.0100)				-0.0095	1651.15	1771.86	1771.84	886.937	886.928	1771.85	886.932	4.50626e-05	48.986	43.57	0.9924	0	0	7	22	0	0	TRUE	sp|GBP-Nanobody
F1_20240229_CS_CH_Nanobody_Chymo-Trypsin.04386.04386.4	HHHHHHDVQLVESGGAL		H	V	17	4		Mod1: Iodoacetamide derivative/Addition of Glycine/Addition of G (PeakApex: 57.0122, Theoretical: 57.0215)	HHhhhHDVQLVESGGAL	24.0887	8.7553	57.0145	1651.66	1965.94	1965.92	492.492	492.488	1908.91	478.235	3.22795e-06	24.088	24.088	1	0	0	6	22	0	0	TRUE	sp|GBP-Nanobody
F1_20240229_CS_CH_Nanobody_Chymo-Trypsin.04388.04388.4	HHHHHDVQLVESGGALVQPGGSLRLSCAA	HHHHHDVQLVESGGALVQPGGSLRLSCAA	H	S	29	4	27C(57.0214)		HHHHHDVQLVESGGAlvqpggslrLSCAA	31.256	31.256	532.193	1651.77	3600.74	3600.7	901.192	901.183	3068.51	768.135	2.82958e-07	31.255	31.088	1	0	1	7	35	0	0	TRUE	sp|GBP-Nanobody
F1_20240229_CS_CH_Nanobody_Chymo-Trypsin.04389.04389.3	HHHHHHDVQLVESGGAL		H	V	17	3			HHhHHHDVQLVESGGAL	37.042	12.1826	-9.0089	1651.82	1899.92	1899.9	634.313	634.307	1908.91	637.31	7.7e-12	37.042	34.444	0.9431	0	0	6	22	0	0	TRUE	sp|GBP-Nanobody
F1_20240229_CS_CH_Nanobody_Chymo-Trypsin.04398.04398.2	HHHHHDVQLVESGGAL		H	V	16	2			HHHHHDVQLVESGGAL	23.1287	26.4873	19.0364	1652.29	1790.9	1790.89	896.457	896.451	1771.85	886.932	4.02065e-06	26.487	21.497	0.8993	0	0	7	22	0	0	TRUE	sp|GBP-Nanobody
F1_20240229_CS_CH_Nanobody_Chymo-Trypsin.04414.04414.4	HHHHHDVQLVESGGAL		H	V	16	4		Mod1: Unannotated mass-shift -0.0100 (PeakApex: -0.0100)				-0.0085	1653.13	1771.86	1771.84	443.971	443.968	1771.85	443.97	0.00251021	26.205	24.833	0.9843	0	0	7	22	0	0	TRUE	sp|GBP-Nanobody
F1_20240229_CS_CH_Nanobody_Chymo-Trypsin.04415.04415.3	HHHDVQLVESGGAL		H	V	14	3		Mod1: Unannotated mass-shift 372.0290 (PeakApex: 372.0290)	HHHDVQLVESGGAL	23.0924	26.6023	372.029	1653.4	1869.78	1869.76	624.266	624.261	1497.73	500.251	2.01594e-07	26.602	20.884	0.9901	0	0	9	22	0	0	TRUE	sp|GBP-Nanobody
F1_20240229_CS_CH_Nanobody_Chymo-Trypsin.04417.04417.4	HHHHHDVQLVESGGAL		H	V	16	4		Mod1: Iodoacetamide derivative/Addition of Glycine/Addition of G (PeakApex: 57.0122, Theoretical: 57.0215)	HHhhHDVQLVESGGAL	20.3655	6.64312	57.0134	1653.52	1828.88	1828.86	458.227	458.223	1771.85	443.97	1.79657e-05	20.365	20.365	1	0	0	7	22	0	0	TRUE	sp|GBP-Nanobody
F1_20240229_CS_CH_Nanobody_Chymo-Trypsin.04418.04418.2	HHHDVQLVESGGAL		H	V	14	2		Mod1: Unannotated mass-shift 406.0352 (PeakApex: 406.0352)	HHHDVQLVESGGAL	25.8681	36.9932	406.034	1653.57	1903.78	1903.77	952.898	952.89	1497.73	749.873	8.04231e-08	36.993	28.328	0.9999	0	0	9	22	0	0	TRUE	sp|GBP-Nanobody
F1_20240229_CS_CH_Nanobody_Chymo-Trypsin.04420.04420.2	HHHHHDVQLVESGGAL		H	V	16	2		Mod1: Unannotated mass-shift 97.9118 (PeakApex: 97.9118)	HHHHHDVQLVESGGAL	16.6526	18.8777	97.9109	1653.67	1869.77	1869.76	935.894	935.888	1771.85	886.932	3.03959e-05	18.877	18.28	0.9868	0	0	7	22	0	0	TRUE	sp|GBP-Nanobody
F1_20240229_CS_CH_Nanobody_Chymo-Trypsin.04422.04422.3	HHHHHDVQLVESGGAL		H	V	16	3		Mod1: dihydroxy (PeakApex: 31.9842, Theoretical: 31.9898); Mod1: persulfide (Theoretical: 31.9721)	HHHHHDVQLVESGGAL	25.7342	26.9174	31.9804	1653.77	1803.84	1803.83	602.289	602.284	1771.85	591.624	7.23837e-07	26.917	21.797	0.9537	0	0	7	22	0	0	TRUE	sp|GBP-Nanobody
F1_20240229_CS_CH_Nanobody_Chymo-Trypsin.04446.04446.2	SLKPEDTAV		N	Y	9	2			SLKPEDTAV	14.6688	22.4535	179.052	1655.27	1137.56	1137.55	569.786	569.782	958.497	480.256	5.12263e-06	22.453	18.529	0.9926	0	0	96	104	0	0	TRUE	sp|GBP-Nanobody
F1_20240229_CS_CH_Nanobody_Chymo-Trypsin.04447.04447.3	HHHHHHDVQLVESGGAL		H	V	17	3		Mod1: Unannotated mass-shift -0.0100 (PeakApex: -0.0100)				-0.0062	1655.54	1908.91	1908.9	637.312	637.308	1908.91	637.31	1.38018e-05	41.103	35.402	0.9814	0	0	6	22	0	0	TRUE	sp|GBP-Nanobody
F1_20240229_CS_CH_Nanobody_Chymo-Trypsin.04449.04449.3	HHHHHDVQLVESGGAL		H	V	16	3		Mod1: Unannotated mass-shift 23.9474 (PeakApex: 23.9474); Mod1: Replacement of 3 protons by aluminium (Theoretical: 23.9581)	HHHHHDVQlVESGGAL	25.4988	15.5714	23.9484	1655.65	1795.81	1795.8	599.611	599.607	1771.85	591.624	6.08473e-06	25.498	21.881	0.9753	0	0	7	22	0	0	TRUE	sp|GBP-Nanobody
F1_20240229_CS_CH_Nanobody_Chymo-Trypsin.04450.04450.2	HHHHHHDVQLVESGGAL		H	V	17	2		Mod1: Unannotated mass-shift -0.0100 (PeakApex: -0.0100)				-0.01	1655.7	1908.91	1908.9	955.463	955.457	1908.91	955.462	5.2829e-07	37.037	28.085	0.9981	0	0	6	22	0	0	TRUE	sp|GBP-Nanobody
F1_20240229_CS_CH_Nanobody_Chymo-Trypsin.04452.04452.3	HHHHHDVQLVE		H	S	11	3			HHHHHDVQLVE	16.5012	21.1991	183.056	1655.8	1569.72	1569.71	524.249	524.244	1386.65	463.225	0.000493612	21.199	20.773	0.9652	0	0	7	17	0	0	TRUE	sp|GBP-Nanobody
F1_20240229_CS_CH_Nanobody_Chymo-Trypsin.04460.04460.2	HHHHHDVQLVESGGAL		H	V	16	2		Mod1: Oxidation or Hydroxylation (PeakApex: 15.9888); Mod1: thiocarboxylic acid (Theoretical: 15.9772)	HHHHHDVQLVesggAL	22.787	21.3214	15.9848	1656.23	1787.85	1787.84	894.93	894.925	1771.85	886.932	9.81105e-06	22.787	21.272	0.9952	0	0	7	22	0	0	TRUE	sp|GBP-Nanobody
F1_20240229_CS_CH_Nanobody_Chymo-Trypsin.04465.04465.5	HHHHHDVQLVESGGALVQPGGSLRLSCAASGFPVNRYSMRWYRQA	HHHHHDVQLVESGGALVQPGGSLRLSCAASGFPVNRYSM[147]RWYRQA	H	P	45	5	27C(57.0214), 39M(15.9949)		HHHHHDVQLVESGGAlvqpggslrlscaasgfpvnrysmrwyrqa	23.0959	23.0959	365.984	1656.72	5449.5	5449.45	1090.91	1090.9	5083.47	1017.7	2.65679e-07	23.095	23.095	1	0	4	7	51	0	0	TRUE	sp|GBP-Nanobody
F1_20240229_CS_CH_Nanobody_Chymo-Trypsin.04468.04468.2	GCGAVDSVEGEGEEE	GCGAVDSVEGEGEEE	A	G	15	2	2C(57.0214)	Mod1: Unannotated mass-shift -0.0100 (PeakApex: -0.0100)				-0.0084	1657.1	1522.58	1522.56	762.296	762.289	1522.57	762.294	0.0218667	23.987	22.089	0.9749	0	0	128	142	0	0	TRUE	sp|GBP-Nanobody
F1_20240229_CS_CH_Nanobody_Chymo-Trypsin.04469.04469.4	HHHHHDVQLVESGGALVQPGGSLRLSCAASGFPVN	HHHHHDVQLVESGGALVQPGGSLRLSCAASGFPVN	H	R	35	4	27C(57.0214)		HHHHHDVQLVESGGAlvqpggslrlscaasgfpvn	26.0955	26.0955	5.8104	1657.16	3675.63	3675.61	919.916	919.909	3669.8	918.457	3.52474e-07	26.095	26.095	1	0	1	7	41	0	0	TRUE	sp|GBP-Nanobody
F1_20240229_CS_CH_Nanobody_Chymo-Trypsin.04480.04480.3	HHHHHHDVQLVESGGAL		H	V	17	3		Mod1: Iodoacetamide derivative/Addition of Glycine/Addition of G (PeakApex: 57.0122)	HHhhhhDVQLVESGGAL	26.807	10.4219	57.0109	1657.97	1965.94	1965.92	656.32	656.314	1908.91	637.31	1.38716e-06	26.807	26.807	0.9975	0	0	6	22	0	0	TRUE	sp|GBP-Nanobody
F1_20240229_CS_CH_Nanobody_Chymo-Trypsin.04483.04483.5	HHHHHDVQLVESGGALVQPGGSLRLSCAASGFPVNRYSMRWYRQA	HHHHHDVQLVESGGALVQPGGSLRLSCAASGFPVNRYSM[147]RWYRQA	H	P	45	5	27C(57.0214), 39M(15.9949)		HHHHHDVQLVESGGAlvqpggslrlscaasgfpvnrysmrwyrqa	28.2705	28.2705	232.052	1658.13	5315.56	5315.52	1064.12	1064.11	5083.47	1017.7	3.89005e-06	28.27	28.27	1	0	4	7	51	0	0	TRUE	sp|GBP-Nanobody
F1_20240229_CS_CH_Nanobody_Chymo-Trypsin.04486.04486.4	HHHHHHHDVQLVESGGAL		H	V	18	4		Mod1: Unannotated mass-shift -0.0100 (PeakApex: -0.0100)				-0.0095	1658.8	2045.97	2045.96	512.501	512.497	2045.97	512.499	0.0231686	29.031	27.451	0.9806	0	0	5	22	0	0	TRUE	sp|GBP-Nanobody
F1_20240229_CS_CH_Nanobody_Chymo-Trypsin.04492.04492.2	HHHHHDVQLVESGGAL		H	V	16	2		Mod1: Iodoacetamide derivative/Addition of Glycine/Addition of G (PeakApex: 57.0122, Theoretical: 57.0215)	HHhHHDVQLVESGGAL	32.3579	23.1177	57.0123	1659.64	1828.88	1828.86	915.447	915.438	1771.85	886.932	1.32803e-08	32.357	32.355	1	0	0	7	22	0	0	TRUE	sp|GBP-Nanobody
F1_20240229_CS_CH_Nanobody_Chymo-Trypsin.04493.04493.4	HHHHHHDVQLVESGGAL		H	V	17	4		Mod1: Unannotated mass-shift -0.0100 (PeakApex: -0.0100)				-0.0091	1659.92	1908.92	1908.9	478.236	478.232	1908.91	478.235	0.000540491	26.442	26.001	0.9928	0	0	6	22	0	0	TRUE	sp|GBP-Nanobody
F1_20240229_CS_CH_Nanobody_Chymo-Trypsin.04494.04494.4	HHHDVQLVESGGAL		H	V	14	4		Mod1: Unannotated mass-shift 372.0290 (PeakApex: 372.0290)	HHHDVQLVESGGAL	24.5219	26.8046	372.03	1660	1869.78	1869.76	468.451	468.448	1497.73	375.44	0.105045	26.804	24.642	0.8898	0	0	9	22	0	0	TRUE	sp|GBP-Nanobody
F1_20240229_CS_CH_Nanobody_Chymo-Trypsin.04496.04496.4	HHHHHDVQLVESGGALVQPGGSLRLSCAASGFPVNRYSMRWYRQA	HHHHHDVQLVESGGALVQPGGSLRLSCAASGFPVNRYSM[147]RWYRQA	H	P	45	4	27C(57.0214), 39M(15.9949)	Mod1: 5-dimethylaminonaphthalene-1-sulfonyl (Theoretical: 233.0510)	HHHHHDVQLVESGGAlvqpggslrlscaasgfpvnrysmrwyrqa	25.7232	25.7232	233.055	1660.23	5316.56	5316.52	1330.15	1330.14	5083.47	1271.87	3.18044e-08	25.723	25.723	1	0	4	7	51	0	0	TRUE	sp|GBP-Nanobody
F1_20240229_CS_CH_Nanobody_Chymo-Trypsin.04497.04497.3	HHHHHDVQLVESGGAL		H	V	16	3		Mod1: Replacement of 2 protons by calcium (Theoretical: 37.9469)	HHHHHDvqlvESGGAL	18.9193	11.045	37.9376	1660.5	1809.8	1809.79	604.275	604.27	1771.85	591.624	0.00191279	18.919	15.65	0.9311	0	0	7	22	0	0	TRUE	sp|GBP-Nanobody
F1_20240229_CS_CH_Nanobody_Chymo-Trypsin.04498.04498.6	HHHHHHHHDVQLVESGGALVQPGGSLRLSCAASGFPVNR	HHHHHHHHDVQLVESGGALVQPGGSLRLSCAASGFPVNR	H	Y	39	6	30C(57.0214)		HHHHHHHHDVQLVESGGAlvqpggslrlscAASGFPVNR	37.8523	37.8523	128.96	1660.59	4366.07	4366.03	728.685	728.68	4237.07	707.186	2.26969e-08	37.852	33.118	1	1	1	4	42	0	0	TRUE	sp|GBP-Nanobody
F1_20240229_CS_CH_Nanobody_Chymo-Trypsin.04499.04499.2	SAGCGAVDSVEGEGE	SAGCGAVDSVEGEGE	S	E	15	2	4C(57.0214)	Mod1: Unannotated mass-shift -0.0100 (PeakApex: -0.0100)				-0.0088	1660.67	1422.56	1422.55	712.288	712.281	1422.56	712.286	0.000113996	30.593	25.451	0.991	0	0	126	140	0	0	TRUE	sp|GBP-Nanobody
F1_20240229_CS_CH_Nanobody_Chymo-Trypsin.04501.04501.3	HHHHHHHDVQLVESGGAL		H	V	18	3		Mod1: Unannotated mass-shift -0.0100 (PeakApex: -0.0100)				-0.0101	1660.82	2045.97	2045.96	682.999	682.993	2045.97	682.997	0.00212075	35.49	30.309	0.9006	0	0	5	22	0	0	TRUE	sp|GBP-Nanobody
F1_20240229_CS_CH_Nanobody_Chymo-Trypsin.04502.04502.3	HHHHHDVQLVESGGAL		H	V	16	3		Mod1: Aspartylurea (PeakApex: -10.0390, Theoretical: -10.0320)	HHHhHDVQLVESGGAL	22.259	11.0247	-10.0392	1661.09	1761.83	1761.81	588.283	588.278	1771.85	591.624	0.000520186	22.259	20.128	0.9456	0	0	7	22	0	0	TRUE	sp|GBP-Nanobody
F1_20240229_CS_CH_Nanobody_Chymo-Trypsin.04504.04504.4	HHHHHDVQLVESGGAL		H	V	16	4		Mod1: Unannotated mass-shift 23.9474 (PeakApex: 23.9474); Mod1: Replacement of 3 protons by aluminium (Theoretical: 23.9581)	HHHHHDVQLVEsggaL	26.2769	20.0241	23.9495	1661.2	1795.81	1795.8	449.961	449.957	1771.85	443.97	1.66339e-07	26.276	24.404	1	0	0	7	22	0	0	TRUE	sp|GBP-Nanobody
F1_20240229_CS_CH_Nanobody_Chymo-Trypsin.04508.04508.2	HHHHHDVQLVESGGAL		H	V	16	2		Mod1: Unannotated mass-shift -0.0100 (PeakApex: -0.0100)				-0.0096	1661.42	1771.85	1771.84	886.935	886.928	1771.85	886.932	0.000403891	39.245	38.809	0.9916	0	0	7	22	0	0	TRUE	sp|GBP-Nanobody
F1_20240229_CS_CH_Nanobody_Chymo-Trypsin.04509.04509.2	HHHHHDVQLVESGGAL		H	V	16	2		Mod1: Iodoacetamide derivative/Addition of Glycine/Addition of G (PeakApex: 57.0122, Theoretical: 57.0215)	HHhHHDVQLVESGGAL	21.958	7.36462	57.0123	1661.69	1828.88	1828.86	915.445	915.438	1771.85	886.932	5.48206e-06	21.957	21.898	0.999	0	0	7	22	0	0	TRUE	sp|GBP-Nanobody
F1_20240229_CS_CH_Nanobody_Chymo-Trypsin.04516.04516.3	HHHHHDVQLVESGGAL		H	V	16	3		Mod1: Unannotated mass-shift -0.0100 (PeakApex: -0.0100)				-0.0094	1662.07	1771.86	1771.84	591.626	591.621	1771.85	591.624	0.000120745	34.303	28.427	0.9794	0	0	7	22	0	0	TRUE	sp|GBP-Nanobody
F1_20240229_CS_CH_Nanobody_Chymo-Trypsin.04519.04519.5	HHHHHDVQLVESGGALVQPGGSLRLSCAASGFPVNRYSMRWYRQA	HHHHHDVQLVESGGALVQPGGSLRLSCAASGFPVNRYSMRWYRQA	H	P	45	5	27C(57.0214)		HHHHHDVQLVESGGAlvqpggslrlscaasgfpvnrysmrwyrqa	28.2708	28.2708	248.048	1662.46	5315.56	5315.52	1064.12	1064.11	5067.47	1014.5	1.57852e-09	28.27	28.27	1	0	4	7	51	0	0	TRUE	sp|GBP-Nanobody
F1_20240229_CS_CH_Nanobody_Chymo-Trypsin.04520.04520.2	MNSLKPEDTAV	M[147]NSLKPEDTAV	Q	Y	11	2	1M(15.9949)		MNSLKPEDTAv	20.4575	16.5127	179.051	1662.51	1398.64	1398.63	700.326	700.32	1219.58	610.795	0.01035	20.457	15.149	0.932	0	0	94	104	0	0	TRUE	sp|GBP-Nanobody
F1_20240229_CS_CH_Nanobody_Chymo-Trypsin.04525.04525.3	HHHHHDVQLVESGGAL		H	V	16	3		Mod1: Iodoacetamide derivative/Addition of Glycine/Addition of G (PeakApex: 57.0122, Theoretical: 57.0215)	hhHHHDVQLVESGGAL	36.9808	13.9749	57.012	1662.99	1828.88	1828.86	610.633	610.628	1771.85	591.624	1.02e-12	36.98	36.98	1	0	0	7	22	0	0	TRUE	sp|GBP-Nanobody
F1_20240229_CS_CH_Nanobody_Chymo-Trypsin.04526.04526.2	SLKPEDTAVY		N	Y	10	2		Mod1: dihydroxy (PeakApex: 31.9842, Theoretical: 31.9898)	SLKPEDTAVy	19.5272	16.6576	31.9841	1663.05	1153.55	1153.54	577.784	577.779	1121.56	561.787	0.00228135	19.527	15.96	0.9441	0	0	96	105	0	0	TRUE	sp|GBP-Nanobody
F1_20240229_CS_CH_Nanobody_Chymo-Trypsin.04527.04527.2	NSLKPEDTAV		M	Y	10	2			NSLKPEDTAV	13.4718	20.7351	179.051	1663.1	1251.6	1251.59	626.808	626.803	1072.54	537.277	2.17721e-05	20.735	16.132	0.9827	0	0	95	104	0	0	TRUE	sp|GBP-Nanobody
F1_20240229_CS_CH_Nanobody_Chymo-Trypsin.04534.04534.4	HHHHHDVQLVESGGAL		H	V	16	4		Mod1: Unannotated mass-shift -0.0100 (PeakApex: -0.0100)				-0.0086	1663.76	1771.86	1771.84	443.971	443.968	1771.85	443.97	3.18093e-05	40.686	34.587	0.9986	0	0	7	22	0	0	TRUE	sp|GBP-Nanobody
F1_20240229_CS_CH_Nanobody_Chymo-Trypsin.04535.04535.3	HHHDVQLVESGGAL		H	V	14	3		Mod1: Unannotated mass-shift 372.0290 (PeakApex: 372.0290)	HHHDVQLVESGGAL	27.9825	34.3753	372.029	1664.04	1869.78	1869.76	624.266	624.261	1497.73	500.251	0.000284179	34.375	28.425	0.9683	0	0	9	22	0	0	TRUE	sp|GBP-Nanobody
F1_20240229_CS_CH_Nanobody_Chymo-Trypsin.04537.04537.2	HHHDVQLVESGGAL		H	V	14	2		Mod1: Unannotated mass-shift 406.0352 (PeakApex: 406.0352)	HHHDVQLVESGGAL	21.1157	32.3169	406.034	1664.15	1903.78	1903.77	952.898	952.89	1497.73	749.873	1.3668e-06	32.316	27.801	0.982	0	0	9	22	0	0	TRUE	sp|GBP-Nanobody
F1_20240229_CS_CH_Nanobody_Chymo-Trypsin.04538.04538.2	HHHHHDVQLVESGGAL		H	V	16	2		Mod1: Unannotated mass-shift 97.9118 (PeakApex: 97.9118)	HHHHHDVQLVESGGAL	19.7471	24.6095	97.9109	1664.21	1869.77	1869.76	935.894	935.888	1771.85	886.932	9.57227e-08	24.609	19.855	1	0	0	7	22	0	0	TRUE	sp|GBP-Nanobody
F1_20240229_CS_CH_Nanobody_Chymo-Trypsin.04542.04542.3	HHHHHDVQLVESGGAL		H	V	16	3			HHHHHDVQLVESggAL	29.7547	25.8078	411.162	1664.41	2183.03	2183.01	728.685	728.678	1771.85	591.624	0.0211818	29.754	26.806	0.9792	0	0	7	22	0	0	TRUE	sp|GBP-Nanobody
F1_20240229_CS_CH_Nanobody_Chymo-Trypsin.04545.04545.4	HHHHHDVQLVESGGALVQPGGSLRLSCAASGFPVNRYSMRWYRQ	HHHHHDVQLVESGGALVQPGGSLRLSCAASGFPVNRYSM[147]RWYRQ	H	A	44	4	27C(57.0214), 39M(15.9949)		HHHHHDVQLVESGGAlvqpggslrlscaasgfpvnRYSMRWYRQ	23.5138	23.5138	305.094	1664.58	5317.57	5317.53	1330.4	1330.39	5012.43	1254.12	3.43783e-06	23.513	20.636	0.9999	0	3	7	50	0	0	TRUE	sp|GBP-Nanobody
F1_20240229_CS_CH_Nanobody_Chymo-Trypsin.04555.04555.3	HHHHHDVQLVESGGAL		H	V	16	3		Mod1: dihydroxy (PeakApex: 31.9842); Mod1: persulfide (Theoretical: 31.9721)	HHHHHDVQLVESGGAL	23.6077	24.7607	31.9796	1665.58	1803.84	1803.83	602.288	602.284	1771.85	591.624	1.68624e-05	24.76	19.872	0.9037	0	0	7	22	0	0	TRUE	sp|GBP-Nanobody
F1_20240229_CS_CH_Nanobody_Chymo-Trypsin.04557.04557.3	HHHHHDVQLVESGGAL		H	V	16	3		Mod1: Unannotated mass-shift 23.9474 (PeakApex: 23.9474); Mod1: Replacement of 3 protons by aluminium (Theoretical: 23.9581)	HHHHHDvQLVESGGAL	32.115	20.1592	23.9484	1665.99	1795.81	1795.8	599.612	599.607	1771.85	591.624	2.7209e-10	32.115	29.568	0.9791	0	0	7	22	0	0	TRUE	sp|GBP-Nanobody
F1_20240229_CS_CH_Nanobody_Chymo-Trypsin.04558.04558.3	HHHHHHDVQLVESGGAL		H	V	17	3		Mod1: Unannotated mass-shift -0.0100 (PeakApex: -0.0100)				-0.0093	1666.26	1908.91	1908.9	637.312	637.307	1908.91	637.31	2.7918e-05	41.05	31.724	0.9802	0	0	6	22	0	0	TRUE	sp|GBP-Nanobody
F1_20240229_CS_CH_Nanobody_Chymo-Trypsin.04561.04561.3	HHHHHDVQLVESGGAL		H	V	16	3			HHHHHDvqlvESGGAL	28.8776	12.4253	37.9368	1666.42	1809.8	1809.79	604.274	604.27	1771.85	591.624	1.60195e-09	28.877	24.834	0.9846	0	0	7	22	0	0	TRUE	sp|GBP-Nanobody
F1_20240229_CS_CH_Nanobody_Chymo-Trypsin.04570.04570.2	HHHHHDVQLVESGGAL		H	V	16	2			HHHHHDVQLVESGGAL	22.7755	34.5125	97.9578	1666.89	1869.82	1869.81	935.919	935.911	1771.85	886.932	3.797e-11	34.512	23.291	1	0	0	7	22	0	0	TRUE	sp|GBP-Nanobody
F1_20240229_CS_CH_Nanobody_Chymo-Trypsin.04572.04572.4	HHHHHDVQLVESGGALVQPGGSLRLSCAASGFPVNRYSMRW	HHHHHDVQLVESGGALVQPGGSLRLSCAASGFPVNRYSMRW	H	Y	41	4	27C(57.0214)		HHHHHDVQLVESGGAlvqpggslrlscAASGFPVNRYSMRW	30.5764	30.5764	149.018	1667.22	4698.27	4698.23	1175.57	1175.57	4549.22	1138.31	8.684e-11	30.576	28.986	1	0	2	7	47	0	0	TRUE	sp|GBP-Nanobody
F1_20240229_CS_CH_Nanobody_Chymo-Trypsin.04574.04574.2	HHHHHDVQLVESGGAL		H	V	16	2			HHhHHDVQLVESGGAL	23.5455	8.68635	-28.0515	1667.33	1743.81	1743.8	872.914	872.907	1771.85	886.932	4.63253e-06	23.545	21.262	0.9371	0	0	7	22	0	0	TRUE	sp|GBP-Nanobody
F1_20240229_CS_CH_Nanobody_Chymo-Trypsin.04584.04584.2	CAASGFPVNR	CAASGFPVNR	S	Y	10	2	1C(57.0214)	Mod1: hydroxymethyl/formaldehyde induced modifications (Theoretical: 30.0106)	cAASGFPVNR	21.5063	14.6868	30.0036	1667.85	1107.51	1107.51	554.764	554.76	1077.5	539.759	0.000185887	21.506	17.894	0.9733	1	0	33	42	0	0	TRUE	sp|GBP-Nanobody
F1_20240229_CS_CH_Nanobody_Chymo-Trypsin.04586.04586.4	HHHHHDVQLVESGGAL		H	V	16	4		Mod1: Dehydration/Pyro-glu from E (PeakApex: -18.0172, Theoretical: -18.0106); Mod1: Loss of ammonia (15N) (Theoretical: -18.0236)	HHHHHDVQLVEsggaL	21.5773	21.5773	-18.0189	1667.96	1753.84	1753.83	439.468	439.465	1771.85	443.97	6.21687e-06	21.577	21.429	0.994	0	0	7	22	0	0	TRUE	sp|GBP-Nanobody
F1_20240229_CS_CH_Nanobody_Chymo-Trypsin.04589.04589.3	HHHHHDVQLVESGGAL		H	V	16	3			HHHHHDVQLVESGGAL	31.707	37.3333	97.9574	1668.37	1869.82	1869.81	624.281	624.277	1771.85	591.624	5.66337e-05	37.333	29.094	0.9456	0	0	7	22	0	0	TRUE	sp|GBP-Nanobody
F1_20240229_CS_CH_Nanobody_Chymo-Trypsin.04595.04595.4	HHHHHHHDVQLVESGGAL		H	V	18	4		Mod1: Unannotated mass-shift -0.0100 (PeakApex: -0.0100)				-0.0102	1669.02	2045.97	2045.96	512.5	512.497	2045.97	512.499	0.0280745	38.036	33.788	0.9769	0	0	5	22	0	0	TRUE	sp|GBP-Nanobody
F1_20240229_CS_CH_Nanobody_Chymo-Trypsin.04596.04596.2	SLKPEDTAVY		N	Y	10	2						0.0009	1669.29	1120.55	1121.56	561.284	561.788	1121.56	561.787	0.00048182	23.302	19.724	0.9912	0	0	96	105	0	0	TRUE	sp|GBP-Nanobody
F1_20240229_CS_CH_Nanobody_Chymo-Trypsin.04602.04602.4	HHHHHDVQLVESGGALVQPGGSLRLSCAASGFPVN	HHHHHDVQLVESGGALVQPGGSLRLSCAASGFPVN	H	R	35	4	27C(57.0214)		HHHHHDVQLVESGGALvqpggslrlscaasgfpvn	28.7444	28.7444	5.8094	1669.86	3675.64	3675.61	919.917	919.909	3669.8	918.457	3.76509e-08	28.744	28.744	1	0	1	7	41	0	0	TRUE	sp|GBP-Nanobody
F1_20240229_CS_CH_Nanobody_Chymo-Trypsin.04606.04606.4	HHHHHHDVQLVESGGAL		H	V	17	4		Mod1: Unannotated mass-shift -0.0100 (PeakApex: -0.0100)				-0.0095	1670.4	1908.91	1908.9	478.236	478.232	1908.91	478.235	0.00273087	26.525	25.203	0.9848	0	0	6	22	0	0	TRUE	sp|GBP-Nanobody
F1_20240229_CS_CH_Nanobody_Chymo-Trypsin.04609.04609.3	HHHHHHHDVQLVESGGAL		H	V	18	3			HHHHHHHDVQLVESGGAL	23.6879	31.6949	97.9563	1670.64	2143.94	2143.92	715.654	715.649	2045.97	682.997	0.000447038	31.694	27.065	0.9266	0	0	5	22	0	0	TRUE	sp|GBP-Nanobody
F1_20240229_CS_CH_Nanobody_Chymo-Trypsin.04617.04617.3	HHHHHHHDVQLVESGGAL		H	V	18	3		Mod1: Unannotated mass-shift -0.0100 (PeakApex: -0.0100)				-0.0102	1671.51	2045.97	2045.96	682.998	682.993	2045.97	682.997	2.23449e-08	40.485	29.855	0.9795	0	0	5	22	0	0	TRUE	sp|GBP-Nanobody
F1_20240229_CS_CH_Nanobody_Chymo-Trypsin.04619.04619.5	HHHHHDVQLVESGGALVQPGGSLRLSCAASGFPVNRYSMRWYRQA	HHHHHDVQLVESGGALVQPGGSLRLSCAASGFPVNRYSM[147]RWYRQA	H	P	45	5	27C(57.0214), 39M(15.9949)		HHHHHDVQLVESGGAlvqpggslrlscaasgfpvnrysmrwyrqa	28.2797	28.2797	232.053	1671.92	5315.56	5315.52	1064.12	1064.11	5083.47	1017.7	7.75452e-08	28.279	28.279	1	0	4	7	51	0	0	TRUE	sp|GBP-Nanobody
F1_20240229_CS_CH_Nanobody_Chymo-Trypsin.04620.04620.2	HHHHHDVQLVESGGAL		H	V	16	2			HHHHHDVQLVESGGAL	21.1957	34.3933	576.759	1672.01	2348.63	2348.61	1175.32	1175.31	1771.85	886.932	2.50829e-09	34.393	25.018	1	0	0	7	22	0	0	TRUE	sp|GBP-Nanobody
F1_20240229_CS_CH_Nanobody_Chymo-Trypsin.04623.04623.2	HHHHHDVQLVESGGAL		H	V	16	2		Mod1: Unannotated mass-shift -0.0100 (PeakApex: -0.0100)				-0.0096	1672.2	1771.86	1771.84	886.935	886.928	1771.85	886.932	0.000219053	39.29	36.592	0.9919	0	0	7	22	0	0	TRUE	sp|GBP-Nanobody
F1_20240229_CS_CH_Nanobody_Chymo-Trypsin.04626.04626.3	HHHHHDVQLVESGGAL		H	V	16	3		Mod1: Unannotated mass-shift -0.0100 (PeakApex: -0.0100)				-0.0094	1672.71	1771.86	1771.84	591.627	591.621	1771.85	591.624	5.4389e-05	38.542	30.015	0.9797	0	0	7	22	0	0	TRUE	sp|GBP-Nanobody
F1_20240229_CS_CH_Nanobody_Chymo-Trypsin.04629.04629.2	HHHHHDVQLVESGGAL		H	V	16	2			HHHHHDVQLVESGGAL	21.3014	22.8099	30.9746	1673.09	1802.84	1802.82	902.428	902.42	1771.85	886.932	2.68199e-05	22.809	20.447	0.8941	0	0	7	22	0	0	TRUE	sp|GBP-Nanobody
F1_20240229_CS_CH_Nanobody_Chymo-Trypsin.04630.04630.4	HHHHHDVQLVESGGALVQPGGSLRLSCAASGFPVN	HHHHHDVQLVESGGALVQPGGSLRLSCAASGFPVN	H	R	35	4	27C(57.0214)		HHHHHDVQLVESGGAlvqpggslrlscaasgfpvn	28.5893	28.5893	-28.1522	1673.14	3641.68	3641.64	911.428	911.418	3669.8	918.457	1.40388e-07	28.589	28.589	1	0	1	7	41	0	0	TRUE	sp|GBP-Nanobody
F1_20240229_CS_CH_Nanobody_Chymo-Trypsin.04633.04633.5	HHHHHDVQLVESGGALVQPGGSLRLSCAASGFPVNRYSMRWYRQ	HHHHHDVQLVESGGALVQPGGSLRLSCAASGFPVNRYSM[147]RWYRQ	H	A	44	5	27C(57.0214), 39M(15.9949)		HHHHHDVQLVESGGAlvqpggslrlscaasgfpvnRYSMRWYRQ	30.8181	30.8181	403.053	1673.3	5415.53	5415.49	1084.11	1084.1	5012.43	1003.49	2.093e-11	30.818	28.213	1	0	3	7	50	0	0	TRUE	sp|GBP-Nanobody
F1_20240229_CS_CH_Nanobody_Chymo-Trypsin.04639.04639.3	HHHHHDVQLVESGGAL		H	V	16	3			HHHHHDVQLVESGGAL	19.1561	20.3109	195.928	1673.61	1967.79	1967.78	656.938	656.933	1771.85	591.624	0.000455674	20.31	18.071	0.971	0	0	7	22	0	0	TRUE	sp|GBP-Nanobody
F1_20240229_CS_CH_Nanobody_Chymo-Trypsin.04652.04652.3	HHHHHDVQLVESGGAL		H	V	16	3		Mod1: Replacement of 3 protons by iron (Theoretical: 52.9115)	HHHHHDVQLvESGGAL	24.4542	17.2095	52.902	1674.55	1824.77	1824.75	609.263	609.258	1771.85	591.624	4.88228e-06	24.454	17.04	0.9702	0	0	7	22	0	0	TRUE	sp|GBP-Nanobody
F1_20240229_CS_CH_Nanobody_Chymo-Trypsin.04655.04655.2	SLKPEDTAVY		N	Y	10	2		Mod1: dihydroxy (PeakApex: 31.9842, Theoretical: 31.9898)	SLKPEDTAVy	20.6495	16.9856	31.984	1674.72	1153.55	1153.54	577.785	577.779	1121.56	561.787	0.0135187	20.649	18.181	0.9187	0	0	96	105	0	0	TRUE	sp|GBP-Nanobody
F1_20240229_CS_CH_Nanobody_Chymo-Trypsin.04657.04657.4	HHHHHDVQLVESGGAL		H	V	16	4		Mod1: Unannotated mass-shift -0.0100 (PeakApex: -0.0100)				-0.0085	1675.05	1771.86	1771.84	443.971	443.968	1771.85	443.97	0.00757828	35.505	29.69	0.9909	0	0	7	22	0	0	TRUE	sp|GBP-Nanobody
F1_20240229_CS_CH_Nanobody_Chymo-Trypsin.04659.04659.4	HHHHHDVQLVESGGAL		H	V	16	4		Mod1: Unannotated mass-shift 23.9474 (PeakApex: 23.9474); Mod1: Replacement of 3 protons by aluminium (Theoretical: 23.9581)	HHHHHDVQLVesggaL	20.271	17.3034	23.95	1675.15	1795.82	1795.8	449.961	449.957	1771.85	443.97	5.78667e-05	20.27	18.803	0.9981	0	0	7	22	0	0	TRUE	sp|GBP-Nanobody
F1_20240229_CS_CH_Nanobody_Chymo-Trypsin.04662.04662.4	HHHHHDVQLVESGGALVQPGGSLRLSCAASGFPVNRYSMRW	HHHHHDVQLVESGGALVQPGGSLRLSCAASGFPVNRYSMRW	H	Y	41	4	27C(57.0214)		HHHHHDVQLVESGGAlvqpggslrlscAASGFPVNRYSMRW	25.2083	25.2083	247.981	1675.31	4797.24	4797.2	1200.32	1200.31	4549.22	1138.31	1.35835e-08	25.208	24.87	1	0	2	7	47	0	0	TRUE	sp|GBP-Nanobody
F1_20240229_CS_CH_Nanobody_Chymo-Trypsin.04665.04665.3	HHHHHHDVQLVESGGAL		H	V	17	3		Mod1: Unannotated mass-shift 25.9932 (PeakApex: 25.9932)	hhHHHHDVQLVESGGAL	31.8594	10.0636	25.996	1675.46	1934.92	1934.9	645.981	645.976	1908.91	637.31	4.9401e-10	31.859	31.859	0.9817	0	0	6	22	0	0	TRUE	sp|GBP-Nanobody
F1_20240229_CS_CH_Nanobody_Chymo-Trypsin.04667.04667.3	HHHHHDVQLVESGGAL		H	V	16	3			HHHHHDVQLVESGGAL	21.1872	24.6509	509.134	1675.57	2281	2280.98	761.342	761.335	1771.85	591.624	0.000202718	24.65	21.486	0.9978	0	0	7	22	0	0	TRUE	sp|GBP-Nanobody
F1_20240229_CS_CH_Nanobody_Chymo-Trypsin.04669.04669.2	HHHHHDVQLVESGGAL		H	V	16	2			HHHHHDVQLVESGGAL	16.3377	22.6484	578.268	1675.67	2350.15	2350.12	1176.08	1176.07	1771.85	886.932	1.41544e-06	22.648	19.541	0.9706	0	0	7	22	0	0	TRUE	sp|GBP-Nanobody
F1_20240229_CS_CH_Nanobody_Chymo-Trypsin.04679.04679.3	HHHHHDVQLVESGGAL		H	V	16	3		Mod1: Unannotated mass-shift 23.9474 (PeakApex: 23.9474); Mod1: Replacement of 3 protons by aluminium (Theoretical: 23.9581)	HHHHHDvQLVESGGAL	29.4979	22.2078	23.9484	1676.48	1795.81	1795.8	599.611	599.607	1771.85	591.624	2.52678e-07	29.497	24.646	0.9862	0	0	7	22	0	0	TRUE	sp|GBP-Nanobody
F1_20240229_CS_CH_Nanobody_Chymo-Trypsin.04681.04681.3	HHHHHDVQLVESGG		H	A	14	3		Mod1: Dehydration/Pyro-glu from E (PeakApex: -18.0172, Theoretical: -18.0106); Mod1: Loss of ammonia (15N) (Theoretical: -18.0236)	HHHHHDVQLVEsGG	20.9488	19.4735	-18.0182	1676.81	1569.72	1569.71	524.248	524.244	1587.73	530.25	5.09935e-05	20.948	19.644	0.9027	0	0	7	20	0	0	TRUE	sp|GBP-Nanobody
F1_20240229_CS_CH_Nanobody_Chymo-Trypsin.04682.04682.3	HHHHHHDVQLVESGGAL		H	V	17	3		Mod1: Unannotated mass-shift -0.0100 (PeakApex: -0.0100)				-0.0078	1676.88	1908.91	1908.9	637.312	637.308	1908.91	637.31	5.81781e-08	41.091	35.501	0.9795	0	0	6	22	0	0	TRUE	sp|GBP-Nanobody
F1_20240229_CS_CH_Nanobody_Chymo-Trypsin.04684.04684.2	HHHDVQLV		H	E	8	2		Mod1: Tryptophan oxidation to hydroxy-bis-tryptophandione (Theoretical: 43.9534)	HHHDVQlv	16.322	9.81591	43.9501	1676.98	1027.45	1027.44	514.733	514.729	983.494	492.754	0.000357599	16.321	16.321	0.891	0	0	9	16	0	0	TRUE	sp|GBP-Nanobody
F1_20240229_CS_CH_Nanobody_Chymo-Trypsin.04694.04694.2	NSLKPEDTAVY		M	Y	11	2		Mod1: dihydroxy (PeakApex: 31.9842, Theoretical: 31.9898)	NSLKPEDTAVy	26.8867	21.8221	31.9845	1677.51	1267.61	1267.59	634.814	634.801	1235.6	618.809	0.00102181	26.886	24.309	0.9556	0	0	95	105	0	0	TRUE	sp|GBP-Nanobody
F1_20240229_CS_CH_Nanobody_Chymo-Trypsin.04696.04696.2	HHHHHDVQLVESGGAL		H	V	16	2		Mod1: Deamidation (PeakApex: 0.9916, Theoretical: 0.9840); Mod1: First isotopic peak (Theoretical: 1.0024)				0.9938	1677.83	1772.87	1772.84	887.441	887.429	1771.85	886.932	0.000130249	34.223	29.609	0.9541	0	0	7	22	0	0	TRUE	sp|GBP-Nanobody
F1_20240229_CS_CH_Nanobody_Chymo-Trypsin.04702.04702.3	HHHHHDVQLVESGGAL		H	V	16	3		Mod1: Unannotated mass-shift 97.9118 (PeakApex: 97.9118)	HHHHHDVQLVESGGAL	29.3869	32.1856	97.9166	1678.15	1869.8	1869.77	624.274	624.263	1771.85	591.624	1.594e-05	32.185	26.826	0.949	0	0	7	22	0	0	TRUE	sp|GBP-Nanobody
F1_20240229_CS_CH_Nanobody_Chymo-Trypsin.04705.04705.3	LRLSCAASGFPVNR	LRLSCAASGFPVNR	S	Y	14	3	5C(57.0214)		lrlsCAASGFPVNR	27.358	18.6035	6.8633	1678.31	1553.69	1553.67	518.905	518.896	1546.8	516.609	1.10919e-07	27.357	27.357	0.933	1	1	29	42	0	0	TRUE	sp|GBP-Nanobody
F1_20240229_CS_CH_Nanobody_Chymo-Trypsin.04706.04706.4	HHHHHDVQLVESGGAL		H	V	16	4						-0.0016	1678.36	1771.88	1771.85	443.976	443.969	1771.85	443.97	0.00107385	31.234	26.303	0.985	0	0	7	22	0	0	TRUE	sp|GBP-Nanobody
F1_20240229_CS_CH_Nanobody_Chymo-Trypsin.04711.04711.3	HHHHHHHDVQLVE		H	S	13	3			HHHHHHHDVQLVE	18.9765	23.7245	254.1	1678.62	1914.89	1914.87	639.305	639.298	1660.77	554.598	0.0311779	23.724	21.83	0.9449	0	0	5	17	0	0	TRUE	sp|GBP-Nanobody
F1_20240229_CS_CH_Nanobody_Chymo-Trypsin.04725.04725.4	HHHHHHDVQLVESGGAL		H	V	17	4						0.0132	1679.34	1908.94	1908.92	478.241	478.238	1908.91	478.235	1.49572e-07	31.427	26.242	1	0	0	6	22	0	0	TRUE	sp|GBP-Nanobody
F1_20240229_CS_CH_Nanobody_Chymo-Trypsin.04730.04730.3	HHHHHDVQLVESGGAL		H	V	16	3		Mod1: Iodoacetamide derivative/Addition of Glycine/Addition of G (PeakApex: 57.0122, Theoretical: 57.0215); Mod1: Iodoacetamide derivative/Addition of Glycine/Addition of G (PeakApex: 57.0262)	HHhHHDVQLVESGGAL	31.7545	9.13778	57.017	1680.22	1828.89	1828.87	610.636	610.63	1771.85	591.624	9.717e-11	31.754	31.712	0.9954	0	0	7	22	0	0	TRUE	sp|GBP-Nanobody
F1_20240229_CS_CH_Nanobody_Chymo-Trypsin.04731.04731.4	HHHHHHHDVQLVESGGAL		H	V	18	4						0.001	1680.29	2045.99	2045.97	512.504	512.5	2045.97	512.499	0.000411021	31.539	28.371	0.9956	0	0	5	22	0	0	TRUE	sp|GBP-Nanobody
F1_20240229_CS_CH_Nanobody_Chymo-Trypsin.04733.04733.4	HHHHHHDVQLVESGGAL		H	V	17	4			hhHHHHDVQLVESGGAL	35.1563	11.8977	26.004	1680.39	1934.93	1934.91	484.74	484.736	1908.91	478.235	1.7512e-07	35.156	35.156	1	0	0	6	22	0	0	TRUE	sp|GBP-Nanobody
F1_20240229_CS_CH_Nanobody_Chymo-Trypsin.04734.04734.3	HHHHHHHHDVQLVESGGAL		H	V	19	3		Mod1: Unannotated mass-shift -0.0100 (PeakApex: -0.0100)				-0.0074	1680.45	2183.05	2183.02	728.69	728.68	2183.03	728.683	9.3526e-08	33.665	27.273	0.9871	0	0	4	22	0	0	TRUE	sp|GBP-Nanobody
F1_20240229_CS_CH_Nanobody_Chymo-Trypsin.04743.04743.3	HHHHHHHDVQLVESGGAL		H	V	18	3		Mod1: Iodoacetamide derivative/Addition of Glycine/Addition of G (PeakApex: 57.0122, Theoretical: 57.0215)	HHhhhhhdvqLVESGGAL	16.2367	9.82817	57.0154	1680.91	2103.01	2102.98	702.01	702.002	2045.97	682.997	0.0358598	16.236	16.236	0.8873	0	0	5	22	0	0	TRUE	sp|GBP-Nanobody
F1_20240229_CS_CH_Nanobody_Chymo-Trypsin.04749.04749.4	HHHHHHDVQLVESGGAL		H	V	17	4		Mod1: Iodoacetamide derivative/Addition of Glycine/Addition of G (PeakApex: 57.0262, Theoretical: 57.0215)	HHhhhhdvQLVESGGAL	13.0029	7.7029	57.0224	1681.22	1965.95	1965.93	492.494	492.49	1908.91	478.235	0.552064	13.002	13.002	0.9937	0	0	6	22	0	0	TRUE	sp|GBP-Nanobody
F1_20240229_CS_CH_Nanobody_Chymo-Trypsin.04750.04750.4	HHHHHDVQLVESGGAL		H	V	16	4		Mod1: Iodoacetamide derivative/Addition of Glycine/Addition of G (PeakApex: 57.0262, Theoretical: 57.0215)	HHhhhdVQLVESGGAL	16.5069	7.72079	57.0255	1681.27	1828.89	1828.88	458.229	458.226	1771.85	443.97	0.00499344	16.506	16.506	0.9997	0	0	7	22	0	0	TRUE	sp|GBP-Nanobody
F1_20240229_CS_CH_Nanobody_Chymo-Trypsin.04762.04762.2	NSLKPEDTAVY		M	Y	11	2		Mod1: dihydroxy (PeakApex: 31.9842, Theoretical: 31.9898)	NSLKPEDTAVy	25.4275	21.6718	31.9843	1681.91	1267.6	1267.59	634.807	634.801	1235.6	618.809	0.00267812	25.427	22.621	0.942	0	0	95	105	0	0	TRUE	sp|GBP-Nanobody
F1_20240229_CS_CH_Nanobody_Chymo-Trypsin.04773.04773.2	HHHHHDVQLVESGGAL		H	V	16	2		Mod1: Unannotated mass-shift -0.0100 (PeakApex: -0.0100)				-0.0095	1682.72	1771.86	1771.84	886.935	886.928	1771.85	886.932	0.000163518	41.666	41.28	0.9915	0	0	7	22	0	0	TRUE	sp|GBP-Nanobody
F1_20240229_CS_CH_Nanobody_Chymo-Trypsin.04774.04774.2	VSSAGCGAVDSVE	VSSAGCGAVDSVE	T	G	13	2	6C(57.0214)	Mod1: Unannotated mass-shift -0.0100 (PeakApex: -0.0100); (PeakApex: 0.0050)				-0.0028	1683	1236.53	1236.53	619.274	619.27	1236.53	619.272	0.0613387	24.277	19.587	0.9639	0	0	124	136	0	0	TRUE	sp|GBP-Nanobody
F1_20240229_CS_CH_Nanobody_Chymo-Trypsin.04775.04775.2	HHHHHHDVQLVESGGAL		H	V	17	2		Mod1: Unannotated mass-shift -0.0100 (PeakApex: -0.0100)				-0.0069	1683.07	1908.92	1908.9	955.465	955.458	1908.91	955.462	3.66492	13.41	12.914	0.9031	0	0	6	22	0	0	TRUE	sp|GBP-Nanobody
F1_20240229_CS_CH_Nanobody_Chymo-Trypsin.04776.04776.3	HHHHHHHDVQLVESGGAL		H	V	18	3		Mod1: Unannotated mass-shift -0.0100 (PeakApex: -0.0100); (PeakApex: 0.0050)				-0.005	1683.12	2045.97	2045.96	682.999	682.995	2045.97	682.997	3.6049e-08	26.839	19.743	0.9766	0	0	5	22	0	0	TRUE	sp|GBP-Nanobody
F1_20240229_CS_CH_Nanobody_Chymo-Trypsin.04783.04783.3	HHHHHDVQLVESGGAL		H	V	16	3		Mod1: Unannotated mass-shift -0.0100 (PeakApex: -0.0100)				-0.0056	1683.49	1771.86	1771.84	591.626	591.622	1771.85	591.624	1.2566e-07	38.706	28.48	0.991	0	0	7	22	0	0	TRUE	sp|GBP-Nanobody
F1_20240229_CS_CH_Nanobody_Chymo-Trypsin.04785.04785.2	SAGCGAVDSVEGEGEE	SAGCGAVDSVEGEGEE	S	E	16	2	4C(57.0214)	Mod1: Unannotated mass-shift -0.0100 (PeakApex: -0.0100); (PeakApex: 0.0050)				-0.0043	1683.83	1551.6	1551.6	776.809	776.805	1551.6	776.807	0.00259097	39.803	30.458	0.985	0	0	126	141	0	0	TRUE	sp|GBP-Nanobody
F1_20240229_CS_CH_Nanobody_Chymo-Trypsin.04786.04786.3	HHHHHHDVQLVESGGAL		H	V	17	3			hhHHHHDVQLVESGGAL	42.4416	15.3616	-23.9807	1683.89	1884.94	1884.93	629.321	629.317	1908.91	637.31	2.35936e-08	42.441	42.441	0.9608	0	0	6	22	0	0	TRUE	sp|GBP-Nanobody
F1_20240229_CS_CH_Nanobody_Chymo-Trypsin.04795.04795.2	HHHHHDVQLVESGGAL		H	V	16	2		Mod1: Iodoacetamide derivative/Addition of Glycine/Addition of G (PeakApex: 57.0122, Theoretical: 57.0215)	HHHhhDVQLVESGGAL	12.0303	5.33824	57.0159	1684.37	1828.88	1828.87	915.446	915.44	1771.85	886.932	0.764988	12.03	12.03	0.939	0	0	7	22	0	0	TRUE	sp|GBP-Nanobody
F1_20240229_CS_CH_Nanobody_Chymo-Trypsin.04802.04802.2	SLKPEDTAVY		N	Y	10	2		Mod1: dihydroxy (PeakApex: 31.9842, Theoretical: 31.9898)	SLKPEDTAVy	24.201	19.0342	31.9843	1684.98	1153.57	1153.54	577.791	577.78	1121.56	561.787	0.00246268	24.2	19.933	0.9431	0	0	96	105	0	0	TRUE	sp|GBP-Nanobody
F1_20240229_CS_CH_Nanobody_Chymo-Trypsin.04804.04804.4	HHHHHHDVQLVESGGAL		H	V	17	4			hhHHHHDVQLVESGGAL	31.3146	9.47557	-23.9702	1685.33	1884.96	1884.94	472.247	472.242	1908.91	478.235	2.11453e-07	31.314	31.314	1	0	0	6	22	0	0	TRUE	sp|GBP-Nanobody
F1_20240229_CS_CH_Nanobody_Chymo-Trypsin.04808.04808.4	HHHHHDVQLVE		H	S	11	4			HHHHHDVQLVE	12.4196	16.1655	367.191	1685.53	1753.86	1753.85	439.473	439.469	1386.65	347.671	0.0159087	16.165	15.352	0.9501	0	0	7	17	0	0	TRUE	sp|GBP-Nanobody
F1_20240229_CS_CH_Nanobody_Chymo-Trypsin.04825.04825.2	SLKPEDTAVY		N	Y	10	2		Mod1: dihydroxy (PeakApex: 31.9842, Theoretical: 31.9898)	SLKPEDTAVy	22.8404	20.0784	31.9841	1686.48	1153.55	1153.54	577.785	577.779	1121.56	561.787	0.00694024	22.84	19.096	0.9313	0	0	96	105	0	0	TRUE	sp|GBP-Nanobody
F1_20240229_CS_CH_Nanobody_Chymo-Trypsin.04830.04830.4	HHHHHHDVQLVESGGAL		H	V	17	4						0.0026	1686.99	1908.92	1908.91	478.236	478.235	1908.91	478.235	0.00140346	26.451	22.678	0.9833	0	0	6	22	0	0	TRUE	sp|GBP-Nanobody
F1_20240229_CS_CH_Nanobody_Chymo-Trypsin.04838.04838.2	HHHHHDVQLVESGGAL		H	V	16	2		Mod1: Unannotated mass-shift -0.0100 (PeakApex: -0.0100)				-0.0095	1687.42	1771.87	1771.84	886.944	886.928	1771.85	886.932	0.000132124	44.179	43.545	0.9912	0	0	7	22	0	0	TRUE	sp|GBP-Nanobody
F1_20240229_CS_CH_Nanobody_Chymo-Trypsin.04839.04839.3	HHHHHDVQLVESGGAL		H	V	16	3		Mod1: Unannotated mass-shift 23.9474 (PeakApex: 23.9474); Mod1: Replacement of 3 protons by aluminium (Theoretical: 23.9581)	HHHHhdvQLVESGGAL	22.2423	14.2415	23.9513	1687.69	1795.82	1795.8	599.614	599.608	1771.85	591.624	0.00031716	22.242	22.242	0.9588	0	0	7	22	0	0	TRUE	sp|GBP-Nanobody
F1_20240229_CS_CH_Nanobody_Chymo-Trypsin.04840.04840.3	HHHHHHDVQLVESGGAL		H	V	17	3		Mod1: Unannotated mass-shift 25.9932 (PeakApex: 25.9932)	hhHHHHDVQLVESGGAL	37.0993	12.504	25.9987	1687.79	1934.94	1934.91	645.986	645.976	1908.91	637.31	1.551e-11	37.099	37.099	0.9843	0	0	6	22	0	0	TRUE	sp|GBP-Nanobody
F1_20240229_CS_CH_Nanobody_Chymo-Trypsin.04843.04843.4	YRQAPGKEREWVAGMSSAGDR		W	S	21	4						0.0117	1687.94	2350.18	2350.14	588.552	588.541	2350.12	588.538	1.44638e-05	31.071	19.982	0.9885	1	3	48	68	0	0	TRUE	sp|GBP-Nanobody
F1_20240229_CS_CH_Nanobody_Chymo-Trypsin.04849.04849.2	SLKPEDTAV		N	Y	9	2			SLKPEDTAV	13.5477	22.5972	179.058	1688.63	1137.56	1137.55	569.787	569.785	958.497	480.256	0.000416496	22.597	16.211	0.9704	0	0	96	104	0	0	TRUE	sp|GBP-Nanobody
F1_20240229_CS_CH_Nanobody_Chymo-Trypsin.04851.04851.3	HHHHHHDVQLVESGGAL		H	V	17	3		Mod1: Unannotated mass-shift -0.0100 (PeakApex: -0.0100); (PeakApex: 0.0050)				-0.0047	1688.96	1908.92	1908.9	637.312	637.309	1908.91	637.31	6.39175e-09	39.94	31.737	0.9762	0	0	6	22	0	0	TRUE	sp|GBP-Nanobody
F1_20240229_CS_CH_Nanobody_Chymo-Trypsin.04854.04854.4	YRQAPGKEREWVAGMSSAGDR		W	S	21	4						0.0025	1689.11	2350.14	2350.13	588.542	588.539	2350.12	588.538	7.3014e-10	33.227	16.754	1	1	3	48	68	0	0	TRUE	sp|GBP-Nanobody
F1_20240229_CS_CH_Nanobody_Chymo-Trypsin.04857.04857.4	HHHHHDVQLVESGGAL		H	V	16	4		Mod1: Unannotated mass-shift -0.0100 (PeakApex: -0.0100)				-0.0057	1689.27	1771.86	1771.84	443.972	443.968	1771.85	443.97	5.41927e-05	21.738	21.569	0.9984	0	0	7	22	0	0	TRUE	sp|GBP-Nanobody
F1_20240229_CS_CH_Nanobody_Chymo-Trypsin.04872.04872.3	HHHHHDVQLVESGGAL		H	V	16	3		Mod1: Iodoacetamide derivative/Addition of Glycine/Addition of G (PeakApex: 57.0262); Mod1: Unannotated mass-shift 57.0388 (PeakApex: 57.0388)	HHHHhDVQLVESGGAL	41.366	19.4832	57.0328	1690.36	1828.88	1828.88	610.634	610.635	1771.85	591.624	2.16389e-09	41.366	41.287	0.9911	0	0	7	22	0	0	TRUE	sp|GBP-Nanobody
F1_20240229_CS_CH_Nanobody_Chymo-Trypsin.04873.04873.2	SSAGCGAVDSVEGEGEE	SSAGCGAVDSVEGEGEE	V	E	17	2	5C(57.0214)					0.0038	1690.63	1638.64	1638.64	820.327	820.325	1638.63	820.323	0.10468	18.603	15.669	0.9535	0	0	125	141	0	0	TRUE	sp|GBP-Nanobody
F1_20240229_CS_CH_Nanobody_Chymo-Trypsin.04880.04880.4	FQLNELQGLKSCHT	FQLNELQGLKSCHT	S	G	14	4	12C(57.0214)		FQLNELQgLKSCHT	16.0193	7.12311	429.17	1690.99	2103	2102.99	526.757	526.755	1673.82	419.462	0.013553	16.019	16.015	0.9967	0	1	123	136	0	0	TRUE	sp|P02788|TRFL_HUMAN	P02788	TRFL_HUMAN	LTF	Lactotransferrin
F1_20240229_CS_CH_Nanobody_Chymo-Trypsin.04889.04889.4	HHHHHHHDVQLVESGGAL		H	V	18	4		Mod1: Isotopic peak error (Theoretical: -1.0024)				-1.0019	1691.77	2044.97	2044.97	512.25	512.249	2045.97	512.499	4.90513e-06	28.917	23.706	1	0	0	5	22	0	0	TRUE	sp|GBP-Nanobody
F1_20240229_CS_CH_Nanobody_Chymo-Trypsin.04892.04892.2	SLKPEDTAV		N	Y	9	2						-0.001	1691.95	958.501	958.496	480.258	480.255	958.497	480.256	0.232336	15.477	12.67	0.9213	0	0	96	104	0	0	TRUE	sp|GBP-Nanobody
F1_20240229_CS_CH_Nanobody_Chymo-Trypsin.04898.04898.2	SLKPEDTAV		N	Y	9	2			SLKPEDTAV	13.1433	18.9416	179.058	1692.5	1137.57	1137.55	569.794	569.785	958.497	480.256	0.00019614	18.941	17.186	0.971	0	0	96	104	0	0	TRUE	sp|GBP-Nanobody
F1_20240229_CS_CH_Nanobody_Chymo-Trypsin.04899.04899.3	HHHHHHHDVQLVESGGAL		H	V	18	3						0.0001	1692.59	2046	2045.97	683.006	682.997	2045.97	682.997	3.09605e-08	31.859	24.107	0.9772	0	0	5	22	0	0	TRUE	sp|GBP-Nanobody
F1_20240229_CS_CH_Nanobody_Chymo-Trypsin.04900.04900.2	HHHHHDVQLVESGGAL		H	V	16	2		Mod1: Iodoacetamide derivative/Addition of Glycine/Addition of G (PeakApex: 57.0262, Theoretical: 57.0215)	HHHHhDVQLVESGGAL	36.7288	16.7502	57.0261	1692.64	1828.9	1828.88	915.456	915.445	1771.85	886.932	8.3478e-10	36.728	34.431	1	0	0	7	22	0	0	TRUE	sp|GBP-Nanobody
F1_20240229_CS_CH_Nanobody_Chymo-Trypsin.04902.04902.3	HHHHHHDVQLVESGGAL		H	V	17	3			hhHHHHDVQLVESGGAL	29.4871	9.43314	-23.9792	1692.75	1884.96	1884.93	629.327	629.317	1908.91	637.31	2.92832e-08	29.487	29.487	0.958	0	0	6	22	0	0	TRUE	sp|GBP-Nanobody
F1_20240229_CS_CH_Nanobody_Chymo-Trypsin.04904.04904.2	VSSAGCGAVDSVE	VSSAGCGAVDSVE	T	G	13	2	6C(57.0214)	Mod1: Unannotated mass-shift -0.0100 (PeakApex: -0.0100)				-0.0053	1692.85	1236.55	1236.52	619.28	619.269	1236.53	619.272	10.1051	12.531	0	0.9033	0	0	124	136	0	0	TRUE	sp|GBP-Nanobody
F1_20240229_CS_CH_Nanobody_Chymo-Trypsin.04907.04907.3	HHHHHDVQLVESGGAL		H	V	16	3			HHHHHDVQLVEsggAL	26.2463	23.8611	411.182	1693	2183.06	2183.03	728.694	728.685	1771.85	591.624	3.61288e-05	26.246	23.771	0.9983	0	0	7	22	0	0	TRUE	sp|GBP-Nanobody
F1_20240229_CS_CH_Nanobody_Chymo-Trypsin.04920.04920.4	HHHHHDVQLVESGGAL		H	V	16	4						0.0011	1693.67	1771.88	1771.85	443.976	443.97	1771.85	443.97	1.94729e-07	39.82	30.88	1	0	0	7	22	0	0	TRUE	sp|GBP-Nanobody
F1_20240229_CS_CH_Nanobody_Chymo-Trypsin.04927.04927.3	HHHHHDVQLVESGGAL		H	V	16	3		Mod1: Unannotated mass-shift 57.0388 (PeakApex: 57.0388)	HHHhHDVQLVESGGAL	38.74	16.1671	57.0416	1694.45	1828.9	1828.89	610.641	610.638	1771.85	591.624	5.38676e-08	38.739	38.669	0.9923	0	0	7	22	0	0	TRUE	sp|GBP-Nanobody
F1_20240229_CS_CH_Nanobody_Chymo-Trypsin.04928.04928.2	NSLKPEDTAVY		M	Y	11	2		Mod1: dihydroxy (PeakApex: 31.9842, Theoretical: 31.9898)	NSLKPEDTAVy	15.8919	10.5777	31.9856	1694.73	1267.61	1267.59	634.811	634.802	1235.6	618.809	0.0311833	15.891	15.342	0.8954	0	0	95	105	0	0	TRUE	sp|GBP-Nanobody
F1_20240229_CS_CH_Nanobody_Chymo-Trypsin.04938.04938.2	SSAGCGAVDSVEGEGEE	SSAGCGAVDSVEGEGEE	V	E	17	2	5C(57.0214)					0.009	1695.89	1638.66	1638.64	820.335	820.327	1638.63	820.323	0.122184	24.266	20.128	0.9491	0	0	125	141	0	0	TRUE	sp|GBP-Nanobody
F1_20240229_CS_CH_Nanobody_Chymo-Trypsin.04939.04939.3	HHHHHHDVQLVESGGAL		H	V	17	3						0.0012	1695.99	1908.94	1908.91	637.319	637.311	1908.91	637.31	5.67074e-05	34.505	30.218	0.9797	0	0	6	22	0	0	TRUE	sp|GBP-Nanobody
F1_20240229_CS_CH_Nanobody_Chymo-Trypsin.04945.04945.2	HHHDVQLVE		H	S	9	2		Mod1: Formylation (Theoretical: 27.9949)	HHHDVQLve	17.1129	15.4765	27.9975	1696.72	1140.55	1140.53	571.282	571.274	1112.54	557.275	0.000872999	17.112	17.112	0.9075	0	0	9	17	0	0	TRUE	sp|GBP-Nanobody
F1_20240229_CS_CH_Nanobody_Chymo-Trypsin.04947.04947.4	HHHHHHHDVQLVESGGAL		H	V	18	4						0.0122	1697.09	2046	2045.98	512.507	512.502	2045.97	512.499	0.0196528	16.615	12.437	0.9835	0	0	5	22	0	0	TRUE	sp|GBP-Nanobody
F1_20240229_CS_CH_Nanobody_Chymo-Trypsin.04960.04960.2	HHHHHDVQLVESGGAL		H	V	16	2		Mod1: Unannotated mass-shift -0.0100 (PeakApex: -0.0100); (PeakApex: 0.0050)				-0.0045	1698.18	1771.88	1771.85	886.946	886.93	1771.85	886.932	5.02397e-06	34.643	31.89	0.9979	0	0	7	22	0	0	TRUE	sp|GBP-Nanobody
F1_20240229_CS_CH_Nanobody_Chymo-Trypsin.04961.04961.2	SAGCGAVDSVEGEGEEE	SAGCGAVDSVEGEGEEE	S	G	17	2	4C(57.0214)					0.0069	1698.45	1680.67	1680.65	841.341	841.332	1680.64	841.328	3.43514e-06	28.337	26.587	0.9984	0	0	126	142	0	0	TRUE	sp|GBP-Nanobody
F1_20240229_CS_CH_Nanobody_Chymo-Trypsin.04963.04963.2	SSYEDSVKG		R	R	9	2		Mod1: o-toluene (Theoretical: 106.0419)	SSYEDSVKg	21.1095	4.76366	106.049	1698.6	1076.48	1076.47	539.248	539.244	970.424	486.219	2.94318e-06	21.109	18.903	0.9873	1	0	69	77	0	0	TRUE	sp|GBP-Nanobody
F1_20240229_CS_CH_Nanobody_Chymo-Trypsin.04984.04984.2	SAGCGAVDSVEGEGEEE	SAGCGAVDSVEGEGEEE	S	G	17	2	4C(57.0214)	Mod1: Replacement of 2 protons by magnesium (Theoretical: 21.9694); Mod1: Sodium adduct (Theoretical: 21.9819); Mod1: glyoxal-derived AGE (Theoretical: 21.9844)	SAGCGAVDSVEgegeEE	23.8069	11.9298	21.9784	1701.08	1702.65	1702.62	852.33	852.317	1680.64	841.328	1.01999e-06	23.806	23.806	0.9573	0	0	126	142	0	0	TRUE	sp|GBP-Nanobody
F1_20240229_CS_CH_Nanobody_Chymo-Trypsin.04991.04991.2	SAGCGAVDSVEGEGEEE	SAGCGAVDSVEGEGEEE	S	G	17	2	4C(57.0214)	Mod1: Deamidation (PeakApex: 0.9916, Theoretical: 0.9840)				0.9918	1701.86	1681.65	1681.63	841.831	841.824	1680.64	841.328	0.00211638	34.356	27.517	0.9277	0	0	126	142	0	0	TRUE	sp|GBP-Nanobody
F1_20240229_CS_CH_Nanobody_Chymo-Trypsin.04998.04998.2	SAGCGAVDSVEGEGEEE	SAGCGAVDSVEGEGEEE	S	G	17	2	4C(57.0214)	Mod1: replacement of proton with ammonium ion (Theoretical: 17.0265)	SAGCGAVDSVEGEGEEE	32.3733	51.7112	17.0186	1702.44	1697.69	1697.66	849.85	849.838	1680.64	841.328	1.49328e-05	51.711	38.801	0.9136	0	0	126	142	0	0	TRUE	sp|GBP-Nanobody
F1_20240229_CS_CH_Nanobody_Chymo-Trypsin.05004.05004.3	HHHHHDVQLVESGGAL		H	V	16	3						0.0094	1703.18	1771.88	1771.86	591.635	591.627	1771.85	591.624	1.84413e-08	34.402	26.385	0.9806	0	0	7	22	0	0	TRUE	sp|GBP-Nanobody
F1_20240229_CS_CH_Nanobody_Chymo-Trypsin.05005.05005.2	HHHHHDVQLVESGGAL		H	V	16	2		Mod1: Iodoacetamide derivative/Addition of Glycine/Addition of G (PeakApex: 57.0262, Theoretical: 57.0215)	HHhHHDVQLVESGGAL	39.177	20.749	57.0263	1703.46	1828.9	1828.88	915.457	915.446	1771.85	886.932	1.05e-12	39.177	36.817	1	0	0	7	22	0	0	TRUE	sp|GBP-Nanobody
F1_20240229_CS_CH_Nanobody_Chymo-Trypsin.05006.05006.2	SAGCGAVDSVEGEGEEE	SAGCGAVDSVEGEGEEE	S	G	17	2	4C(57.0214)	Mod1: Unannotated mass-shift -0.0100 (PeakApex: -0.0100)				-0.0119	1703.55	1680.62	1680.63	841.317	841.322	1680.64	841.328	0.181969	34.512	29.494	0.9336	0	0	126	142	0	0	TRUE	sp|GBP-Nanobody
F1_20240229_CS_CH_Nanobody_Chymo-Trypsin.05007.05007.3	HHHHHHHDVQLVESGGAL		H	V	18	3						-0.002	1703.6	2046	2045.97	683.007	682.996	2045.97	682.997	1.63073e-09	34.393	26.425	0.9787	0	0	5	22	0	0	TRUE	sp|GBP-Nanobody
F1_20240229_CS_CH_Nanobody_Chymo-Trypsin.05008.05008.3	SAGCGAVDSVEGEGEEE	SAGCGAVDSVEGEGEEE	S	G	17	3	4C(57.0214)		SAGCGAVDSVEGEgeEE	25.0527	21.7679	23.9693	1703.65	1704.63	1704.61	569.216	569.211	1680.64	561.221	2.92831e-06	25.052	25.052	0.985	0	0	126	142	0	0	TRUE	sp|GBP-Nanobody
F1_20240229_CS_CH_Nanobody_Chymo-Trypsin.05011.05011.3	HHHHHHHHDVQLVESGGAL		H	V	19	3						0.0036	1703.81	2183.06	2183.03	728.694	728.684	2183.03	728.683	4.80578e-06	24.168	19.144	0.9877	0	0	4	22	0	0	TRUE	sp|GBP-Nanobody
F1_20240229_CS_CH_Nanobody_Chymo-Trypsin.05012.05012.2	SAGCGAVDSVEGEGEEE	SAGCGAVDSVEGEGEEE	S	G	17	2	4C(57.0214)	Mod1: Replacement of 3 protons by aluminium (Theoretical: 23.9581)	SAGCGAVdSVEGEGEEE	24.5569	13.4779	23.9597	1703.87	1704.62	1704.6	853.315	853.308	1680.64	841.328	7.04437e-06	24.556	22.135	0.9512	0	0	126	142	0	0	TRUE	sp|GBP-Nanobody
F1_20240229_CS_CH_Nanobody_Chymo-Trypsin.05035.05035.2	SAGCGAVDSVEGEGEEE	SAGCGAVDSVEGEGEEE	S	G	17	2	4C(57.0214)	Mod1: Unannotated mass-shift -0.0100 (PeakApex: -0.0100)				-0.0098	1705.76	1680.64	1680.63	841.33	841.323	1680.64	841.328	2.96309e-05	37.397	31.752	0.994	0	0	126	142	0	0	TRUE	sp|GBP-Nanobody
F1_20240229_CS_CH_Nanobody_Chymo-Trypsin.05037.05037.3	HHHHHDVQLVESGGAL		H	V	16	3			HHhHHDVQLVESGGAL	30.5143	10.3442	57.0497	1706.18	1828.89	1828.9	610.639	610.641	1771.85	591.624	3.6122e-10	30.514	30.481	0.9963	0	0	7	22	0	0	TRUE	sp|GBP-Nanobody
F1_20240229_CS_CH_Nanobody_Chymo-Trypsin.05041.05041.3	HHHHHHDVQLVESGGAL		H	V	17	3		Mod1: 2-amino-3-oxo-butanoic_acid (Theoretical: -2.0157)	HHHHHHDVQLVESGGAL	25.6588	29.3238	-2.0089	1706.65	1906.93	1906.9	636.649	636.641	1908.91	637.31	1.02722e-07	29.323	24.785	0.9398	0	0	6	22	0	0	TRUE	sp|GBP-Nanobody
F1_20240229_CS_CH_Nanobody_Chymo-Trypsin.05042.05042.2	SLKPEDTAVY		N	Y	10	2		Mod1: dihydroxy (PeakApex: 31.9992, Theoretical: 31.9898)	SLKPEDTAVy	15.518	10.2991	31.9967	1706.7	1153.56	1153.56	577.789	577.786	1121.56	561.787	0.0297327	15.517	15.455	0.8969	0	0	96	105	0	0	TRUE	sp|GBP-Nanobody
F1_20240229_CS_CH_Nanobody_Chymo-Trypsin.05043.05043.5	FEYWGQGTQVTVSSAGCGAVDSVEGEGEEE	FEYWGQGTQVTVSSAGCGAVDSVEGEGEEE	G	G	30	5	17C(57.0214)		FEYWGQGTQVTVSSAGcgaVDSVEGEGEEE	22.516	22.516	346.216	1706.75	3509.56	3509.54	702.919	702.914	3163.32	633.671	0.0055055	22.515	21.788	0.9998	0	0	113	142	0	0	TRUE	sp|GBP-Nanobody
F1_20240229_CS_CH_Nanobody_Chymo-Trypsin.05057.05057.2	RSSYEDSVK		D	G	9	2			rSSYEDSVK	22.4032	19.2185	29.9852	1708.15	1099.5	1099.49	550.757	550.752	1069.5	535.759	7.74554e-07	22.403	18.732	0.9931	1	0	68	76	0	0	TRUE	sp|GBP-Nanobody
F1_20240229_CS_CH_Nanobody_Chymo-Trypsin.05059.05059.3	HHHHHHHDVQLVESGGAL		H	V	18	3		Mod1: Iodoacetamide derivative/Addition of Glycine/Addition of G (PeakApex: 57.0262, Theoretical: 57.0215)	HHhHHHHDVQLVESGGAL	21.3431	9.22707	57.0261	1708.3	2103.02	2102.99	702.014	702.005	2045.97	682.997	0.000780813	21.343	21.269	0.9852	0	0	5	22	0	0	TRUE	sp|GBP-Nanobody
F1_20240229_CS_CH_Nanobody_Chymo-Trypsin.05086.05086.2	SAGCGAVDSVEGEGEEE	SAGCGAVDSVEGEGEEE	S	G	17	2	4C(57.0214)					0.0129	1711.55	1680.67	1680.65	841.34	841.335	1680.64	841.328	0.000535879	42.444	36.762	0.9909	0	0	126	142	0	0	TRUE	sp|GBP-Nanobody
F1_20240229_CS_CH_Nanobody_Chymo-Trypsin.05098.05098.2	SSAGCGAVDSVEGEGEEE	SSAGCGAVDSVEGEGEEE	V	G	18	2	5C(57.0214)					0.0121	1712.46	1767.68	1767.69	884.846	884.85	1767.67	884.844	0.0182182	49.285	47.032	0.9763	0	0	125	142	0	0	TRUE	sp|GBP-Nanobody
F1_20240229_CS_CH_Nanobody_Chymo-Trypsin.05100.05100.3	HHHHHHDVQLVESGGAL		H	V	17	3			HHhhhhdVQLVESGGAL	22.1583	9.23904	-23.0045	1712.88	1885.92	1885.9	629.648	629.642	1908.91	637.31	2.47424e-05	22.158	22.158	0.9743	0	0	6	22	0	0	TRUE	sp|GBP-Nanobody
F1_20240229_CS_CH_Nanobody_Chymo-Trypsin.05101.05101.2	SAGCGAVDSVEGEGEEE	SAGCGAVDSVEGEGEEE	S	G	17	2	4C(57.0214)	Mod1: Unannotated mass-shift 57.0388 (PeakApex: 57.0388)	SAGcgaVDSVEGEGEEE	16.9292	11.7964	57.0388	1713.15	1737.7	1737.68	869.856	869.848	1680.64	841.328	0.0232159	16.929	15.046	0.9879	0	0	126	142	0	0	TRUE	sp|GBP-Nanobody
F1_20240229_CS_CH_Nanobody_Chymo-Trypsin.05104.05104.2	HHDVQLVESGGALV		H	Q	14	2		Mod1: Unannotated mass-shift 37.9888 (PeakApex: 37.9888)	HHDVQLVESGGALv	35.2648	18.6967	37.9954	1713.35	1497.75	1497.74	749.884	749.876	1459.74	730.878	6.701e-11	35.264	30.555	1	0	0	10	23	0	0	TRUE	sp|GBP-Nanobody
F1_20240229_CS_CH_Nanobody_Chymo-Trypsin.05113.05113.2	SSAGCGAVDSVEGEGEEEG	SSAGCGAVDSVEGEGEEEG	V	E	19	2	5C(57.0214)					0.0069	1714.25	1824.72	1824.7	913.366	913.358	1824.7	913.355	0.0195235	29.867	25.743	0.9758	0	0	125	143	0	0	TRUE	sp|GBP-Nanobody
F1_20240229_CS_CH_Nanobody_Chymo-Trypsin.05114.05114.3	HHHHHHHDVQLVESGGAL		H	V	18	3						0	1714.53	2046	2045.97	683.007	682.997	2045.97	682.997	0.00174826	19.995	14.645	0.9143	0	0	5	22	0	0	TRUE	sp|GBP-Nanobody
F1_20240229_CS_CH_Nanobody_Chymo-Trypsin.05124.05124.4	GFEYWGQGTQVTVSSAGCGAVDSVEGEGEEE	GFEYWGQGTQVTVSSAGCGAVDSVEGEGEEE	V	G	31	4	18C(57.0214)		gfeywgqgtqvtvSSAGCGAVDSVEGEGEEE	22.9689	18.3637	45.0887	1715.09	3265.46	3265.43	817.371	817.365	3220.34	806.093	0.000143708	22.968	22.968	0.978	0	0	112	142	0	0	TRUE	sp|GBP-Nanobody
F1_20240229_CS_CH_Nanobody_Chymo-Trypsin.05139.05139.2	SSAGCGAVDSVEGEGEEE	SSAGCGAVDSVEGEGEEE	V	G	18	2	5C(57.0214)	Mod1: replacement of proton with ammonium ion (Theoretical: 17.0265)	SSAGCGAVDSVEGEGEEE	37.6837	52.507	17.0222	1716.56	1784.71	1784.7	893.363	893.355	1767.67	884.844	6.23923e-06	52.506	46.045	0.9446	0	0	125	142	0	0	TRUE	sp|GBP-Nanobody
F1_20240229_CS_CH_Nanobody_Chymo-Trypsin.05149.05149.3	HHHHHHDVQLVESGGAL		H	V	17	3		Mod1: 13C(6) 15N(4) Silac label (Theoretical: 10.0083)	hhHHHHDVQLVESGGAL	24.3793	9.98384	10.0132	1717.72	1918.94	1918.92	640.653	640.648	1908.91	637.31	4.36081e-06	24.379	24.379	0.9055	0	0	6	22	0	0	TRUE	sp|GBP-Nanobody
F1_20240229_CS_CH_Nanobody_Chymo-Trypsin.05178.05178.3	HHHHHDVQLVESGGAL		H	V	16	3		Mod1: Unannotated mass-shift 57.0388 (PeakApex: 57.0388)	hHHHHDVQLVESGGAL	42.3636	17.1985	57.0404	1720.39	1828.9	1828.89	610.64	610.638	1771.85	591.624	3.21e-12	42.363	39.634	0.9995	0	0	7	22	0	0	TRUE	sp|GBP-Nanobody
F1_20240229_CS_CH_Nanobody_Chymo-Trypsin.05196.05196.2	VSSAGCGAVDSVEGE	VSSAGCGAVDSVEGE	T	G	15	2	6C(57.0214)					-0.0015	1721.88	1422.61	1422.59	712.31	712.303	1422.59	712.304	0.139975	22.866	22.126	0.9444	0	0	124	138	0	0	TRUE	sp|GBP-Nanobody
F1_20240229_CS_CH_Nanobody_Chymo-Trypsin.05200.05200.4	HHDVQLVESGGAL		H	V	13	4			hhdVQLVESGGAL	14.4458	7.09234	468.205	1722.08	1828.9	1828.88	458.231	458.227	1360.67	341.176	0.0436491	14.445	12.617	0.9991	0	0	10	22	0	0	TRUE	sp|GBP-Nanobody
F1_20240229_CS_CH_Nanobody_Chymo-Trypsin.05203.05203.2	SAGCGAVDSVEGEGEEEGE	SAGCGAVDSVEGEGEEEGE	S	E	19	2	4C(57.0214)					0.0015	1722.23	1866.73	1866.71	934.372	934.361	1866.71	934.36	0.449691	17.189	15.789	0.8886	0	0	126	144	0	0	TRUE	sp|GBP-Nanobody
F1_20240229_CS_CH_Nanobody_Chymo-Trypsin.05207.05207.3	HHHHHHDVQLVESGGAL		H	V	17	3		Mod1: Unannotated mass-shift -0.0100 (PeakApex: -0.0100); (PeakApex: 0.0050)				-0.0045	1722.68	1908.94	1908.9	637.319	637.309	1908.91	637.31	3.11532e-07	31.651	23.887	0.9912	0	0	6	22	0	0	TRUE	sp|GBP-Nanobody
F1_20240229_CS_CH_Nanobody_Chymo-Trypsin.05222.05222.2	LSCAASGFPVNR	LSCAASGFPVNR	R	Y	12	2	3C(57.0214)	Mod1: N-acetyl neuraminic acid (Theoretical: 291.0954)	LSCAASGFPVNR	18.5953	19.9602	291.094	1723.94	1568.73	1568.71	785.372	785.364	1277.62	639.817	1.53386e-05	19.96	16.009	0.9863	2	0	31	42	0	0	TRUE	sp|GBP-Nanobody
F1_20240229_CS_CH_Nanobody_Chymo-Trypsin.05225.05225.3	HHHHHDVQLVESGGAL		H	V	16	3		Mod1: formaldehyde adduct (Theoretical: 12.0000)	hhHHHDVQLVESGGAL	31.9042	8.16578	12.0048	1724.32	1783.87	1783.86	595.632	595.626	1771.85	591.624	1.33e-12	31.904	31.904	0.9998	0	0	7	22	0	0	TRUE	sp|GBP-Nanobody
F1_20240229_CS_CH_Nanobody_Chymo-Trypsin.05242.05242.2	HHHHHDVQLVESGGAL		H	V	16	2		Mod1: Iodoacetamide derivative/Addition of Glycine/Addition of G (PeakApex: 57.0262, Theoretical: 57.0215)	hHHHHDVQLVESGGAL	22.3701	9.84147	57.0274	1725.85	1828.89	1828.88	915.455	915.446	1771.85	886.932	4.16902e-05	22.37	20.767	0.9966	0	0	7	22	0	0	TRUE	sp|GBP-Nanobody
F1_20240229_CS_CH_Nanobody_Chymo-Trypsin.05243.05243.3	HHHHHDVQLVESGGAL		H	V	16	3		Mod1: Unannotated mass-shift -0.0100 (PeakApex: -0.0100); (PeakApex: 0.0050)				-0.0047	1725.93	1771.87	1771.85	591.632	591.622	1771.85	591.624	0.00041249	24.502	19.061	0.9734	0	0	7	22	0	0	TRUE	sp|GBP-Nanobody
F1_20240229_CS_CH_Nanobody_Chymo-Trypsin.05244.05244.3	HHHHHHHDVQLVESGGAL		H	V	18	3						-0.0024	1725.99	2045.99	2045.97	683.004	682.996	2045.97	682.997	1.84662e-08	31.894	24.444	0.9806	0	0	5	22	0	0	TRUE	sp|GBP-Nanobody
F1_20240229_CS_CH_Nanobody_Chymo-Trypsin.05245.05245.3	HHHHHHDVQLVESGGAL		H	V	17	3			hhhhhhdVQLVESGGAL	20.0424	5.38055	-23.0228	1726.04	1885.91	1885.89	629.645	629.636	1908.91	637.31	0.000641113	20.042	20.042	0.9545	0	0	6	22	0	0	TRUE	sp|GBP-Nanobody
F1_20240229_CS_CH_Nanobody_Chymo-Trypsin.05246.05246.3	HHHHHHHHDVQLVESGGAL		H	V	19	3						0.0029	1726.09	2183.05	2183.03	728.691	728.684	2183.03	728.683	5.24552e-05	22.375	16.86	0.9798	0	0	4	22	0	0	TRUE	sp|GBP-Nanobody
F1_20240229_CS_CH_Nanobody_Chymo-Trypsin.05255.05255.3	HHHHHDVQLVESGGAL		H	V	16	3		Mod1: Iodoacetamide derivative/Addition of Glycine/Addition of G (PeakApex: 57.0122, Theoretical: 57.0215); Mod1: Iodoacetamide derivative/Addition of Glycine/Addition of G (PeakApex: 57.0262)	hHHHHDVQLVESGGAL	39.7512	14.6503	57.0175	1726.62	1828.88	1828.87	610.633	610.63	1771.85	591.624	3.24e-12	39.751	37.025	0.9995	0	0	7	22	0	0	TRUE	sp|GBP-Nanobody
F1_20240229_CS_CH_Nanobody_Chymo-Trypsin.05290.05290.3	HHHHDVQLVESGGAL		H	V	15	3		Mod1: Iodoacetamide derivative/Addition of Glycine/Addition of G (PeakApex: 57.0122, Theoretical: 57.0215)	HHhHDVQLVESGGAL	34.245	11.6186	57.0131	1730.08	1691.82	1691.8	564.947	564.942	1634.79	545.938	1.43771e-08	34.244	31.664	0.9933	0	0	8	22	0	0	TRUE	sp|GBP-Nanobody
F1_20240229_CS_CH_Nanobody_Chymo-Trypsin.05291.05291.2	HHHHDVQLVESGGAL		H	V	15	2		Mod1: Iodoacetamide derivative/Addition of Glycine/Addition of G (PeakApex: 57.0122, Theoretical: 57.0215)	HHhHDVQLVESGGAL	56.3303	29.8162	57.0129	1730.35	1691.82	1691.8	846.917	846.909	1634.79	818.403	7e-14	56.33	51.125	1	0	0	8	22	0	0	TRUE	sp|GBP-Nanobody
F1_20240229_CS_CH_Nanobody_Chymo-Trypsin.05292.05292.2	CAASGFPVNR	CAASGFPVNR	S	Y	10	2	1C(57.0214)	Mod1: Unannotated mass-shift -0.0100 (PeakApex: -0.0100); (PeakApex: 0.0050)				-0.004	1730.43	1077.51	1077.5	539.761	539.756	1077.5	539.759	1.88103e-07	28.946	21.071	0.9999	1	0	33	42	0	0	TRUE	sp|GBP-Nanobody
F1_20240229_CS_CH_Nanobody_Chymo-Trypsin.05293.05293.2	SLKPEDTAVY		N	Y	10	2		Mod1: quinone (Theoretical: 29.9742)	SLKPEDTAVy	24.8114	16.3247	29.9686	1730.48	1151.54	1151.53	576.777	576.772	1121.56	561.787	0.000225972	24.811	20.699	0.9397	0	0	96	105	0	0	TRUE	sp|GBP-Nanobody
F1_20240229_CS_CH_Nanobody_Chymo-Trypsin.05294.05294.3	HHHHHHDVQLVESGGALV		H	Q	18	3		Mod1: Tryptophan oxidation to dihydroxy-N-formaylkynurenine (Theoretical: 63.9797)	HHHHHHDVQLVESGGALv	46.0131	37.4903	63.9851	1730.53	2071.98	2071.96	691.667	691.662	2007.98	670.333	2.1e-13	46.013	41.313	1	0	0	6	23	0	0	TRUE	sp|GBP-Nanobody
F1_20240229_CS_CH_Nanobody_Chymo-Trypsin.05296.05296.2	HHHHDVQLVESGGAL		H	V	15	2		Mod1: Unannotated mass-shift -0.0100 (PeakApex: -0.0100)				-0.0087	1730.63	1634.8	1634.78	818.406	818.399	1634.79	818.403	3.69831e-06	48.893	40.769	0.9983	0	0	8	22	0	0	TRUE	sp|GBP-Nanobody
F1_20240229_CS_CH_Nanobody_Chymo-Trypsin.05298.05298.2	HHHHDVQLVESGGAL		H	V	15	2		Mod1: glycidamide adduct/Addition of S (Theoretical: 87.0320)	hHHHDVQLVESGGAL	30.656	15.8692	87.0254	1730.74	1721.83	1721.82	861.922	861.916	1634.79	818.403	3.48477e-06	30.655	28.236	0.9582	0	0	8	22	0	0	TRUE	sp|GBP-Nanobody
F1_20240229_CS_CH_Nanobody_Chymo-Trypsin.05299.05299.3	HHHHDVQLVESGGAL		H	V	15	3		Mod1: Unannotated mass-shift -0.0100 (PeakApex: -0.0100)				-0.0083	1730.79	1634.8	1634.78	545.94	545.935	1634.79	545.938	0.00232887	36.993	29.794	0.8942	0	0	8	22	0	0	TRUE	sp|GBP-Nanobody
F1_20240229_CS_CH_Nanobody_Chymo-Trypsin.05303.05303.4	HHHHHHDVQLVESGGALV		H	Q	18	4		Mod1: Tryptophan oxidation to dihydroxy-N-formaylkynurenine (Theoretical: 63.9797)	HHHHHHDVQLVESGGALv	35.8452	28.9594	63.9861	1730.99	2071.98	2071.96	519.003	518.998	2007.98	503.002	1.3667e-09	35.845	34.005	1	0	0	6	23	0	0	TRUE	sp|GBP-Nanobody
F1_20240229_CS_CH_Nanobody_Chymo-Trypsin.05305.05305.3	HHDVQLVESGGALV		H	Q	14	3		Mod1: Iodoacetamide derivative/Addition of Glycine/Addition of G (PeakApex: 57.0262, Theoretical: 57.0215)	HHDVQLVESGGALv	31.2251	12.3607	57.0259	1731.1	1516.78	1516.77	506.601	506.596	1459.74	487.588	9.34722e-08	31.225	28.928	0.9954	0	0	10	23	0	0	TRUE	sp|GBP-Nanobody
F1_20240229_CS_CH_Nanobody_Chymo-Trypsin.05307.05307.2	HHDVQLVESGGALV		H	Q	14	2		Mod1: Iodoacetamide derivative/Addition of Glycine/Addition of G (PeakApex: 57.0262, Theoretical: 57.0215)	HHDVQLVESGGALv	29.5757	8.25677	57.0253	1731.2	1516.78	1516.77	759.397	759.391	1459.74	730.878	8.5037e-10	29.575	27.202	1	0	0	10	23	0	0	TRUE	sp|GBP-Nanobody
F1_20240229_CS_CH_Nanobody_Chymo-Trypsin.05334.05334.2	HHHHDVQLVESGGAL		H	V	15	2		Mod1: Unannotated mass-shift -0.0100 (PeakApex: -0.0100)				-0.0088	1732.88	1634.79	1634.78	818.401	818.399	1634.79	818.403	7.95278e-05	24.078	19.067	0.9911	0	0	8	22	0	0	TRUE	sp|GBP-Nanobody
F1_20240229_CS_CH_Nanobody_Chymo-Trypsin.05336.05336.2	SCAASGFPVNR	SCAASGFPVNR	L	Y	11	2	2C(57.0214)	Mod1: Unannotated mass-shift -0.0100 (PeakApex: -0.0100)				-0.0062	1733.22	1164.54	1164.53	583.277	583.271	1164.53	583.274	7.7774e-07	31.027	30.287	0.9991	1	0	32	42	0	0	TRUE	sp|GBP-Nanobody
F1_20240229_CS_CH_Nanobody_Chymo-Trypsin.05339.05339.4	HHHHDVQLVESGGALVQPGGSLRLSCAASGFPVNRYSMRWYRQA	HHHHDVQLVESGGALVQPGGSLRLSCAASGFPVNRYSMRWYRQA	H	P	44	4	26C(57.0214)		HHHHDVQLVESGGALVQPGGSLRLSCAASGFPVnrysmrwyrqa	31.8337	28.3454	-26.0683	1733.37	4904.39	4904.35	1227.11	1227.09	4930.42	1233.61	8.82542e-09	31.833	31.833	1	0	4	8	51	0	0	TRUE	sp|GBP-Nanobody
F1_20240229_CS_CH_Nanobody_Chymo-Trypsin.05340.05340.2	HHHHDVQLVESGGAL		H	V	15	2		Mod1: Unannotated mass-shift 97.9118 (PeakApex: 97.9118)	HHHHDVQLVESGGAL	25.4043	33.0174	97.9118	1733.42	1732.72	1732.7	867.367	867.359	1634.79	818.403	4.63834e-09	33.017	24.045	1	0	0	8	22	0	0	TRUE	sp|GBP-Nanobody
F1_20240229_CS_CH_Nanobody_Chymo-Trypsin.05342.05342.4	HHHHDVQLVESGGAL		H	V	15	4		Mod1: Unannotated mass-shift -0.0100 (PeakApex: -0.0100)				-0.0074	1733.53	1634.8	1634.78	409.707	409.703	1634.79	409.705	0.000166536	21.438	21.062	0.999	0	0	8	22	0	0	TRUE	sp|GBP-Nanobody
F1_20240229_CS_CH_Nanobody_Chymo-Trypsin.05343.05343.3	HHHHDVQLVESGGAL		H	V	15	3		Mod1: Unannotated mass-shift 23.9474 (PeakApex: 23.9474); Mod1: Replacement of 3 protons by aluminium (Theoretical: 23.9581)	HHHHDVQlVESGGAL	28.1157	19.7364	23.9492	1733.58	1658.75	1658.74	553.925	553.921	1634.79	545.938	1.98202e-08	28.115	24.539	0.9658	0	0	8	22	0	0	TRUE	sp|GBP-Nanobody
F1_20240229_CS_CH_Nanobody_Chymo-Trypsin.05349.05349.2	HHHHDVQLVESGGAL		H	V	15	2		Mod1: Oxidation or Hydroxylation (PeakApex: 15.9888); Mod1: thiocarboxylic acid (Theoretical: 15.9772)	HHHHDVQLvESGGAL	24.4918	22.6323	15.9848	1733.89	1650.79	1650.78	826.402	826.395	1634.79	818.403	2.36745e-05	24.491	20.29	0.9916	0	0	8	22	0	0	TRUE	sp|GBP-Nanobody
F1_20240229_CS_CH_Nanobody_Chymo-Trypsin.05353.05353.3	HHHHHHDVQLVESGGAL		H	V	17	3		Mod1: Unannotated mass-shift -0.0100 (PeakApex: -0.0100); (PeakApex: 0.0050)				-0.005	1734.1	1908.92	1908.9	637.313	637.309	1908.91	637.31	1.20992e-07	31.825	23.898	0.9906	0	0	6	22	0	0	TRUE	sp|GBP-Nanobody
F1_20240229_CS_CH_Nanobody_Chymo-Trypsin.05357.05357.2	SSAGCGAVDSVEGEGEEEGE	SSAGCGAVDSVEGEGEEEGE	V	E	20	2	5C(57.0214)	Mod1: Unannotated mass-shift -0.0100 (PeakApex: -0.0100)				-0.0105	1734.31	1953.75	1953.73	977.88	977.871	1953.74	977.876	0.178139	20.649	17.371	0.9345	0	0	125	144	0	0	TRUE	sp|GBP-Nanobody
F1_20240229_CS_CH_Nanobody_Chymo-Trypsin.05371.05371.3	HHHHDVQLVESGGAL		H	V	15	3		Mod1: dihydroxy (PeakApex: 31.9842, Theoretical: 31.9898); Mod1: persulfide (Theoretical: 31.9721)	HHHHDVQLVEsggAL	27.7746	24.5477	31.9812	1735.26	1666.78	1666.77	556.602	556.598	1634.79	545.938	2.04826e-07	27.774	24.643	0.9616	0	0	8	22	0	0	TRUE	sp|GBP-Nanobody
F1_20240229_CS_CH_Nanobody_Chymo-Trypsin.05381.05381.2	HHHHDVQLVESGGAL		H	V	15	2		Mod1: hydroxymethyl/formaldehyde induced modifications (Theoretical: 30.0106)	HHHHDVQLVESGGAL	22.3781	23.7705	30.0075	1736.03	1664.81	1664.8	833.414	833.407	1634.79	818.403	5.08e-06	23.77	22.39	0.9839	0	0	8	22	0	0	TRUE	sp|GBP-Nanobody
F1_20240229_CS_CH_Nanobody_Chymo-Trypsin.05382.05382.3	HHHHHHHHDVQLVESGGAL		H	V	19	3		Mod1: Deamidation (PeakApex: 0.9916); Mod1: First isotopic peak (Theoretical: 1.0024)				0.9965	1736.08	2184.03	2184.02	729.019	729.015	2183.03	728.683	2.87491e-06	29.657	24.296	0.9753	0	0	4	22	0	0	TRUE	sp|GBP-Nanobody
F1_20240229_CS_CH_Nanobody_Chymo-Trypsin.05383.05383.2	WGQGTQVTVSSA		Y	G	12	2			WGQGTQVTVSsa	31.0533	9.51212	-1.9745	1736.13	1217.62	1217.61	609.817	609.812	1219.58	610.799	6.1402e-10	31.053	31.053	1	0	0	116	127	0	0	TRUE	sp|GBP-Nanobody
F1_20240229_CS_CH_Nanobody_Chymo-Trypsin.05386.05386.2	SSYPGQITGN		K	M	10	2		Mod1: Unannotated mass-shift -0.0100 (PeakApex: -0.0100); (PeakApex: 0.0050)	SSYPGQITGN	12.8432	16.4188	-0.0045	1736.51	1022.47	1022.46	512.242	512.238	1022.47	512.241	1.09445	16.418	16.226	0.9461	1	0	158	167	0	0	TRUE	sp|P00761|TRYP_PIG	P00761	TRYP_PIG		Trypsin
F1_20240229_CS_CH_Nanobody_Chymo-Trypsin.05390.05390.2	NIQSDIGASEN		A	S	11	2		Mod1: Unannotated mass-shift -0.0100 (PeakApex: -0.0100)				-0.0053	1736.74	1146.52	1146.51	574.266	574.262	1146.52	574.265	0.0313525	18.427	18.331	0.9717	0	0	289	299	0	0	TRUE	sp|P00791|PEPA_PIG	P00791	PEPA_PIG	PGA	Pepsin A
F1_20240229_CS_CH_Nanobody_Chymo-Trypsin.05393.05393.2	HHHHDVQLVESGGAL		H	V	15	2		Mod1: dihydroxy (PeakApex: 31.9842, Theoretical: 31.9898); Mod1: persulfide (Theoretical: 31.9721)	HHHHDVQLVEsgGAL	28.8951	28.6486	31.9814	1737.13	1666.78	1666.77	834.4	834.394	1634.79	818.403	1.48082e-07	28.895	24.236	0.9995	0	0	8	22	0	0	TRUE	sp|GBP-Nanobody
F1_20240229_CS_CH_Nanobody_Chymo-Trypsin.05394.05394.3	HHHHDVQLVESGGAL		H	V	15	3		Mod1: Dehydration/Pyro-glu from E (PeakApex: -18.0172, Theoretical: -18.0106); Mod1: Loss of ammonia (15N) (Theoretical: -18.0236)	HHHHDVQLVESGGAl	30.1701	29.3403	-18.0173	1737.18	1616.79	1616.77	539.936	539.932	1634.79	545.938	2.16451e-07	30.17	28.789	0.9628	0	0	8	22	0	0	TRUE	sp|GBP-Nanobody
F1_20240229_CS_CH_Nanobody_Chymo-Trypsin.05401.05401.5	HHHHDVQLVESGGALVQPGGSLRLSCAASGFPVNRYSMRWYRQ	HHHHDVQLVESGGALVQPGGSLRLSCAASGFPVNRYSM[147]RWYRQ	H	A	43	5	26C(57.0214), 38M(15.9949)		HHHHDVQLVESGGALVQPGGSLRLSCAASGFPVnRYSMRWYRQ	36.018	34.3682	28.9756	1737.96	4904.39	4904.35	981.884	981.877	4875.37	976.082	6.272e-11	36.018	34.84	1	0	3	8	50	0	0	TRUE	sp|GBP-Nanobody
F1_20240229_CS_CH_Nanobody_Chymo-Trypsin.05402.05402.3	HHHHHHHDVQLVESGGAL		H	V	18	3		Mod1: Unannotated mass-shift -0.0100 (PeakApex: -0.0100)				-0.0105	1738.24	2045.97	2045.96	682.999	682.993	2045.97	682.997	0.00026904	29.356	24.085	0.9773	0	0	5	22	0	0	TRUE	sp|GBP-Nanobody
F1_20240229_CS_CH_Nanobody_Chymo-Trypsin.05404.05404.3	HHHHHDVQLVESGGAL		H	V	16	3		Mod1: Unannotated mass-shift -0.0100 (PeakApex: -0.0100)				-0.0069	1738.38	1771.86	1771.84	591.626	591.622	1771.85	591.624	5.31433e-09	29.246	23.825	0.9748	0	0	7	22	0	0	TRUE	sp|GBP-Nanobody
F1_20240229_CS_CH_Nanobody_Chymo-Trypsin.05405.05405.4	HHHHDVQLVESGGALVQPGGSLRLSCAASGFPVNRYSMRW	HHHHDVQLVESGGALVQPGGSLRLSCAASGFPVNRYSM[147]RW	H	Y	40	4	26C(57.0214), 38M(15.9949)		HHHHDVQLVESGGALvqpggslrlscaasgfPVNRYSMRW	35.4092	35.4092	-7.0581	1738.44	4421.14	4421.09	1106.29	1106.28	4428.15	1108.04	1.094e-11	35.409	34.797	1	0	2	8	47	0	0	TRUE	sp|GBP-Nanobody
F1_20240229_CS_CH_Nanobody_Chymo-Trypsin.05408.05408.4	HHHHDVQLVESGGALVQPGGSLRLSCAASGFPVNRYSMRWYRQA	HHHHDVQLVESGGALVQPGGSLRLSCAASGFPVNRYSMRWYRQA	H	P	44	4	26C(57.0214)		HHHHDVQLVESGGALVQPGGSLRLSCAASGFPVnrysmrwyrqa	31.8732	28.3081	-26.0683	1738.71	4904.38	4904.35	1227.1	1227.09	4930.42	1233.61	6.6516e-10	31.873	31.873	1	0	4	8	51	0	0	TRUE	sp|GBP-Nanobody
F1_20240229_CS_CH_Nanobody_Chymo-Trypsin.05413.05413.4	HHHHDVQLVESGGALVQPGGSLRLSCAASG	HHHHDVQLVESGGALVQPGGSLRLSCAASG	H	F	30	4	26C(57.0214)		HHHHDVQLVESGGAlvqPGGSLRLSCAASG	28.2076	28.2076	218.017	1739.45	3293.55	3293.52	824.394	824.388	3075.51	769.884	9.29624e-07	28.207	27.547	1	0	1	8	37	0	0	TRUE	sp|GBP-Nanobody
F1_20240229_CS_CH_Nanobody_Chymo-Trypsin.05417.05417.3	HHHHHHHHDVQLVESGGAL		H	V	19	3		Mod1: Unannotated mass-shift -0.0100 (PeakApex: -0.0100)				-0.0093	1739.66	2183.03	2183.02	728.686	728.68	2183.03	728.683	1.2327e-10	34.309	29.568	0.9859	0	0	4	22	0	0	TRUE	sp|GBP-Nanobody
F1_20240229_CS_CH_Nanobody_Chymo-Trypsin.05426.05426.2	HHHHDVQLVESGGAL		H	V	15	2		Mod1: Unannotated mass-shift -0.0100 (PeakApex: -0.0100)				-0.0088	1740.74	1634.8	1634.78	818.405	818.399	1634.79	818.403	7.95741e-09	39.011	29.615	1	0	0	8	22	0	0	TRUE	sp|GBP-Nanobody
F1_20240229_CS_CH_Nanobody_Chymo-Trypsin.05429.05429.2	HHHHDVQLVESGGAL		H	V	15	2		Mod1: Iodoacetamide derivative/Addition of Glycine/Addition of G (PeakApex: 57.0122, Theoretical: 57.0215)	HHhHDVQLVESGGAL	21.1823	8.49505	57.0127	1741.15	1691.82	1691.8	846.916	846.909	1634.79	818.403	5.31509e-06	21.182	21.134	0.999	0	0	8	22	0	0	TRUE	sp|GBP-Nanobody
F1_20240229_CS_CH_Nanobody_Chymo-Trypsin.05430.05430.3	HHHHDVQLVESGGAL		H	V	15	3		Mod1: Iodoacetamide derivative/Addition of Glycine/Addition of G (PeakApex: 57.0122, Theoretical: 57.0215)	hhHHDVQLVESGGAL	26.75	9.93193	57.0131	1741.2	1691.82	1691.8	564.947	564.942	1634.79	545.938	1.87213e-07	26.75	26.75	0.9975	0	0	8	22	0	0	TRUE	sp|GBP-Nanobody
F1_20240229_CS_CH_Nanobody_Chymo-Trypsin.05432.05432.3	HHHHDVQLVESGGAL		H	V	15	3		Mod1: Unannotated mass-shift -0.0100 (PeakApex: -0.0100)				-0.0085	1741.31	1634.8	1634.78	545.939	545.935	1634.79	545.938	3.48603e-08	35.515	28.75	0.9767	0	0	8	22	0	0	TRUE	sp|GBP-Nanobody
F1_20240229_CS_CH_Nanobody_Chymo-Trypsin.05437.05437.2	NSLKPEDTAVY		M	Y	11	2		Mod1: quinone (Theoretical: 29.9742)	NSLKPEDTAVy	32.7323	18.7352	29.9679	1742.16	1265.58	1265.57	633.798	633.793	1235.6	618.809	1.02109e-05	32.732	28.103	0.9768	0	0	95	105	0	0	TRUE	sp|GBP-Nanobody
F1_20240229_CS_CH_Nanobody_Chymo-Trypsin.05438.05438.2	HHDVQLVESGGAL		H	V	13	2		Mod1: Unannotated mass-shift 406.0352 (PeakApex: 406.0352)	HHDVQLVESGGAL	16.7791	26.3697	406.035	1742.22	1766.72	1766.71	884.369	884.362	1360.67	681.344	7.17928e-06	26.369	26.231	0.9745	0	0	10	22	0	0	TRUE	sp|GBP-Nanobody
F1_20240229_CS_CH_Nanobody_Chymo-Trypsin.05445.05445.2	HHHHDVQLVESGGALVQPGGSLRLSC	HHHHDVQLVESGGALVQPGGSLRLSC	H	A	26	2	26C(57.0214)					-0.0391	1742.81	2788.34	2789.34	1395.18	1395.68	2789.38	1395.7	3.33864e-05	23.017	23.017	0.9042	0	1	8	33	0	0	TRUE	sp|GBP-Nanobody
F1_20240229_CS_CH_Nanobody_Chymo-Trypsin.05450.05450.2	CAASGFPVNR	CAASGFPVNR	S	Y	10	2	1C(57.0214)	Mod1: glycidamide adduct/Addition of S (Theoretical: 87.0320)	CAASGFPVNR	27.4916	28.4708	87.026	1743.52	1164.54	1164.53	583.276	583.271	1077.5	539.759	7.34339e-08	28.47	27.491	0.9999	1	0	33	42	0	0	TRUE	sp|GBP-Nanobody
F1_20240229_CS_CH_Nanobody_Chymo-Trypsin.05451.05451.2	HHHHDVQLVESGGAL		H	V	15	2		Mod1: Unannotated mass-shift 97.9118 (PeakApex: 97.9118)	HHHHDVQLVESGGAL	25.2518	35.0815	97.9118	1743.79	1732.72	1732.7	867.366	867.359	1634.79	818.403	2.10882e-06	35.081	30.421	0.9969	0	0	8	22	0	0	TRUE	sp|GBP-Nanobody
F1_20240229_CS_CH_Nanobody_Chymo-Trypsin.05453.05453.3	HHHHDVQLVESGGALVQPGGSLRLSCAASG	HHHHDVQLVESGGALVQPGGSLRLSCAASG	H	F	30	3	26C(57.0214)		HHHHDVQLVESGGAlvqPGGSLRLSCAASG	27.3888	27.3888	247.977	1743.9	3323.52	3323.48	1108.85	1108.83	3075.51	1026.18	2.96823e-08	27.388	23.628	0.991	0	1	8	37	0	0	TRUE	sp|GBP-Nanobody
F1_20240229_CS_CH_Nanobody_Chymo-Trypsin.05455.05455.2	TVSSAGCGAVDSVE	TVSSAGCGAVDSVE	V	G	14	2	7C(57.0214)	Mod1: Unannotated mass-shift -0.0100 (PeakApex: -0.0100)				-0.0055	1744	1337.58	1337.57	669.798	669.793	1337.58	669.796	0.00244828	17.977	12.555	0.9852	0	0	123	136	0	0	TRUE	sp|GBP-Nanobody
F1_20240229_CS_CH_Nanobody_Chymo-Trypsin.05460.05460.3	HHHHDVQLVESGGAL		H	V	15	3		Mod1: Unannotated mass-shift 23.9474 (PeakApex: 23.9474); Mod1: Replacement of 3 protons by aluminium (Theoretical: 23.9581)	HHHHDvQLVESGGAL	24.282	15.4546	23.9491	1744.49	1658.75	1658.74	553.925	553.921	1634.79	545.938	1.21071e-05	24.281	24.212	0.9685	0	0	8	22	0	0	TRUE	sp|GBP-Nanobody
F1_20240229_CS_CH_Nanobody_Chymo-Trypsin.05464.05464.2	HHHHDVQLVESGGAL		H	V	15	2			HHHHDVQLVESGGAL	19.5941	26.3674	553.576	1744.74	2188.38	2188.37	1095.2	1095.19	1634.79	818.403	2.145e-08	26.367	17.328	1	0	0	8	22	0	0	TRUE	sp|GBP-Nanobody
F1_20240229_CS_CH_Nanobody_Chymo-Trypsin.05478.05478.6	HHHHDVQLVESGGALVQPGGSLRLSCAAS	HHHHDVQLVESGGALVQPGGSLRLSCAAS	H	G	29	6	26C(57.0214)		HHHHDVQLVESGGalvqpggslrlscaas	26.1987	26.1987	-9.0979	1746.23	3009.41	3009.39	502.575	502.572	3018.48	504.088	0.00029141	26.198	26.198	1	0	1	8	36	0	0	TRUE	sp|GBP-Nanobody
F1_20240229_CS_CH_Nanobody_Chymo-Trypsin.05479.05479.4	HHHHDVQLVESGGALVQPGGSLRLSCAASG	HHHHDVQLVESGGALVQPGGSLRLSCAASG	H	F	30	4	26C(57.0214)		HHHHDVQLVESGGalvqPGGSLRLSCAASG	25.1923	25.1923	243.977	1746.32	3319.51	3319.48	830.884	830.878	3075.51	769.884	4.42237e-06	25.192	24.685	0.9998	0	1	8	37	0	0	TRUE	sp|GBP-Nanobody
F1_20240229_CS_CH_Nanobody_Chymo-Trypsin.05487.05487.4	HHHHDVQLVESGGALVQPGGSLRLSCAASGFPVNRYSMRWYRQ	HHHHDVQLVESGGALVQPGGSLRLSCAASGFPVNRYSM[147]RWYRQ	H	A	43	4	26C(57.0214), 38M(15.9949)		HHHHDVQLVESGGALVQPGGSLRLSCAASGFPVnRYSMRWYRQ	33.2584	31.8352	28.973	1746.74	4904.38	4904.35	1227.1	1227.09	4875.37	1219.85	7.378e-11	33.258	31.907	1	0	3	8	50	0	0	TRUE	sp|GBP-Nanobody
F1_20240229_CS_CH_Nanobody_Chymo-Trypsin.05489.05489.2	WGQGTQVTVSSA		Y	G	12	2			WGQGTQVTVSsa	26.4658	4.98446	-1.9742	1747.11	1217.62	1217.61	609.817	609.812	1219.58	610.799	9.64293e-08	26.465	26.465	0.9995	0	0	116	127	0	0	TRUE	sp|GBP-Nanobody
F1_20240229_CS_CH_Nanobody_Chymo-Trypsin.05492.05492.3	SSYEDSVKGRF		R	T	11	3		Mod1: Iodoacetamide derivative/Addition of Glycine/Addition of G (PeakApex: 57.0122, Theoretical: 57.0215)	SSYEDSVKGRf	20.4686	7.86536	57.0146	1747.35	1330.62	1330.61	444.547	444.543	1273.59	425.538	3.94346e-05	20.468	18.227	0.9928	1	1	69	79	0	0	TRUE	sp|GBP-Nanobody
F1_20240229_CS_CH_Nanobody_Chymo-Trypsin.05494.05494.4	HHHHDVQLVESGGAL		H	V	15	4		Mod1: Unannotated mass-shift -0.0100 (PeakApex: -0.0100)				-0.0071	1747.72	1634.8	1634.78	409.706	409.703	1634.79	409.705	0.0119946	25.681	22.676	0.9893	0	0	8	22	0	0	TRUE	sp|GBP-Nanobody
F1_20240229_CS_CH_Nanobody_Chymo-Trypsin.05496.05496.3	HHHHDVQLVESGGAL		H	V	15	3		Mod1: dihydroxy (PeakApex: 31.9842, Theoretical: 31.9898); Mod1: persulfide (Theoretical: 31.9721)	HHHHDVQLVesggAL	23.5126	20.2966	31.9809	1747.82	1666.78	1666.77	556.602	556.598	1634.79	545.938	9.14717e-06	23.512	20.371	0.9136	0	0	8	22	0	0	TRUE	sp|GBP-Nanobody
F1_20240229_CS_CH_Nanobody_Chymo-Trypsin.05501.05501.3	HHHHDVQLVESGGAL		H	V	15	3		Mod1: Dehydration/Pyro-glu from E (PeakApex: -18.0172, Theoretical: -18.0106); Mod1: Loss of ammonia (15N) (Theoretical: -18.0236)	HHHHDVQLVESGGAl	35.7945	31.9504	-18.0198	1748.09	1616.79	1616.77	539.936	539.931	1634.79	545.938	3.81994e-07	35.794	33.206	0.9522	0	0	8	22	0	0	TRUE	sp|GBP-Nanobody
F1_20240229_CS_CH_Nanobody_Chymo-Trypsin.05504.05504.3	HHHHHHDVQLVESGGAL		H	V	17	3		Mod1: Unannotated mass-shift -0.0100 (PeakApex: -0.0100)				-0.01	1748.48	1908.92	1908.9	637.312	637.307	1908.91	637.31	7.7619e-06	29.301	21.599	0.984	0	0	6	22	0	0	TRUE	sp|GBP-Nanobody
F1_20240229_CS_CH_Nanobody_Chymo-Trypsin.05506.05506.5	HHHHDVQLVESGGALVQPGGSLRLSCAASGFPVNRYSMRWYRQ	HHHHDVQLVESGGALVQPGGSLRLSCAASGFPVNRYSM[147]RWYRQ	H	A	43	5	26C(57.0214), 38M(15.9949)		HHHHDVQLVESGGALVQPGGSLRLSCAASGFPVnrYSMRWYRQ	34.8617	28.4711	28.9746	1748.59	4904.39	4904.35	981.885	981.877	4875.37	976.082	2.24131e-09	34.861	32.208	1	0	3	8	50	0	0	TRUE	sp|GBP-Nanobody
F1_20240229_CS_CH_Nanobody_Chymo-Trypsin.05507.05507.2	HHHHDVQLVESGGAL		H	V	15	2		Mod1: Unannotated mass-shift 23.9474 (PeakApex: 23.9474); Mod1: Replacement of 3 protons by aluminium (Theoretical: 23.9581)	HHHHdVQLVESGGAL	24.6339	24.3688	23.9489	1748.87	1658.75	1658.74	830.384	830.377	1634.79	818.403	1.5948e-06	24.633	22.494	0.9679	0	0	8	22	0	0	TRUE	sp|GBP-Nanobody
F1_20240229_CS_CH_Nanobody_Chymo-Trypsin.05508.05508.2	HHHHDVQLVESGGAL		H	V	15	2		Mod1: dihydroxy (PeakApex: 31.9842, Theoretical: 31.9898); Mod1: persulfide (Theoretical: 31.9721)	HHHHDVQLVeSGGAL	24.3695	21.0774	31.9804	1748.92	1666.78	1666.77	834.399	834.393	1634.79	818.403	5.56222e-07	24.369	21.293	0.9923	0	0	8	22	0	0	TRUE	sp|GBP-Nanobody
F1_20240229_CS_CH_Nanobody_Chymo-Trypsin.05512.05512.4	HHHHDVQLVESGGALVQPGGSLRLSCAASG	HHHHDVQLVESGGALVQPGGSLRLSCAASG	H	F	30	4	26C(57.0214)		HHHHDVQLVESGGAlvqPGGSLRLSCAASG	32.951	32.951	327.997	1749.13	3403.53	3403.5	851.889	851.883	3075.51	769.884	1.4018e-09	32.95	28.931	1	0	1	8	37	0	0	TRUE	sp|GBP-Nanobody
F1_20240229_CS_CH_Nanobody_Chymo-Trypsin.05514.05514.4	HHHHDVQLVESGGALVQPGGSLRLSCAASG	HHHHDVQLVESGGALVQPGGSLRLSCAASG	H	F	30	4	26C(57.0214)		HHHHDVQLVESGGAlvqPGGSLRLSCAASG	30.0543	30.0543	291.981	1749.24	3367.51	3367.49	842.886	842.879	3075.51	769.884	4.36868e-08	30.054	29.528	1	0	1	8	37	0	0	TRUE	sp|GBP-Nanobody
F1_20240229_CS_CH_Nanobody_Chymo-Trypsin.05515.05515.3	HHHHHHHDVQLVESGGAL		H	V	18	3		Mod1: Unannotated mass-shift -0.0100 (PeakApex: -0.0100)				-0.0105	1749.52	2045.97	2045.96	682.999	682.993	2045.97	682.997	0.0011854	36.165	28.118	0.9399	0	0	5	22	0	0	TRUE	sp|GBP-Nanobody
F1_20240229_CS_CH_Nanobody_Chymo-Trypsin.05522.05522.4	HHHHDVQLVESGGALVQPGGSLRLSCAASG	HHHHDVQLVESGGALVQPGGSLRLSCAASG	H	F	30	4	26C(57.0214)		HHHHDVQLVESGGAlvqpggslRLSCAASG	22.5996	22.5996	218.018	1750.51	3293.55	3293.52	824.395	824.388	3075.51	769.884	1.18385e-05	22.599	19.183	0.9995	0	1	8	37	0	0	TRUE	sp|GBP-Nanobody
F1_20240229_CS_CH_Nanobody_Chymo-Trypsin.05524.05524.3	HHHHHHHHDVQLVESGGAL		H	V	19	3		Mod1: Unannotated mass-shift -0.0100 (PeakApex: -0.0100)				-0.0113	1750.61	2183.03	2183.02	728.685	728.679	2183.03	728.683	7.78035e-06	32.016	26.556	0.984	0	0	4	22	0	0	TRUE	sp|GBP-Nanobody
F1_20240229_CS_CH_Nanobody_Chymo-Trypsin.05526.05526.2	HHHHDVQLVESGGAL		H	V	15	2		Mod1: Oxidation or Hydroxylation (PeakApex: 15.9888); Mod1: thiocarboxylic acid (Theoretical: 15.9772)	HHHHDVQLVeSGGAL	20.4597	18.7415	15.9837	1750.71	1650.79	1650.78	826.404	826.395	1634.79	818.403	0.0013377	20.459	16.582	0.9799	0	0	8	22	0	0	TRUE	sp|GBP-Nanobody
F1_20240229_CS_CH_Nanobody_Chymo-Trypsin.05531.05531.4	HHHHDVQLVESGGALVQPGGSLRLSCAASGFPVNRYSMRWYRQA	HHHHDVQLVESGGALVQPGGSLRLSCAASGFPVNRYSMRWYRQA	H	P	44	4	26C(57.0214)		HHHHDVQLVESGGALVQPGGSLRLSCAASGFPVnrysmrwyrqa	31.901	28.3394	-26.0683	1750.98	4904.38	4904.35	1227.1	1227.09	4930.42	1233.61	4.98917e-09	31.9	31.9	1	0	4	8	51	0	0	TRUE	sp|GBP-Nanobody
F1_20240229_CS_CH_Nanobody_Chymo-Trypsin.05533.05533.4	HHHHDVQLVESGGALVQPGGSLRLSCAASG	HHHHDVQLVESGGALVQPGGSLRLSCAASG	H	F	30	4	26C(57.0214)		HHHHDVQLVESGGAlvqPGGSLRLSCAASG	33.3552	33.3552	218.018	1751.34	3293.54	3293.52	824.394	824.388	3075.51	769.884	8.9995e-10	33.355	32.5	1	0	1	8	37	0	0	TRUE	sp|GBP-Nanobody
F1_20240229_CS_CH_Nanobody_Chymo-Trypsin.05535.05535.2	HHHHDVQLVE		H	S	10	2		Mod1: 2-ammonio-6-[4-(hydroxymethyl)-3-oxidopyridinium-1-yl]- hexanoate (Theoretical: 108.0211)	HHHHDVQLVE	19.0711	21.7321	108.025	1751.47	1357.63	1357.62	679.822	679.817	1249.6	625.805	0.00233833	21.732	19.275	0.9772	0	0	8	17	0	0	TRUE	sp|GBP-Nanobody
F1_20240229_CS_CH_Nanobody_Chymo-Trypsin.05537.05537.3	HHHHDVQLVESGGAL		H	V	15	3		Mod1: Unannotated mass-shift -0.0100 (PeakApex: -0.0100)				-0.0085	1751.62	1634.8	1634.78	545.94	545.935	1634.79	545.938	1.56542e-07	35.398	26.296	0.9925	0	0	8	22	0	0	TRUE	sp|GBP-Nanobody
F1_20240229_CS_CH_Nanobody_Chymo-Trypsin.05538.05538.2	HHHHDVQLVESGGAL		H	V	15	2		Mod1: Unannotated mass-shift -0.0100 (PeakApex: -0.0100)				-0.0088	1751.9	1634.8	1634.78	818.405	818.399	1634.79	818.403	2.32784e-08	46.376	31.691	1	0	0	8	22	0	0	TRUE	sp|GBP-Nanobody
F1_20240229_CS_CH_Nanobody_Chymo-Trypsin.05539.05539.2	SLKPEDTAVY		N	Y	10	2		Mod1: quinone (Theoretical: 29.9742)	SLKPEDTAVy	22.6789	14.2061	29.9686	1751.94	1151.54	1151.53	576.776	576.772	1121.56	561.787	0.0023377	22.678	18.601	0.8952	0	0	96	105	0	0	TRUE	sp|GBP-Nanobody
F1_20240229_CS_CH_Nanobody_Chymo-Trypsin.05543.05543.2	HHHHDVQLVESGGAL		H	V	15	2			HHHHDVQLVESGGAL	25.6482	26.859	14.978	1752.48	1649.78	1649.77	825.895	825.892	1634.79	818.403	1.11204e-06	26.858	23.311	0.9617	0	0	8	22	0	0	TRUE	sp|GBP-Nanobody
F1_20240229_CS_CH_Nanobody_Chymo-Trypsin.05544.05544.4	HHHHHHHDVQLVESGGAL		H	V	18	4		Mod1: Unannotated mass-shift -0.0100 (PeakApex: -0.0100)				-0.0102	1752.56	2045.97	2045.96	512.501	512.497	2045.97	512.499	0.0583178	36.872	33.641	0.9607	0	0	5	22	0	0	TRUE	sp|GBP-Nanobody
F1_20240229_CS_CH_Nanobody_Chymo-Trypsin.05546.05546.2	GQGTQVTVSSAGCGA	GQGTQVTVSSAGCGA	W	V	15	2	13C(57.0214)		GQGTQVTVSsagcGA	32.4445	16.1081	-45.9216	1752.73	1332.7	1332.69	667.359	667.354	1378.61	690.315	5.48942e-08	32.444	32.444	0.9998	0	0	117	131	0	0	TRUE	sp|GBP-Nanobody
F1_20240229_CS_CH_Nanobody_Chymo-Trypsin.05547.05547.2	HHDVQLVESGGAL		H	V	13	2		Mod1: Unannotated mass-shift 406.0352 (PeakApex: 406.0352)	HHDVQLVESGGAL	18.3357	30.0878	406.035	1753.01	1766.72	1766.71	884.369	884.361	1360.67	681.344	4.57493e-06	30.087	21.602	0.9803	0	0	10	22	0	0	TRUE	sp|GBP-Nanobody
F1_20240229_CS_CH_Nanobody_Chymo-Trypsin.05551.05551.3	HHHHHHHHDVQLVESGGAL		H	V	19	3		Mod1: Unannotated mass-shift -0.0100 (PeakApex: -0.0100)				-0.0118	1753.29	2183.03	2183.02	728.685	728.679	2183.03	728.683	5.44048e-09	40.016	29.197	0.975	0	0	4	22	0	0	TRUE	sp|GBP-Nanobody
F1_20240229_CS_CH_Nanobody_Chymo-Trypsin.05557.05557.2	HHHHDVQLVESGGAL		H	V	15	2		Mod1: Unannotated mass-shift 97.9118 (PeakApex: 97.9118)	HHHHDVQLVESGGAL	15.1504	20.3446	97.9118	1754.25	1732.72	1732.7	867.365	867.359	1634.79	818.403	0.00166202	20.344	15.934	0.9717	0	0	8	22	0	0	TRUE	sp|GBP-Nanobody
F1_20240229_CS_CH_Nanobody_Chymo-Trypsin.05558.05558.2	SCAASGFPVNR	SCAASGFPVNR	L	Y	11	2	2C(57.0214)	Mod1: Unannotated mass-shift -0.0100 (PeakApex: -0.0100)				-0.0055	1754.3	1164.55	1164.53	583.282	583.272	1164.53	583.274	2.8939	14.781	13.826	0.9554	1	0	32	42	0	0	TRUE	sp|GBP-Nanobody
F1_20240229_CS_CH_Nanobody_Chymo-Trypsin.05564.05564.3	HHHHDVQLVESGGAL		H	V	15	3		Mod1: Unannotated mass-shift 23.9474 (PeakApex: 23.9474); Mod1: Replacement of 3 protons by aluminium (Theoretical: 23.9581)	HHHHDVQlVESGGAL	27.9822	19.6435	23.9489	1755.08	1658.75	1658.74	553.925	553.921	1634.79	545.938	2.74075e-07	27.982	24.413	0.9856	0	0	8	22	0	0	TRUE	sp|GBP-Nanobody
F1_20240229_CS_CH_Nanobody_Chymo-Trypsin.05566.05566.2	HHDVQLVESGGAL		H	V	13	2		Mod1: Pent(2) (Theoretical: 264.0845)	HHDVqLVESGGAL	17.5035	10.5848	264.079	1755.41	1624.77	1624.75	813.39	813.383	1360.67	681.344	0.00288136	17.503	15.525	0.947	0	0	10	22	0	0	TRUE	sp|GBP-Nanobody
F1_20240229_CS_CH_Nanobody_Chymo-Trypsin.05579.05579.2	VSSAGCGAVDSVEGEGEE	VSSAGCGAVDSVEGEGEE	T	E	18	2	6C(57.0214)	Mod1: Unannotated mass-shift -0.0100 (PeakApex: -0.0100)				-0.0088	1756.6	1737.7	1737.69	869.86	869.853	1737.7	869.857	0.270459	22.194	20.32	0.9132	0	0	124	141	0	0	TRUE	sp|GBP-Nanobody
F1_20240229_CS_CH_Nanobody_Chymo-Trypsin.05580.05580.2	GQGTQVTVSSAGCGAVDS	GQGTQVTVSSAGCGAVDS	W	V	18	2	13C(57.0214)	Mod1: Unannotated mass-shift -0.0100 (PeakApex: -0.0100)				-0.0087	1756.67	1679.75	1679.73	840.881	840.874	1679.74	840.878	0.0921755	22.948	19.077	0.9566	0	0	117	134	0	0	TRUE	sp|GBP-Nanobody
F1_20240229_CS_CH_Nanobody_Chymo-Trypsin.05581.05581.2	SLKPEDTAVY		N	Y	10	2		Mod1: Oxidation or Hydroxylation (PeakApex: 15.9888, Theoretical: 15.9949)	SLKPEDTAVy	15.8762	13.0554	15.9902	1756.72	1137.56	1137.55	569.786	569.783	1121.56	561.787	0.10091	15.876	14.253	0.928	0	0	96	105	0	0	TRUE	sp|GBP-Nanobody
F1_20240229_CS_CH_Nanobody_Chymo-Trypsin.05582.05582.3	HHHHHDVQLVESGGAL		H	V	16	3		Mod1: Unannotated mass-shift -0.0100 (PeakApex: -0.0100)				-0.0079	1756.77	1771.85	1771.84	591.625	591.621	1771.85	591.624	6.40937e-09	26.926	21.443	0.9763	0	0	7	22	0	0	TRUE	sp|GBP-Nanobody
F1_20240229_CS_CH_Nanobody_Chymo-Trypsin.05588.05588.3	HHHHDVQLVESGGAL		H	V	15	3		Mod1: Replacement of 2 protons by calcium (Theoretical: 37.9469)	HHHHDVQLvesggAL	22.6676	13.9489	37.9389	1757.32	1672.74	1672.73	558.588	558.584	1634.79	545.938	4.1322e-06	22.667	16.935	0.9919	0	0	8	22	0	0	TRUE	sp|GBP-Nanobody
F1_20240229_CS_CH_Nanobody_Chymo-Trypsin.05591.05591.2	HHHHDVQLVESGGAL		H	V	15	2		Mod1: Iodoacetamide derivative/Addition of Glycine/Addition of G (PeakApex: 57.0122, Theoretical: 57.0215)	HHhHDVQLVESGGAL	15.9176	7.45081	57.0134	1757.47	1691.82	1691.8	846.916	846.91	1634.79	818.403	0.952714	15.917	13.978	0.9391	0	0	8	22	0	0	TRUE	sp|GBP-Nanobody
F1_20240229_CS_CH_Nanobody_Chymo-Trypsin.05597.05597.4	HHHHDVQLVESGGAL		H	V	15	4		Mod1: Unannotated mass-shift -0.0100 (PeakApex: -0.0100)				-0.0063	1758.49	1634.8	1634.79	409.708	409.704	1634.79	409.705	0.000237725	20.506	20.079	0.9986	0	0	8	22	0	0	TRUE	sp|GBP-Nanobody
F1_20240229_CS_CH_Nanobody_Chymo-Trypsin.05598.05598.3	HHHHDVQLVESGGAL		H	V	15	3		Mod1: Dehydration/Pyro-glu from E (PeakApex: -18.0172, Theoretical: -18.0106); Mod1: Loss of ammonia (15N) (Theoretical: -18.0236)	HHHHDVQLVESGGaL	30.4938	29.1992	-18.0171	1758.76	1616.79	1616.77	539.939	539.932	1634.79	545.938	8.82476e-07	30.493	29.006	0.9593	0	0	8	22	0	0	TRUE	sp|GBP-Nanobody
F1_20240229_CS_CH_Nanobody_Chymo-Trypsin.05602.05602.2	NSLKPEDTAVY		M	Y	11	2		Mod1: Oxidation or Hydroxylation (PeakApex: 15.9888, Theoretical: 15.9949)	NSLKPEDTAVy	18.1397	12.408	15.9891	1758.97	1251.61	1251.59	626.81	626.803	1235.6	618.809	0.00186939	18.139	14.607	0.9778	0	0	95	105	0	0	TRUE	sp|GBP-Nanobody
F1_20240229_CS_CH_Nanobody_Chymo-Trypsin.05628.05628.3	HHHHDVQLVESGGAL		H	V	15	3		Mod1: Replacement of 3 protons by iron (Theoretical: 52.9115)	HHHHDvQLVESGGAL	24.2859	15.4567	52.9038	1760.87	1687.71	1687.7	563.577	563.572	1634.79	545.938	2.04551e-06	24.285	22.027	0.9828	0	0	8	22	0	0	TRUE	sp|GBP-Nanobody
F1_20240229_CS_CH_Nanobody_Chymo-Trypsin.05629.05629.3	HHHHHHDVQLVESGGAL		H	V	17	3		Mod1: Unannotated mass-shift -0.0100 (PeakApex: -0.0100)				-0.0085	1760.94	1908.91	1908.9	637.312	637.307	1908.91	637.31	4.11199e-05	41.248	33.625	0.9799	0	0	6	22	0	0	TRUE	sp|GBP-Nanobody
F1_20240229_CS_CH_Nanobody_Chymo-Trypsin.05632.05632.4	HHHHDVQLVESGGALVQPGGSLRLSCAASGFPVNRYSMRWYRQA	HHHHDVQLVESGGALVQPGGSLRLSCAASGFPVNRYSMRWYRQA	H	P	44	4	26C(57.0214)		HHHHDVQLVESGGAlvqpggslrlscaasgfpvnrysmrwyrqa	28.3129	28.3129	-24.0605	1761.38	4906.39	4906.36	1227.6	1227.6	4930.42	1233.61	1.10767e-07	28.312	28.312	1	0	4	8	51	0	0	TRUE	sp|GBP-Nanobody
F1_20240229_CS_CH_Nanobody_Chymo-Trypsin.05635.05635.2	IVNGEEAVPG		R	S	10	2		Mod1: Unannotated mass-shift -0.0100 (PeakApex: -0.0100); (PeakApex: 0.0050)				-0.0026	1761.85	983.495	983.49	492.755	492.752	983.492	492.753	0.145873	16.381	16.191	0.9755	1	0	16	25	0	0	TRUE	sp|P00766|CTRA_BOVIN	P00766	CTRA_BOVIN		Chymotrypsinogen A
F1_20240229_CS_CH_Nanobody_Chymo-Trypsin.05641.05641.2	HHHHDVQLVESGGAL		H	V	15	2		Mod1: Unannotated mass-shift -0.0100 (PeakApex: -0.0100)				-0.0088	1762.28	1634.8	1634.78	818.406	818.399	1634.79	818.403	7.3533e-10	46.372	31.684	1	0	0	8	22	0	0	TRUE	sp|GBP-Nanobody
F1_20240229_CS_CH_Nanobody_Chymo-Trypsin.05642.05642.3	HHHHDVQLVESGGAL		H	V	15	3		Mod1: Unannotated mass-shift -0.0100 (PeakApex: -0.0100)				-0.0085	1762.55	1634.8	1634.78	545.94	545.935	1634.79	545.938	0.000669626	36.906	31.036	0.9639	0	0	8	22	0	0	TRUE	sp|GBP-Nanobody
F1_20240229_CS_CH_Nanobody_Chymo-Trypsin.05644.05644.3	HHHHHHHHDVQLVESGGAL		H	V	19	3		Mod1: Unannotated mass-shift -0.0100 (PeakApex: -0.0100)				-0.0093	1762.65	2183.03	2183.02	728.684	728.68	2183.03	728.683	9.52274e-05	25.723	21.732	0.9796	0	0	4	22	0	0	TRUE	sp|GBP-Nanobody
F1_20240229_CS_CH_Nanobody_Chymo-Trypsin.05645.05645.4	HHHHDVQLVESGGALVQPGGSLRLSCAASGFPVNRYSMRWYRQ	HHHHDVQLVESGGALVQPGGSLRLSCAASGFPVNRYSM[147]RWYRQ	H	A	43	4	26C(57.0214), 38M(15.9949)		HHHHDVQLVESGGALvqpggslrlscaasgfpvnRYSMRWYRQ	29.1354	29.1354	30.9815	1762.7	4906.39	4906.36	1227.6	1227.6	4875.37	1219.85	1.73533e-08	29.135	28.319	1	0	3	8	50	0	0	TRUE	sp|GBP-Nanobody
F1_20240229_CS_CH_Nanobody_Chymo-Trypsin.05648.05648.3	HHDVQLVESGGALVQ		H	P	15	3		Mod1: Unannotated mass-shift -19.0380 (PeakApex: -19.0380)	HHDVQLVESGGALvq	33.1117	14.4491	-19.036	1762.85	1568.77	1568.76	523.932	523.929	1587.8	530.274	1.91056e-08	33.111	33.111	0.9692	0	0	10	24	0	0	TRUE	sp|GBP-Nanobody
F1_20240229_CS_CH_Nanobody_Chymo-Trypsin.05654.05654.2	LSCAASGFPVNR	LSCAASGFPVNR	R	Y	12	2	3C(57.0214)		LSCAASGFPVNR	22.2491	23.6119	378.114	1763.44	1655.74	1655.73	828.879	828.874	1277.62	639.817	0.00117085	23.611	22.249	1	2	0	31	42	0	0	TRUE	sp|GBP-Nanobody
F1_20240229_CS_CH_Nanobody_Chymo-Trypsin.05657.05657.2	HHHHDVQLVESGGAL		H	V	15	2		Mod1: Unannotated mass-shift -0.0100 (PeakApex: -0.0100)				-0.0088	1763.83	1634.79	1634.78	818.404	818.399	1634.79	818.403	0.000115679	32.157	27.275	0.991	0	0	8	22	0	0	TRUE	sp|GBP-Nanobody
F1_20240229_CS_CH_Nanobody_Chymo-Trypsin.05659.05659.4	HHHHHHHDVQLVESGGAL		H	V	18	4		Mod1: Unannotated mass-shift -0.0100 (PeakApex: -0.0100)				-0.0061	1763.94	2045.99	2045.96	512.505	512.498	2045.97	512.499	0.0440615	16.146	12.529	0.9673	0	0	5	22	0	0	TRUE	sp|GBP-Nanobody
F1_20240229_CS_CH_Nanobody_Chymo-Trypsin.05660.05660.3	IITHPNFNGN		K	T	10	3		Mod1: Levuglandinyl-lysine anhyropyrrole adduct (Theoretical: 298.1933)	iITHPNFNGN	18.7136	7.71335	298.2	1763.99	1423.77	1423.76	475.598	475.593	1125.56	376.193	0.0756004	18.713	14.485	0.9413	1	0	78	87	0	0	TRUE	sp|P00761|TRYP_PIG	P00761	TRYP_PIG		Trypsin
F1_20240229_CS_CH_Nanobody_Chymo-Trypsin.05664.05664.2	HHDVQLVESGGAL		H	V	13	2		Mod1: Unannotated mass-shift 406.0352 (PeakApex: 406.0352)	HHDVQLVESGGAL	16.5923	21.829	406.036	1764.2	1766.74	1766.71	884.375	884.362	1360.67	681.344	2.86991e-05	21.828	18.542	0.9418	0	0	10	22	0	0	TRUE	sp|GBP-Nanobody
F1_20240229_CS_CH_Nanobody_Chymo-Trypsin.05666.05666.2	HHHHDVQLVESGGAL		H	V	15	2			HHHHDVQLVEsggAL	23.7553	23.7553	31.0061	1764.3	1665.79	1665.8	833.902	833.906	1634.79	818.403	1.51826e-05	23.755	20.58	0.9264	0	0	8	22	0	0	TRUE	sp|GBP-Nanobody
F1_20240229_CS_CH_Nanobody_Chymo-Trypsin.05671.05671.5	HHHHDVQLVESGGALVQPGGSLRLSCAASGFPVNRYSMRWYRQ	HHHHDVQLVESGGALVQPGGSLRLSCAASGFPVNRYSM[147]RWYRQ	H	A	43	5	26C(57.0214), 38M(15.9949)		HHHHDVQLVESGGALVQPGGSLRLSCAASGFPVnRYSMRWYRQ	33.4556	31.8077	28.977	1764.56	4904.44	4904.35	981.894	981.878	4875.37	976.082	1.97e-12	33.455	32.276	1	0	3	8	50	0	0	TRUE	sp|GBP-Nanobody
F1_20240229_CS_CH_Nanobody_Chymo-Trypsin.05682.05682.2	HHHHDVQLVESGGAL		H	V	15	2		Mod1: Unannotated mass-shift 97.9118 (PeakApex: 97.9118)	HHHHDVQLVESGGAL	19.3125	26.4387	97.9124	1765.7	1732.72	1732.7	867.365	867.359	1634.79	818.403	5.60554e-08	26.438	22.224	1	0	0	8	22	0	0	TRUE	sp|GBP-Nanobody
F1_20240229_CS_CH_Nanobody_Chymo-Trypsin.05686.05686.3	HHHHDVQLVESGGAL		H	V	15	3		Mod1: Iodoacetamide derivative/Addition of Glycine/Addition of G (PeakApex: 57.0122, Theoretical: 57.0215)	HHhhdVQLVESGGAL	22.2826	9.32978	57.0149	1765.93	1691.82	1691.81	564.946	564.943	1634.79	545.938	1.82713e-05	22.282	22.282	0.9932	0	0	8	22	0	0	TRUE	sp|GBP-Nanobody
F1_20240229_CS_CH_Nanobody_Chymo-Trypsin.05706.05706.4	HHHHDVQLVESGGALVQPGGSLRLSCAASGFPVNRYSMRW	HHHHDVQLVESGGALVQPGGSLRLSCAASGFPVNRYSM[147]RW	H	Y	40	4	26C(57.0214), 38M(15.9949)		HHHHDVQLVESGGAlvqpggslrlscaasgfPVNRYSMRW	28.7682	28.7682	477.205	1767.43	4905.4	4905.35	1227.36	1227.35	4428.15	1108.04	1.06949e-08	28.768	25.668	1	0	2	8	47	0	0	TRUE	sp|GBP-Nanobody
F1_20240229_CS_CH_Nanobody_Chymo-Trypsin.05711.05711.2	SLKPEDTAVY		N	Y	10	2		Mod1: Oxidation or Hydroxylation (PeakApex: 15.9888, Theoretical: 15.9949)	SLKPEDTAVy	20.9662	14.0603	15.9901	1767.73	1137.56	1137.55	569.787	569.783	1121.56	561.787	0.000869966	20.966	16.82	0.9825	0	0	96	105	0	0	TRUE	sp|GBP-Nanobody
F1_20240229_CS_CH_Nanobody_Chymo-Trypsin.05715.05715.2	HHHHDVQLVESGGAL		H	V	15	2		Mod1: Iodoacetamide derivative/Addition of Glycine/Addition of G (PeakApex: 57.0122, Theoretical: 57.0215)	HHHhdVQLVESGGAL	24.1302	12.7476	57.0145	1768.18	1691.82	1691.81	846.917	846.91	1634.79	818.403	7.40328e-06	24.13	24.13	0.9988	0	0	8	22	0	0	TRUE	sp|GBP-Nanobody
F1_20240229_CS_CH_Nanobody_Chymo-Trypsin.05716.05716.4	HHHHDVQLVESGGALVQPGGSLRLSCAASGFPVNRYSMRWYRQ	HHHHDVQLVESGGALVQPGGSLRLSCAASGFPVNRYSM[147]RWYRQ	H	A	43	4	26C(57.0214), 38M(15.9949)		HHHHDVQLVESGGALVQPGGSLRLSCAASGFPVnRYSMRWYRQ	25.4418	24.2557	28.9795	1768.23	4904.39	4904.35	1227.1	1227.1	4875.37	1219.85	3.87151e-06	25.441	23.804	0.9901	0	3	8	50	0	0	TRUE	sp|GBP-Nanobody
F1_20240229_CS_CH_Nanobody_Chymo-Trypsin.05718.05718.3	HHHHHDVQLVESGGAL		H	V	16	3		Mod1: Unannotated mass-shift 25.9932 (PeakApex: 25.9932)	hhHHHDVQLVESGGAL	31.7673	8.68264	26.0004	1768.33	1797.86	1797.85	600.294	600.291	1771.85	591.624	1.67085e-05	31.767	31.767	0.9642	0	0	7	22	0	0	TRUE	sp|GBP-Nanobody
F1_20240229_CS_CH_Nanobody_Chymo-Trypsin.05724.05724.4	HHHHDVQLVESGGALVQPGGSLRLSCAASG	HHHHDVQLVESGGALVQPGGSLRLSCAASG	H	F	30	4	26C(57.0214)		HHHHDVQLVESGGAlvqPGGSLRLSCAASG	23.5208	23.5208	142.95	1768.64	3218.48	3218.46	805.627	805.621	3075.51	769.884	4.35616e-05	23.52	19.211	0.9995	0	1	8	37	0	0	TRUE	sp|GBP-Nanobody
F1_20240229_CS_CH_Nanobody_Chymo-Trypsin.05730.05730.3	HHHHHDVQLVESGGAL		H	V	16	3		Mod1: Unannotated mass-shift -0.0100 (PeakApex: -0.0100); (PeakApex: 0.0050)				-0.0027	1768.96	1771.86	1771.85	591.626	591.623	1771.85	591.624	2.48518e-07	24.397	19.013	0.9922	0	0	7	22	0	0	TRUE	sp|GBP-Nanobody
F1_20240229_CS_CH_Nanobody_Chymo-Trypsin.05731.05731.2	KPEDTAVYY		L	C	9	2						0.0031	1769.23	1084.51	1084.51	543.264	543.263	1084.51	543.261	0.0930564	19.092	15.712	0.9564	0	0	98	106	0	0	TRUE	sp|GBP-Nanobody
F1_20240229_CS_CH_Nanobody_Chymo-Trypsin.05740.05740.2	SCAASGFPVNR	SCAASGFPVNR	L	Y	11	2	2C(57.0214)	Mod1: Iodoacetamide derivative/Addition of Glycine/Addition of G (PeakApex: 57.0122, Theoretical: 57.0215); Mod1: Iodoacetamide derivative/Addition of Glycine/Addition of G (PeakApex: 57.0262)	sCAASGFPVNR	25.8571	19.1529	57.0177	1769.72	1221.56	1221.55	611.787	611.783	1164.53	583.274	3.46275e-08	25.857	23.597	1	1	0	32	42	0	0	TRUE	sp|GBP-Nanobody
F1_20240229_CS_CH_Nanobody_Chymo-Trypsin.05753.05753.2	PWQVSLQDK		W	T	9	2			pwQVSLQDK	18.976	14.364	16.0495	1770.97	1115.62	1115.62	558.819	558.815	1099.57	550.79	0.0437489	18.976	18.976	0.9784	1	0	28	36	0	0	TRUE	sp|P00766|CTRA_BOVIN	P00766	CTRA_BOVIN		Chymotrypsinogen A
F1_20240229_CS_CH_Nanobody_Chymo-Trypsin.05766.05766.2	SLKPEDTAVY		N	Y	10	2		Mod1: quinone (Theoretical: 29.9742)	SLKPEDTAVy	21.2475	14.2097	29.9791	1771.96	1151.55	1151.54	576.783	576.777	1121.56	561.787	0.00189874	21.247	17.422	0.9004	0	0	96	105	0	0	TRUE	sp|GBP-Nanobody
F1_20240229_CS_CH_Nanobody_Chymo-Trypsin.05767.05767.6	HHHHDVQLVESGGALVQPGGSLRLSCAA	HHHHDVQLVESGGALVQPGGSLRLSCAA	H	S	28	6	26C(57.0214)		HHHHDVQLVESGgalvqpggslrLSCAA	25.8155	25.8155	77.9349	1772.01	3009.45	3009.39	502.582	502.572	2931.45	489.583	1.31973e-05	25.815	23.63	1	0	1	8	35	0	0	TRUE	sp|GBP-Nanobody
F1_20240229_CS_CH_Nanobody_Chymo-Trypsin.05768.05768.3	HHHHHDVQLVESGGAL		H	V	16	3		Mod1: Acetaldehyde +26 (Theoretical: 26.0157)	hhHHHDVQLVESGGAL	38.5473	12.7084	26.0071	1772.07	1797.88	1797.86	600.301	600.293	1771.85	591.624	4.70708e-08	38.547	38.547	0.9576	0	0	7	22	0	0	TRUE	sp|GBP-Nanobody
F1_20240229_CS_CH_Nanobody_Chymo-Trypsin.05769.05769.3	HHDVQLVESGGALVQ		H	P	15	3		Mod1: Unannotated mass-shift -19.0380 (PeakApex: -19.0380)	HHDVQLVESGGALvq	29.0024	12.4969	-19.0362	1772.12	1568.79	1568.76	523.938	523.929	1587.8	530.274	4.48687e-07	29.002	29.002	0.9845	0	0	10	24	0	0	TRUE	sp|GBP-Nanobody
F1_20240229_CS_CH_Nanobody_Chymo-Trypsin.05770.05770.3	HHHHDVQLVESGGAL		H	V	15	3		Mod1: Iodoacetamide derivative/Addition of Glycine/Addition of G (PeakApex: 57.0262, Theoretical: 57.0215); Mod1: Unannotated mass-shift 57.0388 (PeakApex: 57.0388)	HHHhDVQLVESGGAL	35.5054	14.4625	57.0311	1772.17	1691.84	1691.82	564.952	564.948	1634.79	545.938	3.3798e-10	35.505	35.45	0.9961	0	0	8	22	0	0	TRUE	sp|GBP-Nanobody
F1_20240229_CS_CH_Nanobody_Chymo-Trypsin.05774.05774.3	HHHHHHHDVQLVESGGAL		H	V	18	3						0	1772.37	2046	2045.97	683.007	682.997	2045.97	682.997	8.332e-11	31.829	23.926	0.988	0	0	5	22	0	0	TRUE	sp|GBP-Nanobody
F1_20240229_CS_CH_Nanobody_Chymo-Trypsin.05775.05775.2	HHHHHDVQLVESGGAL		H	V	16	2		Mod1: Acetaldehyde +26 (Theoretical: 26.0157)	hhHHHDVQLVESGGAL	27.0682	9.52528	26.0068	1772.43	1797.88	1797.86	899.948	899.936	1771.85	886.932	1.08452e-07	27.068	27.068	0.9982	0	0	7	22	0	0	TRUE	sp|GBP-Nanobody
F1_20240229_CS_CH_Nanobody_Chymo-Trypsin.05777.05777.2	KPEDTAVYY		L	C	9	2						0.0013	1772.53	1084.53	1084.51	543.274	543.262	1084.51	543.261	2.37839e-05	21.281	17.776	0.9948	0	0	98	106	0	0	TRUE	sp|GBP-Nanobody
F1_20240229_CS_CH_Nanobody_Chymo-Trypsin.05779.05779.3	HHHHHHHHDVQLVESGGAL		H	V	19	3		Mod1: Isotopic peak error (Theoretical: -1.0024)				-0.9991	1772.63	2182.05	2182.03	728.359	728.35	2183.03	728.683	1.1148e-06	29.089	25.031	0.9871	0	0	4	22	0	0	TRUE	sp|GBP-Nanobody
F1_20240229_CS_CH_Nanobody_Chymo-Trypsin.05783.05783.2	GQGTQVTVSSAGCGAV	GQGTQVTVSSAGCGAV	W	D	16	2	13C(57.0214)		GQGTQVTVSSAGcgav	37.0628	13.4783	6.092	1772.84	1483.8	1483.78	742.905	742.895	1477.68	739.849	1.98376e-06	37.062	37.062	0.9752	0	0	117	132	0	0	TRUE	sp|GBP-Nanobody
F1_20240229_CS_CH_Nanobody_Chymo-Trypsin.05786.05786.3	HHHHHDVQLVESGGAL		H	V	16	3						-0.0001	1772.99	1771.88	1771.85	591.632	591.624	1771.85	591.624	6.08968e-07	24.272	19.046	0.9906	0	0	7	22	0	0	TRUE	sp|GBP-Nanobody
F1_20240229_CS_CH_Nanobody_Chymo-Trypsin.05788.05788.3	HHHHHHHDVQLVESGGA		H	L	17	3		Mod1: Dehydration/Pyro-glu from E (PeakApex: -18.0034, Theoretical: -18.0106)	HHHHHHHDVQLVESGGa	24.499	21.3568	-18.0043	1773.1	1914.9	1914.88	639.307	639.301	1932.88	645.302	0.000110535	24.498	22.112	0.9015	0	0	5	21	0	0	TRUE	sp|GBP-Nanobody
F1_20240229_CS_CH_Nanobody_Chymo-Trypsin.05797.05797.2	GQGTQVTVSSAGCGAVD	GQGTQVTVSSAGCGAVD	W	S	17	2	13C(57.0214)					0.0129	1774	1592.74	1592.72	797.377	797.369	1592.71	797.362	1.67703e-05	45.812	36.437	0.9959	0	0	117	133	0	0	TRUE	sp|GBP-Nanobody
F1_20240229_CS_CH_Nanobody_Chymo-Trypsin.05798.05798.2	VSSAGCGAVDSVEGEGEEE	VSSAGCGAVDSVEGEGEEE	T	G	19	2	6C(57.0214)					0.0043	1774.27	1866.77	1866.75	934.394	934.381	1866.74	934.379	4.06333e-05	51.766	41.349	0.9928	0	0	124	142	0	0	TRUE	sp|GBP-Nanobody
F1_20240229_CS_CH_Nanobody_Chymo-Trypsin.05799.05799.2	HHHHDVQLVESGGAL		H	V	15	2		Mod1: Iodoacetamide derivative/Addition of Glycine/Addition of G (PeakApex: 57.0262, Theoretical: 57.0215)	HHHhDVQLVESGGAL	32.1026	16.408	57.0256	1774.37	1691.84	1691.82	846.926	846.916	1634.79	818.403	1.32239e-06	32.102	29.95	0.9992	0	0	8	22	0	0	TRUE	sp|GBP-Nanobody
F1_20240229_CS_CH_Nanobody_Chymo-Trypsin.05800.05800.3	SLRLSCAASGFPVNR	SLRLSCAASGFPVNR	G	Y	15	3	6C(57.0214)		SLrlscAASGFPVNR	23.8963	20.8294	21.8959	1774.42	1655.76	1655.73	552.929	552.918	1633.84	545.619	6.91227e-07	23.896	23.896	0.9112	1	1	28	42	0	0	TRUE	sp|GBP-Nanobody
F1_20240229_CS_CH_Nanobody_Chymo-Trypsin.05801.05801.2	HHHHDVQLVESGGAL		H	V	15	2		Mod1: Unannotated mass-shift -0.0100 (PeakApex: -0.0100)				-0.0088	1774.47	1634.8	1634.78	818.405	818.399	1634.79	818.403	9.47873e-08	34.253	25.562	1	0	0	8	22	0	0	TRUE	sp|GBP-Nanobody
F1_20240229_CS_CH_Nanobody_Chymo-Trypsin.05803.05803.3	HHHHHDVQLVESGGAL		H	V	16	3			hhHHHDVQLVESGGAL	31.654	8.64467	-23.9704	1774.57	1747.9	1747.88	583.641	583.634	1771.85	591.624	1.51448e-09	31.653	31.653	0.9623	0	0	7	22	0	0	TRUE	sp|GBP-Nanobody
F1_20240229_CS_CH_Nanobody_Chymo-Trypsin.05804.05804.4	HHHHDVQLVESGGALVQPGGSLRLSCAASG	HHHHDVQLVESGGALVQPGGSLRLSCAASG	H	F	30	4	26C(57.0214)	Mod1: DTT adduct of cysteine (Theoretical: 151.9966)	HHHHDVQLVESGGAlvqPGGSLRLSCAASG	30.4979	30.4979	151.992	1774.63	3227.56	3227.5	807.897	807.882	3075.51	769.884	0.000348074	30.497	26.382	0.9988	0	1	8	37	0	0	TRUE	sp|GBP-Nanobody
F1_20240229_CS_CH_Nanobody_Chymo-Trypsin.05805.05805.2	HHHHHDVQLVESGGAL		H	V	16	2			hhHHHDVQLVESGGAL	24.778	9.33712	-23.9724	1774.68	1747.9	1747.88	874.958	874.946	1771.85	886.932	1.47468e-07	24.777	24.777	0.9945	0	0	7	22	0	0	TRUE	sp|GBP-Nanobody
F1_20240229_CS_CH_Nanobody_Chymo-Trypsin.05806.05806.3	HHHHHHDVQLVESGGAL		H	V	17	3						0.0054	1774.73	1908.94	1908.91	637.319	637.312	1908.91	637.31	1.39991e-07	26.853	20.787	0.9919	0	0	6	22	0	0	TRUE	sp|GBP-Nanobody
F1_20240229_CS_CH_Nanobody_Chymo-Trypsin.05807.05807.3	HHHHHDVQLVESGGAL		H	V	16	3			hhhhHDVQLVESGGAL	22.1008	5.39539	63.0612	1774.78	1834.93	1834.91	612.652	612.644	1771.85	591.624	6.35842e-05	22.1	22.1	0.8923	0	0	7	22	0	0	TRUE	sp|GBP-Nanobody
F1_20240229_CS_CH_Nanobody_Chymo-Trypsin.05810.05810.3	VSSAGCGAVDSVEGEGEEE	VSSAGCGAVDSVEGEGEEE	T	G	19	3	6C(57.0214)					0.0086	1774.93	1866.77	1866.75	623.265	623.258	1866.74	623.255	0.000206952	24.702	23.163	0.9785	0	0	124	142	0	0	TRUE	sp|GBP-Nanobody
F1_20240229_CS_CH_Nanobody_Chymo-Trypsin.05818.05818.2	VSSAGCGAVDSVEGEGEEE	VSSAGCGAVDSVEGEGEEE	T	G	19	2	6C(57.0214)	Mod1: Sodium adduct (Theoretical: 21.9819); Mod1: glyoxal-derived AGE (Theoretical: 21.9844)	VSSAGCGAVDSVEGEgeEE	30.0742	5.26422	21.9794	1775.35	1888.75	1888.72	945.383	945.368	1866.74	934.379	1.47306e-07	30.074	30.074	0.9975	0	0	124	142	0	0	TRUE	sp|GBP-Nanobody
F1_20240229_CS_CH_Nanobody_Chymo-Trypsin.05821.05821.2	HHHHDVQLVESGGAL		H	V	15	2						-0.0007	1775.93	1634.81	1634.79	818.41	818.403	1634.79	818.403	7.48317e-09	48.868	31.606	1	0	0	8	22	0	0	TRUE	sp|GBP-Nanobody
F1_20240229_CS_CH_Nanobody_Chymo-Trypsin.05822.05822.4	HHHHDVQLVESGGALVQPGGSLRLSCAASG	HHHHDVQLVESGGALVQPGGSLRLSCAASG	H	F	30	4	26C(57.0214)		HHHHDVQLVESGGALvqPGGSLRLSCAASG	35.3147	35.3147	426.027	1776.2	3501.57	3501.53	876.4	876.39	3075.51	769.884	4.75199e-09	35.314	34.6	1	0	1	8	37	0	0	TRUE	sp|GBP-Nanobody
F1_20240229_CS_CH_Nanobody_Chymo-Trypsin.05823.05823.2	GQGTQVTVSSAGCGAVD	GQGTQVTVSSAGCGAVD	W	S	17	2	13C(57.0214)					-0.0296	1776.31	1592.71	1592.68	797.361	797.347	1592.71	797.362	2.1163e-06	37.785	33.084	0.9986	0	0	117	133	0	0	TRUE	sp|GBP-Nanobody
F1_20240229_CS_CH_Nanobody_Chymo-Trypsin.05825.05825.3	VSSAGCGAVDSVEGEGEEE	VSSAGCGAVDSVEGEGEEE	T	G	19	3	6C(57.0214)	Mod1: Replacement of 3 protons by aluminium (Theoretical: 23.9581)	VSSAGCGAVDSVEGEgeEE	26.9374	22.1316	23.9656	1776.41	1890.72	1890.71	631.248	631.243	1866.74	623.255	3.12061e-06	26.937	26.937	0.9843	0	0	124	142	0	0	TRUE	sp|GBP-Nanobody
F1_20240229_CS_CH_Nanobody_Chymo-Trypsin.05829.05829.3	VSSAGCGAVDSVEGEGEEE	VSSAGCGAVDSVEGEGEEE	T	G	19	3	6C(57.0214)	Mod1: Replacement of 2 protons by calcium (Theoretical: 37.9469); Mod1: Replacement of proton by potassium (Theoretical: 37.9559)	VSSAGCGAVDsvEGEGEEE	34.3644	11.7175	37.9533	1776.62	1904.71	1904.7	635.91	635.906	1866.74	623.255	0	34.364	33.199	1	0	0	124	142	0	0	TRUE	sp|GBP-Nanobody
F1_20240229_CS_CH_Nanobody_Chymo-Trypsin.05831.05831.3	FEYWGQGTQVTVSSAGCGAVDSVEGEGEEE	FEYWGQGTQVTVSSAGCGAVDSVEGEGEEE	G	G	30	3	17C(57.0214)		FEywGQGTQVTVSSAGCGAVDSVEGEGEEE	33.0705	23.6611	296.131	1776.72	3459.49	3459.45	1154.17	1154.16	3163.32	1055.45	1.72312e-05	33.07	30.538	1	0	0	113	142	0	0	TRUE	sp|GBP-Nanobody
F1_20240229_CS_CH_Nanobody_Chymo-Trypsin.05832.05832.2	GQGTQVTVSSAGCGAVD	GQGTQVTVSSAGCGAVD	W	S	17	2	13C(57.0214)	Mod1: Iodoacetamide derivative/Addition of Glycine/Addition of G (PeakApex: 57.0122, Theoretical: 57.0215); Mod1: Iodoacetamide derivative/Addition of Glycine/Addition of G (PeakApex: 57.0262)	gqGtQVTVSSAGCGAVD	14.8846	8.43112	57.0212	1776.77	1649.74	1649.73	825.88	825.873	1592.71	797.362	0.213354	14.884	13.046	0.964	0	0	117	133	0	0	TRUE	sp|GBP-Nanobody
F1_20240229_CS_CH_Nanobody_Chymo-Trypsin.05837.05837.3	GSLRLSCAASGFPVNR	GSLRLSCAASGFPVNR	G	Y	16	3	7C(57.0214)		GSlrlscAASGFPVNR	23.8822	20.9304	25.9012	1777.03	1716.75	1716.76	573.258	573.26	1690.86	564.626	1.71249e-06	23.882	22.407	0.9869	1	1	27	42	0	0	TRUE	sp|GBP-Nanobody
F1_20240229_CS_CH_Nanobody_Chymo-Trypsin.05854.05854.2	VSSAGCGAVDSVEGEGEEE	VSSAGCGAVDSVEGEGEEE	T	G	19	2	6C(57.0214)					-0.0008	1777.95	1866.75	1866.74	934.382	934.378	1866.74	934.379	0.000200285	56.765	51.323	0.9918	0	0	124	142	0	0	TRUE	sp|GBP-Nanobody
F1_20240229_CS_CH_Nanobody_Chymo-Trypsin.05855.05855.2	GQGTQVTVSSAGCGAVD	GQGTQVTVSSAGCGAVD	W	S	17	2	13C(57.0214)					0.01	1778.22	1592.72	1592.72	797.365	797.367	1592.71	797.362	3.87545e-05	48.062	36.584	0.9929	0	0	117	133	0	0	TRUE	sp|GBP-Nanobody
F1_20240229_CS_CH_Nanobody_Chymo-Trypsin.05857.05857.4	HHHHDVQLVESGGALVQPGGSLRLSCAASG	HHHHDVQLVESGGALVQPGGSLRLSCAASG	H	F	30	4	26C(57.0214)	Mod1: DTT adduct of cysteine (Theoretical: 151.9966)	HHHHDVQLVESGGAlvqPGGSLRLSCAASG	30.152	30.152	151.992	1778.36	3227.51	3227.5	807.885	807.882	3075.51	769.884	0.000102567	30.152	29.03	0.9995	0	1	8	37	0	0	TRUE	sp|GBP-Nanobody
F1_20240229_CS_CH_Nanobody_Chymo-Trypsin.05858.05858.3	HHHHDVQLVESGGAL		H	V	15	3		Mod1: Unannotated mass-shift 57.0388 (PeakApex: 57.0388)	HHhhdvQLVESGGAL	22.16	10.2279	57.0449	1778.41	1691.82	1691.84	564.947	564.953	1634.79	545.938	0.000245392	22.16	22.16	0.9921	0	0	8	22	0	0	TRUE	sp|GBP-Nanobody
F1_20240229_CS_CH_Nanobody_Chymo-Trypsin.05862.05862.2	GQGTQVTVSSAGCGAVD	GQGTQVTVSSAGCGAVD	W	S	17	2	13C(57.0214)	Mod1: replacement of proton with ammonium ion (Theoretical: 17.0265)	GQGTQVTVSSAGCGAVD	29.5739	42.7302	17.0207	1778.61	1609.74	1609.73	805.878	805.873	1592.71	797.362	1.46688e-06	42.73	29.712	0.9592	0	0	117	133	0	0	TRUE	sp|GBP-Nanobody
F1_20240229_CS_CH_Nanobody_Chymo-Trypsin.05866.05866.2	SLKPEDTAVY		N	Y	10	2		Mod1: quinone (Theoretical: 29.9742)	SLKPEDTAVy	19.1464	12.2033	29.9717	1778.82	1151.54	1151.53	576.776	576.773	1121.56	561.787	0.00291401	19.146	18.585	0.8902	0	0	96	105	0	0	TRUE	sp|GBP-Nanobody
F1_20240229_CS_CH_Nanobody_Chymo-Trypsin.05884.05884.3	HHHHDVQLVESGGAL		H	V	15	3						0.015	1780	1634.82	1634.81	545.947	545.943	1634.79	545.938	1.63176e-06	29.212	26.117	0.9931	0	0	8	22	0	0	TRUE	sp|GBP-Nanobody
F1_20240229_CS_CH_Nanobody_Chymo-Trypsin.05885.05885.2	INAAKIITHPN		F	F	11	2		Mod1: di-Methylation/Acetaldehyde +28/Ethylation (PeakApex: 28.0310, Theoretical: 28.0313); Mod1: 2H(3) 13C(1) monomethylated Arg13C(6) 15N(4) (Theoretical: 28.0461)	INAAkIITHPN	32.1038	17.4589	28.0364	1780.11	1218.73	1218.71	610.37	610.364	1190.68	596.346	6.93985e-09	32.103	23.766	1	0	1	73	83	0	0	TRUE	sp|P00761|TRYP_PIG	P00761	TRYP_PIG		Trypsin
F1_20240229_CS_CH_Nanobody_Chymo-Trypsin.05901.05901.4	HHHHHHHDVQLVESGGAL		H	V	18	4						0.0015	1781.22	2045.99	2045.97	512.506	512.5	2045.97	512.499	1.30316e-08	31.756	26.38	1	0	0	5	22	0	0	TRUE	sp|GBP-Nanobody
F1_20240229_CS_CH_Nanobody_Chymo-Trypsin.05935.05935.2	HHHHDVQLVESGG		H	A	13	2		Mod1: Dehydration/Pyro-glu from E (PeakApex: -18.0172, Theoretical: -18.0106); Mod1: Dehydration/Pyro-glu from E (PeakApex: -18.0034)	HHHHDVQLVEsGG	26.6326	18.2604	-18.0083	1783.98	1432.68	1432.66	717.347	717.338	1450.67	726.342	3.28634e-06	26.632	24.658	0.9526	0	0	8	20	0	0	TRUE	sp|GBP-Nanobody
F1_20240229_CS_CH_Nanobody_Chymo-Trypsin.05937.05937.3	HHHHHHHDVQLVESGGAL		H	V	18	3		Mod1: Unannotated mass-shift -0.0100 (PeakApex: -0.0100); (PeakApex: 0.0050)				-0.0027	1784.08	2046	2045.97	683.006	682.996	2045.97	682.997	2.771e-11	37.274	29.146	0.9944	0	0	5	22	0	0	TRUE	sp|GBP-Nanobody
F1_20240229_CS_CH_Nanobody_Chymo-Trypsin.05938.05938.3	HHHHHDVQLVESGGAL		H	V	16	3			HHhHHDVQLVESGGAL	24.4643	9.18245	-23.0213	1784.14	1748.85	1748.83	583.958	583.95	1771.85	591.624	6.57566e-07	24.464	22.224	0.988	0	0	7	22	0	0	TRUE	sp|GBP-Nanobody
F1_20240229_CS_CH_Nanobody_Chymo-Trypsin.05953.05953.3	HHHHDVQLVESGGAL		H	V	15	3		Mod1: Unannotated mass-shift 57.0388 (PeakApex: 57.0388)	hhHHDVQLVESGGAL	36.8943	14.0032	57.0449	1785.36	1691.85	1691.84	564.956	564.953	1634.79	545.938	9.23805e-07	36.894	36.894	0.9972	0	0	8	22	0	0	TRUE	sp|GBP-Nanobody
F1_20240229_CS_CH_Nanobody_Chymo-Trypsin.05954.05954.2	HHHHDVQLVESGGAL		H	V	15	2		Mod1: Iodoacetamide derivative/Addition of Glycine/Addition of G (PeakApex: 57.0262, Theoretical: 57.0215)	hhHHDVQLVESGGAL	28.1995	12.8774	57.0255	1785.64	1691.84	1691.82	846.925	846.916	1634.79	818.403	1.1546e-08	28.199	28.199	1	0	0	8	22	0	0	TRUE	sp|GBP-Nanobody
F1_20240229_CS_CH_Nanobody_Chymo-Trypsin.05963.05963.2	SAGDRSSYEDSVK		S	G	13	2						0.0034	1786.15	1399.65	1399.62	700.831	700.82	1399.62	700.818	0.000409125	19.127	19.127	0.9463	1	1	64	76	0	0	TRUE	sp|GBP-Nanobody
F1_20240229_CS_CH_Nanobody_Chymo-Trypsin.05980.05980.2	WGQGTQVTVSSAG		Y	C	13	2			WGQGTQVTVSsag	32.842	11.4823	-6.9903	1787.46	1269.63	1269.61	635.822	635.814	1276.6	639.31	5.45464e-07	32.841	32.841	0.9259	0	0	116	128	0	0	TRUE	sp|GBP-Nanobody
F1_20240229_CS_CH_Nanobody_Chymo-Trypsin.05981.05981.2	HHHHDVQLVESGGAL		H	V	15	2		Mod1: Unannotated mass-shift -0.0100 (PeakApex: -0.0100)				-0.0053	1787.73	1634.81	1634.79	818.414	818.4	1634.79	818.403	1.16887e-06	28.03	21.575	0.9981	0	0	8	22	0	0	TRUE	sp|GBP-Nanobody
F1_20240229_CS_CH_Nanobody_Chymo-Trypsin.05986.05986.2	SCAASGFPVNR	SCAASGFPVNR	L	Y	11	2	2C(57.0214)	Mod1: Proline oxidation to pyrrolidinone/Decarboxylation (Theoretical: -30.0106)	scAASGFPVNR	19.6526	14.4927	-30.0042	1788.04	1134.55	1134.53	568.28	568.272	1164.53	583.274	0.00157632	19.652	19.652	0.9085	1	0	32	42	0	0	TRUE	sp|GBP-Nanobody
F1_20240229_CS_CH_Nanobody_Chymo-Trypsin.06002.06002.2	SLKPEDTAVY		N	Y	10	2		Mod1: quinone (Theoretical: 29.9742)	SLKPEDTAVy	21.1921	14.1781	29.9733	1789.31	1151.55	1151.53	576.782	576.774	1121.56	561.787	0.00136785	21.192	17.336	0.909	0	0	96	105	0	0	TRUE	sp|GBP-Nanobody
F1_20240229_CS_CH_Nanobody_Chymo-Trypsin.06003.06003.2	GQGTQVTVSSAGCGAVD	GQGTQVTVSSAGCGAVD	W	S	17	2	13C(57.0214)	Mod1: Unannotated mass-shift -0.0100 (PeakApex: -0.0100); (PeakApex: 0.0050)				-0.0035	1789.58	1592.73	1592.71	797.374	797.361	1592.71	797.362	3.69654	13.324	12.597	0.9032	0	0	117	133	0	0	TRUE	sp|GBP-Nanobody
F1_20240229_CS_CH_Nanobody_Chymo-Trypsin.06005.06005.3	HHHHHHHHDVQLVESGGAL		H	V	19	3						0.0024	1789.68	2183.06	2183.03	728.693	728.684	2183.03	728.683	3.54216e-06	31.838	26.461	0.9901	0	0	4	22	0	0	TRUE	sp|GBP-Nanobody
F1_20240229_CS_CH_Nanobody_Chymo-Trypsin.06024.06024.3	HHHHDVQLVESGGAL		H	V	15	3		Mod1: Iodoacetamide derivative/Addition of Glycine/Addition of G (PeakApex: 57.0122, Theoretical: 57.0215)	hHHHDVQLVESGGAL	39.4934	13.8812	57.0127	1791.09	1691.82	1691.8	564.947	564.942	1634.79	545.938	8.45e-12	39.493	36.824	0.9973	0	0	8	22	0	0	TRUE	sp|GBP-Nanobody
F1_20240229_CS_CH_Nanobody_Chymo-Trypsin.06026.06026.2	HHHHDVQLVESGGAL		H	V	15	2		Mod1: formaldehyde adduct (Theoretical: 12.0000)	hHHHDVQLVESGGAL	46.5162	23.8029	11.9919	1791.49	1646.8	1646.78	824.406	824.399	1634.79	818.403	1.048e-11	46.516	44.013	1	0	0	8	22	0	0	TRUE	sp|GBP-Nanobody
F1_20240229_CS_CH_Nanobody_Chymo-Trypsin.06030.06030.2	HHHHDVQLVESGGAL		H	V	15	2						-0.0007	1791.7	1634.8	1634.79	818.406	818.403	1634.79	818.403	9.53233e-07	34.756	29.75	0.9979	0	0	8	22	0	0	TRUE	sp|GBP-Nanobody
F1_20240229_CS_CH_Nanobody_Chymo-Trypsin.06031.06031.2	EWVAGMSSAGDR		R	S	12	2		Mod1: dihydroxy (PeakApex: 31.9842, Theoretical: 31.9898)	EwVAGMSSAGDR	31.2079	24.8723	31.9835	1791.75	1296.55	1296.53	649.28	649.274	1264.55	633.283	1.59481e-07	31.207	28.791	0.9998	2	0	57	68	0	0	TRUE	sp|GBP-Nanobody
F1_20240229_CS_CH_Nanobody_Chymo-Trypsin.06032.06032.2	FAAGTTCVTTGW	FAAGTTCVTTGW	D	G	12	2	7C(57.0214)					0.0052	1791.8	1269.61	1270.57	635.814	636.293	1270.57	636.29	0.203992	20.374	18.797	0.9281	0	0	130	141	0	0	TRUE	sp|P00766|CTRA_BOVIN	P00766	CTRA_BOVIN		Chymotrypsinogen A
F1_20240229_CS_CH_Nanobody_Chymo-Trypsin.06035.06035.3	HHHHDVQLVESGGALVQPGGSLRLSCAASGFP	HHHHDVQLVESGGALVQPGGSLRLSCAASGFP	H	V	32	3	26C(57.0214)		hhHHDVQLVESGGALVQPGGSLRLSCAASGFP	28.7948	6.0197	57.0671	1791.96	3376.68	3376.69	1126.57	1126.57	3319.63	1107.55	1.02312e-05	28.794	28.794	0.9528	0	1	8	39	0	0	TRUE	sp|GBP-Nanobody
F1_20240229_CS_CH_Nanobody_Chymo-Trypsin.06037.06037.2	RLSCAASGFPVNR	RLSCAASGFPVNR	L	Y	13	2	4C(57.0214)		RLSCAASGFPVNR	12.2354	15.5394	283.01	1792.06	1716.74	1716.73	859.377	859.372	1433.72	717.867	0.0743515	15.539	15.282	0.9851	1	0	30	42	0	0	TRUE	sp|GBP-Nanobody
F1_20240229_CS_CH_Nanobody_Chymo-Trypsin.06075.06075.2	SLKPEDTAVY		N	Y	10	2		Mod1: Oxidation or Hydroxylation (PeakApex: 15.9888, Theoretical: 15.9949)	SLKPEDTAVy	22.536	18.9022	15.9883	1794.33	1137.56	1137.55	569.786	569.782	1121.56	561.787	0.000862925	22.536	19.709	0.9825	0	0	96	105	0	0	TRUE	sp|GBP-Nanobody
F1_20240229_CS_CH_Nanobody_Chymo-Trypsin.06081.06081.2	HHHDVQLVESGGAL		H	V	14	2			HHhDVQLVESGGAL	27.9314	11.1818	-28.0565	1794.64	1469.67	1469.68	735.841	735.845	1497.73	749.873	2.42272e-08	27.931	25.567	1	0	0	9	22	0	0	TRUE	sp|GBP-Nanobody
F1_20240229_CS_CH_Nanobody_Chymo-Trypsin.06085.06085.2	HHHDVQLVESGGAL		H	V	14	2		Mod1: Unannotated mass-shift -0.0100 (PeakApex: -0.0100)				-0.0081	1794.86	1497.74	1497.72	749.878	749.869	1497.73	749.873	2.46887e-08	39.775	27.284	1	0	0	9	22	0	0	TRUE	sp|GBP-Nanobody
F1_20240229_CS_CH_Nanobody_Chymo-Trypsin.06086.06086.2	SLKPEDTAVY		N	Y	10	2		Mod1: Unannotated mass-shift -0.0100 (PeakApex: -0.0100)				-0.0065	1795.13	1121.57	1121.55	561.791	561.784	1121.56	561.787	0.00373749	24.714	20.874	0.9838	0	0	96	105	0	0	TRUE	sp|GBP-Nanobody
F1_20240229_CS_CH_Nanobody_Chymo-Trypsin.06089.06089.3	HHHDVQLVESGGAL		H	V	14	3		Mod1: Unannotated mass-shift -0.0100 (PeakApex: -0.0100)				-0.0078	1795.31	1497.74	1497.72	500.253	500.249	1497.73	500.251	0.000545693	30.272	23.428	0.9688	0	0	9	22	0	0	TRUE	sp|GBP-Nanobody
F1_20240229_CS_CH_Nanobody_Chymo-Trypsin.06090.06090.3	HHHHHHHHHHDVQLVESGGAL		A	V	21	3			HHHhhHHHHHDVQLVESGGAL	38.5257	33.0782	538.304	1795.36	2995.47	2995.45	999.499	999.49	2457.14	820.056	5.26207e-07	38.525	35.23	0.9088	0	0	2	22	0	0	TRUE	sp|GBP-Nanobody
F1_20240229_CS_CH_Nanobody_Chymo-Trypsin.06091.06091.2	HHHDVQLVESGGALVQPGGS		H	L	20	2			HHHDVQLVESGGALVQPGGS	28.1172	28.8849	596.292	1795.41	2619.3	2619.28	1310.66	1310.65	2022.99	1012.5	3.77468e-07	28.884	28.117	1	0	0	9	28	0	0	TRUE	sp|GBP-Nanobody
F1_20240229_CS_CH_Nanobody_Chymo-Trypsin.06092.06092.2	HHHDVQLVESGGAL		H	V	14	2		Mod1: Iodoacetamide derivative/Addition of Glycine/Addition of G (PeakApex: 57.0122, Theoretical: 57.0215)	hhHDVQLVESGGAL	26.2798	9.59472	57.0135	1795.46	1554.76	1554.75	778.386	778.38	1497.73	749.873	2.92422e-06	26.279	26.279	0.9993	0	0	9	22	0	0	TRUE	sp|GBP-Nanobody
F1_20240229_CS_CH_Nanobody_Chymo-Trypsin.06093.06093.3	HHHDVQLVESGGALVQPGGSLRLSCAASGFPVNRYSMR	HHHDVQLVESGGALVQPGGSLRLSCAASGFPVNRYSM[147]R	H	W	38	3	25C(57.0214), 37M(15.9949)	Mod1: formaldehyde adduct (Theoretical: 12.0000)	HHHDVQLVESGGAlvqpggslrlscaasgfpvnrysmr	25.3053	25.3053	11.991	1795.51	4117.04	4117	1373.35	1373.34	4105.01	1369.34	4.78518e-07	25.305	25.305	0.9633	1	2	9	46	0	0	TRUE	sp|GBP-Nanobody
F1_20240229_CS_CH_Nanobody_Chymo-Trypsin.06095.06095.2	HHHDVQLVESGG		H	A	12	2		Mod1: Dehydration/Pyro-glu from E (PeakApex: -18.0172, Theoretical: -18.0106); Mod1: Loss of ammonia (15N) (Theoretical: -18.0236)	HHHDVQLVEsGG	31.2343	23.1948	-18.0172	1795.61	1295.61	1295.59	648.81	648.804	1313.61	657.813	1.56534e-05	31.234	29.114	0.8895	0	0	9	20	0	0	TRUE	sp|GBP-Nanobody
F1_20240229_CS_CH_Nanobody_Chymo-Trypsin.06096.06096.2	HHHDVQLVESGGAL		H	V	14	2			HHHDVQLVESGGAL	21.2247	22.8905	29.9404	1795.66	1527.68	1527.67	764.849	764.844	1497.73	749.873	7.44401e-05	22.89	19.74	0.9344	0	0	9	22	0	0	TRUE	sp|GBP-Nanobody
F1_20240229_CS_CH_Nanobody_Chymo-Trypsin.06097.06097.2	HHHDVQLVESGGALVQPGGSL		H	R	21	2			HHHDVQLVESGGALVQPGGsl	30.2728	25.6883	68.9446	1795.72	2205.04	2205.02	1103.53	1103.52	2136.07	1069.04	1.39216e-06	30.272	30.272	0.9598	0	0	9	29	0	0	TRUE	sp|GBP-Nanobody
F1_20240229_CS_CH_Nanobody_Chymo-Trypsin.06105.06105.2	HHHDVQLVESGGAL		H	V	14	2		Mod1: Unannotated mass-shift 97.9118 (PeakApex: 97.9118)	HHHDVQLVESGGAL	18.7358	22.1186	97.9126	1796.14	1595.66	1595.64	798.836	798.83	1497.73	749.873	0.000472758	22.118	16.616	0.9813	0	0	9	22	0	0	TRUE	sp|GBP-Nanobody
F1_20240229_CS_CH_Nanobody_Chymo-Trypsin.06109.06109.2	EYWGQGTQVTV		F	S	11	2		Mod1: Unannotated mass-shift 37.9888 (PeakApex: 37.9888)	EYWGQGTQVTv	19.0161	4.68306	37.984	1796.35	1304.58	1304.57	653.298	653.293	1266.59	634.301	0.000206588	19.016	19.016	0.9321	0	0	114	124	0	0	TRUE	sp|GBP-Nanobody
F1_20240229_CS_CH_Nanobody_Chymo-Trypsin.06110.06110.3	HHHDVQLVESGGAL		H	V	14	3		Mod1: Dehydration/Pyro-glu from E (PeakApex: -18.0172, Theoretical: -18.0106); Mod1: Loss of ammonia (15N) (Theoretical: -18.0236)	HHHDVQLVEsGGAL	21.3289	19.0587	-18.0172	1796.4	1479.73	1479.72	494.25	494.246	1497.73	500.251	0.000105796	21.328	19.244	0.9016	0	0	9	22	0	0	TRUE	sp|GBP-Nanobody
F1_20240229_CS_CH_Nanobody_Chymo-Trypsin.06114.06114.3	EYWGQGTQVTVSSAGCGAVDSVEGEGEEEGE	EYWGQGTQVTVSSAGCGAVDSVEGEGEEEGE	F	E	31	3	16C(57.0214)		eywgqgtQVTVSSAGCGAVDSVEGEGEEEGE	22.6216	15.7351	-27.9634	1796.61	3174.38	3174.35	1059.13	1059.12	3202.32	1068.45	0.000601257	22.621	22.621	0.9121	0	0	114	144	0	0	TRUE	sp|GBP-Nanobody
F1_20240229_CS_CH_Nanobody_Chymo-Trypsin.06118.06118.3	HHHDVQLVESGGALVQPGGSLRLSCAASGFPVNRY	HHHDVQLVESGGALVQPGGSLRLSCAASGFPVNRY	H	S	35	3	25C(57.0214)	Mod1: Unannotated mass-shift 25.9932 (PeakApex: 25.9932)	HHHDVQLVESGGALVQPGGSLRLSCAASGfpvnry	27.0937	24.9215	25.9895	1796.82	3740.86	3740.83	1247.96	1247.95	3714.84	1239.29	1.38269e-06	27.093	27.093	0.9046	0	1	9	43	0	0	TRUE	sp|GBP-Nanobody
F1_20240229_CS_CH_Nanobody_Chymo-Trypsin.06119.06119.2	HHHDVQLVESGGAL		H	V	14	2		Mod1: Unannotated mass-shift 23.9474 (PeakApex: 23.9474); Mod1: Replacement of 3 protons by aluminium (Theoretical: 23.9581)	HHHDVQLVEsggAL	22.3145	17.3364	23.9503	1797.09	1521.69	1521.68	761.854	761.849	1497.73	749.873	5.65722e-06	22.314	18.785	0.9565	0	0	9	22	0	0	TRUE	sp|GBP-Nanobody
F1_20240229_CS_CH_Nanobody_Chymo-Trypsin.06128.06128.2	HHHDVQLVESGGAL		H	V	14	2		Mod1: Aspartylurea (PeakApex: -10.0390, Theoretical: -10.0320)	HHhDVQLVESGGAL	25.4532	13.0468	-10.038	1798.03	1487.71	1487.69	744.86	744.854	1497.73	749.873	1.61097e-07	25.453	23.251	0.992	0	0	9	22	0	0	TRUE	sp|GBP-Nanobody
F1_20240229_CS_CH_Nanobody_Chymo-Trypsin.06130.06130.4	HHHDVQLVESGGALVQPGGSLRLSCAASGFPVNRYSMRWYRQAP	HHHDVQLVESGGALVQPGGSLRLSCAASGFPVNRYSMRWYRQAP	H	G	44	4	25C(57.0214)		HHHDVQLVESGGALVQPGGSLRLSCAASGFPVNRYSMRwyrqap	25.322	21.8445	-26.0152	1798.41	4864.43	4864.39	1217.11	1217.11	4890.41	1223.61	8.43572e-06	25.322	25.322	0.9131	0	4	9	52	0	0	TRUE	sp|GBP-Nanobody
F1_20240229_CS_CH_Nanobody_Chymo-Trypsin.06132.06132.3	HHHDVQLVESGGALVQPGGSLRLSCAASGFPVNRYSMR	HHHDVQLVESGGALVQPGGSLRLSCAASGFPVNRYSM[147]R	H	W	38	3	25C(57.0214), 37M(15.9949)	Mod1: formaldehyde adduct (Theoretical: 12.0000)	HHHDVQLVESGGAlvqpggslrlscaasgfpvnrysmr	20.3477	20.3477	11.991	1798.54	4117.03	4117	1373.35	1373.34	4105.01	1369.34	5.28435e-05	20.347	20.347	0.926	1	2	9	46	0	0	TRUE	sp|GBP-Nanobody
F1_20240229_CS_CH_Nanobody_Chymo-Trypsin.06136.06136.3	HHHDVQLVESGGALVQPGGSLRLSCAASGFPVNRYSMR	HHHDVQLVESGGALVQPGGSLRLSCAASGFPVNRYSM[147]R	H	W	38	3	25C(57.0214), 37M(15.9949)	Mod1: formaldehyde adduct (Theoretical: 12.0000)	HHHDVQLVESGGALVQPGGSLRLSCAASGFPVNRYSmr	27.3029	25.3378	11.9904	1798.98	4117.03	4117	1373.35	1373.34	4105.01	1369.34	3.24595e-08	27.302	27.302	0.9164	1	2	9	46	0	0	TRUE	sp|GBP-Nanobody
F1_20240229_CS_CH_Nanobody_Chymo-Trypsin.06137.06137.3	HHHDVQLVESGGALVQPGGSLRL		H	S	23	3			HHHDVQLVESGGAlvqpggslrL	22.2577	22.2577	237.981	1799.25	2643.26	2643.24	882.094	882.086	2405.26	802.759	8.83008e-07	22.257	22.257	0.927	0	0	9	31	0	0	TRUE	sp|GBP-Nanobody
F1_20240229_CS_CH_Nanobody_Chymo-Trypsin.06151.06151.2	NSLKPEDTAVY		M	Y	11	2		Mod1: Unannotated mass-shift -0.0100 (PeakApex: -0.0100)				-0.0067	1801.6	1235.61	1235.6	618.811	618.806	1235.6	618.809	0.00607967	21.404	15.913	0.9824	0	0	95	105	0	0	TRUE	sp|GBP-Nanobody
F1_20240229_CS_CH_Nanobody_Chymo-Trypsin.06164.06164.2	SLKPEDTAVY		N	Y	10	2		Mod1: Oxidation or Hydroxylation (PeakApex: 15.9888, Theoretical: 15.9949)	SLKPEDTAVy	21.0888	17.7622	15.9884	1804.59	1137.56	1137.55	569.786	569.782	1121.56	561.787	0.000248786	21.088	17.003	0.9871	0	0	96	105	0	0	TRUE	sp|GBP-Nanobody
F1_20240229_CS_CH_Nanobody_Chymo-Trypsin.06166.06166.2	SLKPEDTAVY		N	Y	10	2		Mod1: Unannotated mass-shift -0.0100 (PeakApex: -0.0100)				-0.0065	1804.97	1121.56	1121.55	561.789	561.784	1121.56	561.787	0.0983243	21.187	17.73	0.9551	0	0	96	105	0	0	TRUE	sp|GBP-Nanobody
F1_20240229_CS_CH_Nanobody_Chymo-Trypsin.06167.06167.2	HHHDVQLVESGGAL		H	V	14	2		Mod1: Unannotated mass-shift -0.0100 (PeakApex: -0.0100)				-0.0082	1805.24	1497.74	1497.72	749.875	749.869	1497.73	749.873	6.47071e-05	30.33	25.506	0.9914	0	0	9	22	0	0	TRUE	sp|GBP-Nanobody
F1_20240229_CS_CH_Nanobody_Chymo-Trypsin.06169.06169.3	HHHDVQLVESGGAL		H	V	14	3		Mod1: Unannotated mass-shift -0.0100 (PeakApex: -0.0100)				-0.0077	1805.36	1497.74	1497.72	500.253	500.249	1497.73	500.251	4.28973e-08	26.651	23.581	0.9768	0	0	9	22	0	0	TRUE	sp|GBP-Nanobody
F1_20240229_CS_CH_Nanobody_Chymo-Trypsin.06173.06173.2	HHHDVQLVESGGALVQPGGS		H	L	20	2			HHHDVQLVESGGALVQPGGS	28.0433	28.8502	596.292	1805.8	2619.3	2619.28	1310.66	1310.65	2022.99	1012.5	3.78636e-07	28.85	28.043	1	0	0	9	28	0	0	TRUE	sp|GBP-Nanobody
F1_20240229_CS_CH_Nanobody_Chymo-Trypsin.06174.06174.2	HHHDVQLVESGG		H	A	12	2		Mod1: Dehydration/Pyro-glu from E (PeakApex: -18.0172, Theoretical: -18.0106); Mod1: Loss of ammonia (15N) (Theoretical: -18.0236)	HHHDVQLVEsGG	25.0843	18.8158	-18.0174	1806.08	1295.6	1295.59	648.81	648.804	1313.61	657.813	4.07025e-07	25.084	23.216	0.956	0	0	9	20	0	0	TRUE	sp|GBP-Nanobody
F1_20240229_CS_CH_Nanobody_Chymo-Trypsin.06176.06176.2	SLKPEDTAVY		N	Y	10	2		Mod1: Iodoacetamide derivative/Addition of Glycine/Addition of G (PeakApex: 57.0122, Theoretical: 57.0215)	SLkPEDTAVY	20.0989	10.2304	57.0155	1806.2	1178.58	1178.58	590.3	590.295	1121.56	561.787	0.0169257	20.098	19.303	0.9891	0	0	96	105	0	0	TRUE	sp|GBP-Nanobody
F1_20240229_CS_CH_Nanobody_Chymo-Trypsin.06177.06177.2	HHHDVQLVESGGALVQPGGS		H	L	20	2			HHHDVQLVESGGALVQPGGS	28.0067	28.8592	596.292	1806.47	2619.3	2619.28	1310.66	1310.65	2022.99	1012.5	2.63712e-07	28.859	28.006	1	0	0	9	28	0	0	TRUE	sp|GBP-Nanobody
F1_20240229_CS_CH_Nanobody_Chymo-Trypsin.06182.06182.2	HHHHDVQLVESGGAL		H	V	15	2		Mod1: Unannotated mass-shift -0.0100 (PeakApex: -0.0100)				-0.0075	1807.05	1634.8	1634.78	818.406	818.399	1634.79	818.403	0.000128113	34.371	29.355	0.9911	0	0	8	22	0	0	TRUE	sp|GBP-Nanobody
F1_20240229_CS_CH_Nanobody_Chymo-Trypsin.06215.06215.2	GIFGGGSFGGGS		G	F	12	2			GIFGGGSFGGGs	24.2374	13.8981	65.042	1811.46	1063.5	1063.49	532.755	532.751	998.446	500.23	1.58637e-05	24.237	20.146	0.9158	0	0	100	111	0	0	TRUE	sp|P13645|K1C10_HUMAN	P13645	K1C10_HUMAN	KRT10	Keratin, type I cytoskeletal 10
F1_20240229_CS_CH_Nanobody_Chymo-Trypsin.06218.06218.2	NSLKPEDTAVY		M	Y	11	2		Mod1: Unannotated mass-shift -0.0100 (PeakApex: -0.0100)				-0.0067	1811.89	1235.61	1235.6	618.81	618.806	1235.6	618.809	0.000162363	24.877	18.916	0.9915	0	0	95	105	0	0	TRUE	sp|GBP-Nanobody
F1_20240229_CS_CH_Nanobody_Chymo-Trypsin.06227.06227.2	HHHDVQLVESGGAL		H	V	14	2		Mod1: Iodoacetamide derivative/Addition of Glycine/Addition of G (PeakApex: 57.0122, Theoretical: 57.0215)	HHhDVQLVESGGAL	37.4871	17.3229	57.0129	1813.15	1554.76	1554.75	778.386	778.38	1497.73	749.873	1.15138e-08	37.487	37.484	1	0	0	9	22	0	0	TRUE	sp|GBP-Nanobody
F1_20240229_CS_CH_Nanobody_Chymo-Trypsin.06233.06233.2	SLKPEDTAVY		N	Y	10	2		Mod1: Oxidation or Hydroxylation (PeakApex: 15.9888, Theoretical: 15.9949)	SLKPEDTAVy	19.0012	15.7246	15.9884	1814.67	1137.56	1137.55	569.785	569.782	1121.56	561.787	0.00239554	19.001	16.852	0.9763	0	0	96	105	0	0	TRUE	sp|GBP-Nanobody
F1_20240229_CS_CH_Nanobody_Chymo-Trypsin.06237.06237.2	SLKPEDTAVY		N	Y	10	2		Mod1: Unannotated mass-shift -0.0100 (PeakApex: -0.0100)				-0.0065	1815.24	1121.56	1121.55	561.789	561.784	1121.56	561.787	0.00566857	21.128	15.919	0.9827	0	0	96	105	0	0	TRUE	sp|GBP-Nanobody
F1_20240229_CS_CH_Nanobody_Chymo-Trypsin.06243.06243.3	HHHHHHHHDVQLVESGGAL		H	V	19	3		Mod1: Unannotated mass-shift -0.0100 (PeakApex: -0.0100)				-0.0123	1816.13	2183.03	2183.01	728.685	728.679	2183.03	728.683	4.40881e-06	43.524	30.411	0.9884	0	0	4	22	0	0	TRUE	sp|GBP-Nanobody
F1_20240229_CS_CH_Nanobody_Chymo-Trypsin.06245.06245.2	SLKPEDTAVY		N	Y	10	2		Mod1: Iodoacetamide derivative/Addition of Glycine/Addition of G (PeakApex: 57.0122, Theoretical: 57.0215)	SLkPEDTAVY	22.1885	10.1342	57.0155	1816.52	1178.58	1178.58	590.3	590.295	1121.56	561.787	0.000281335	22.188	20.029	0.9963	0	0	96	105	0	0	TRUE	sp|GBP-Nanobody
F1_20240229_CS_CH_Nanobody_Chymo-Trypsin.06247.06247.2	NSLKPEDTAVY		M	Y	11	2		Mod1: Iodoacetamide derivative/Addition of Glycine/Addition of G (PeakApex: 57.0122, Theoretical: 57.0215)	NSLkPEDTAVY	21.5229	12.4068	57.0149	1816.85	1292.63	1292.62	647.321	647.316	1235.6	618.809	0.000359314	21.522	17.461	0.9962	0	0	95	105	0	0	TRUE	sp|GBP-Nanobody
F1_20240229_CS_CH_Nanobody_Chymo-Trypsin.06257.06257.3	HHHDVQLVESGGAL		H	V	14	3		Mod1: Iodoacetamide derivative/Addition of Glycine/Addition of G (PeakApex: 57.0122, Theoretical: 57.0215)	hhhdVQLVESGGAL	22.2515	8.80025	57.0133	1817.61	1554.76	1554.75	519.26	519.256	1497.73	500.251	1.61569e-05	22.251	22.251	0.9932	0	0	9	22	0	0	TRUE	sp|GBP-Nanobody
F1_20240229_CS_CH_Nanobody_Chymo-Trypsin.06260.06260.2	SLKPEDTAVY		N	Y	10	2		Mod1: dihydroxy (PeakApex: 31.9842, Theoretical: 31.9898)	SLKPEDTAVY	20.7821	20.8044	31.983	1818.27	1153.55	1153.54	577.784	577.779	1121.56	561.787	0.00988894	20.804	20.775	0.9254	0	0	96	105	0	0	TRUE	sp|GBP-Nanobody
F1_20240229_CS_CH_Nanobody_Chymo-Trypsin.06278.06278.2	NSLKPEDTAVY		M	Y	11	2			NSLKPEDTAVY	19.1347	29.9035	369.095	1820.72	1604.71	1604.7	803.361	803.356	1235.6	618.809	0.000212612	29.903	21.513	0.8871	0	0	95	105	0	0	TRUE	sp|GBP-Nanobody
F1_20240229_CS_CH_Nanobody_Chymo-Trypsin.06283.06283.2	NSLKPEDTAVY		M	Y	11	2		Mod1: Oxidation or Hydroxylation (PeakApex: 15.9888, Theoretical: 15.9949)	NSLKPEDTAVY	22.0508	22.7757	15.9875	1821.52	1251.6	1251.59	626.808	626.803	1235.6	618.809	0.00504898	22.775	20.334	0.9727	0	0	95	105	0	0	TRUE	sp|GBP-Nanobody
F1_20240229_CS_CH_Nanobody_Chymo-Trypsin.06286.06286.3	HHHDVQLVESGGAL		H	V	14	3		Mod1: Iodoacetamide derivative/Addition of Glycine/Addition of G (PeakApex: 57.0122, Theoretical: 57.0215)	HHhdVQLVESGGAL	24.6385	10.2293	57.0131	1821.76	1554.76	1554.75	519.26	519.256	1497.73	500.251	8.41905e-06	24.638	24.638	0.9941	0	0	9	22	0	0	TRUE	sp|GBP-Nanobody
F1_20240229_CS_CH_Nanobody_Chymo-Trypsin.06288.06288.2	NSLKPEDTAVY		M	Y	11	2		Mod1: Unannotated mass-shift -0.0100 (PeakApex: -0.0100)				-0.0067	1822.15	1235.61	1235.6	618.81	618.806	1235.6	618.809	0.00359579	22.184	15.769	0.984	0	0	95	105	0	0	TRUE	sp|GBP-Nanobody
F1_20240229_CS_CH_Nanobody_Chymo-Trypsin.06297.06297.2	HHHDVQLVESGGAL		H	V	14	2		Mod1: Iodoacetamide derivative/Addition of Glycine/Addition of G (PeakApex: 57.0122, Theoretical: 57.0215)	hhHDVQLVESGGAL	27.9477	15.9431	57.0129	1823.26	1554.76	1554.75	778.386	778.38	1497.73	749.873	1.89216e-06	27.947	27.947	0.9993	0	0	9	22	0	0	TRUE	sp|GBP-Nanobody
F1_20240229_CS_CH_Nanobody_Chymo-Trypsin.06300.06300.2	EYWGQGTQVTVS		F	S	12	2		Mod1: Proline oxidation to pyrrolidinone/Decarboxylation (Theoretical: -30.0106)	EYWGQGTQVTvs	24.6958	5.79811	-30.0067	1823.72	1323.63	1323.61	662.82	662.814	1353.62	677.817	1.60915e-06	24.695	24.695	0.9714	0	0	114	125	0	0	TRUE	sp|GBP-Nanobody
F1_20240229_CS_CH_Nanobody_Chymo-Trypsin.06305.06305.2	SLKPEDTAVY		N	Y	10	2		Mod1: Oxidation or Hydroxylation (PeakApex: 15.9888, Theoretical: 15.9949)	SLKPEDTAVy	20.4561	16.81	15.9884	1824.98	1137.56	1137.55	569.786	569.782	1121.56	561.787	0.00144003	20.456	16.233	0.9794	0	0	96	105	0	0	TRUE	sp|GBP-Nanobody
F1_20240229_CS_CH_Nanobody_Chymo-Trypsin.06308.06308.2	SLKPEDTAVY		N	Y	10	2		Mod1: Unannotated mass-shift -0.0100 (PeakApex: -0.0100)				-0.0065	1825.38	1121.56	1121.55	561.789	561.784	1121.56	561.787	0.11383	21.072	17.694	0.9512	0	0	96	105	0	0	TRUE	sp|GBP-Nanobody
F1_20240229_CS_CH_Nanobody_Chymo-Trypsin.06316.06316.3	GSLRLSCAASGFPVNR	GSLRLSCAASGFPVNR	G	Y	16	3	7C(57.0214)		GSLRlscAASGFPVNR	23.0636	20.7335	-24.1094	1826.35	1666.76	1666.75	556.594	556.59	1690.86	564.626	1.3876e-06	23.063	20.796	0.9867	1	1	27	42	0	0	TRUE	sp|GBP-Nanobody
F1_20240229_CS_CH_Nanobody_Chymo-Trypsin.06322.06322.2	SLKPEDTAVY		N	Y	10	2		Mod1: Iodoacetamide derivative/Addition of Glycine/Addition of G (PeakApex: 57.0122, Theoretical: 57.0215)	SLkPEDTAVY	22.1764	10.0931	57.0157	1827.13	1178.58	1178.58	590.3	590.295	1121.56	561.787	0.0029203	22.176	20.015	0.9928	0	0	96	105	0	0	TRUE	sp|GBP-Nanobody
F1_20240229_CS_CH_Nanobody_Chymo-Trypsin.06323.06323.3	HHHHHHHHDVQLVESGGAL		H	V	19	3		Mod1: Unannotated mass-shift -0.0100 (PeakApex: -0.0100)				-0.0129	1827.4	2183.03	2183.01	728.685	728.679	2183.03	728.683	7.22889e-07	34.482	29.167	0.9912	0	0	4	22	0	0	TRUE	sp|GBP-Nanobody
F1_20240229_CS_CH_Nanobody_Chymo-Trypsin.06324.06324.3	NSLKPEDTAVYYCNVNVGFEYWGQGTQVTVSS	NSLKPEDTAVYYCNVNVGFEYWGQGTQVTVSS	M	A	32	3	13C(57.0214)		NSLKPEDTAVYYCNVNVGFEYWGQGTQVTVss	19.8176	17.9028	-18.9046	1827.47	3592.77	3592.75	1198.6	1198.59	3611.65	1204.89	0.00145588	19.817	19.817	0.8885	0	0	95	126	0	0	TRUE	sp|GBP-Nanobody
F1_20240229_CS_CH_Nanobody_Chymo-Trypsin.06332.06332.2	GALVQPGGSLR		G	L	11	2		Mod1: Unannotated mass-shift -0.0100 (PeakApex: -0.0100); (PeakApex: 0.0050)				-0.0047	1828.16	1053.6	1053.59	527.805	527.801	1053.59	527.804	0.00719353	18.626	16.69	0.9924	1	0	20	30	0	0	TRUE	sp|GBP-Nanobody
F1_20240229_CS_CH_Nanobody_Chymo-Trypsin.06333.06333.2	NSLKPEDTAVY		M	Y	11	2		Mod1: Iodoacetamide derivative/Addition of Glycine/Addition of G (PeakApex: 57.0122, Theoretical: 57.0215)	NSLkPEDTAVY	20.6437	9.46315	57.0152	1828.21	1292.63	1292.62	647.321	647.317	1235.6	618.809	0.000529597	20.643	20.408	0.9957	0	0	95	105	0	0	TRUE	sp|GBP-Nanobody
F1_20240229_CS_CH_Nanobody_Chymo-Trypsin.06336.06336.2	SLKPEDTAVY		N	Y	10	2		Mod1: dihydroxy (PeakApex: 31.9842, Theoretical: 31.9898)	SLKPEDTAVY	19.414	19.6212	31.9829	1828.61	1153.55	1153.54	577.784	577.779	1121.56	561.787	0.0318976	19.621	17.411	0.8947	0	0	96	105	0	0	TRUE	sp|GBP-Nanobody
F1_20240229_CS_CH_Nanobody_Chymo-Trypsin.06339.06339.2	GFPVNRY		S	S	7	2		Mod1: Unannotated mass-shift -0.0100 (PeakApex: -0.0100); (PeakApex: 0.0050)				-0.0038	1829	851.431	851.425	426.723	426.72	851.429	426.722	0.266309	12.017	0	0.914	0	0	37	43	0	0	TRUE	sp|GBP-Nanobody
F1_20240229_CS_CH_Nanobody_Chymo-Trypsin.06353.06353.3	SLKPEDTAVYYCNVNVGFEYWGQGTQVTVSSAGCGAV	SLKPEDTAVYYCNVNVGFEYWGQGTQVTVSSAGCGAV	N	D	37	3	12C(57.0214), 34C(57.0214)		SLKPEDTAVyycnvnvgfeywgqgTQVTVSSAGCGAV	15.6076	15.6076	473.394	1831.07	4486.26	4486.22	1496.43	1496.41	4012.82	1338.62	0.00646363	15.607	13.206	0.9283	0	0	96	132	0	0	TRUE	sp|GBP-Nanobody
F1_20240229_CS_CH_Nanobody_Chymo-Trypsin.06354.06354.2	HHHHDVQLVESGGAL		H	V	15	2		Mod1: Unannotated mass-shift -0.0100 (PeakApex: -0.0100)				-0.0076	1831.34	1634.8	1634.78	818.405	818.399	1634.79	818.403	6.56432e-06	32.59	23.974	0.9976	0	0	8	22	0	0	TRUE	sp|GBP-Nanobody
F1_20240229_CS_CH_Nanobody_Chymo-Trypsin.06355.06355.3	HHHHHHHHDVQLVESGGAL		H	V	19	3		Mod1: Unannotated mass-shift -0.0100 (PeakApex: -0.0100)				-0.0118	1831.48	2183.04	2183.02	728.686	728.679	2183.03	728.683	3.54654e-07	35.9	31.636	0.9907	0	0	4	22	0	0	TRUE	sp|GBP-Nanobody
F1_20240229_CS_CH_Nanobody_Chymo-Trypsin.06365.06365.2	NSLKPEDTAVY		M	Y	11	2		Mod1: Unannotated mass-shift -0.0100 (PeakApex: -0.0100)				-0.0067	1832.64	1235.61	1235.6	618.811	618.806	1235.6	618.809	0.00138933	24.348	16.447	0.9874	0	0	95	105	0	0	TRUE	sp|GBP-Nanobody
F1_20240229_CS_CH_Nanobody_Chymo-Trypsin.06366.06366.2	HHHDVQLVESGGAL		H	V	14	2		Mod1: Unannotated mass-shift -0.0100 (PeakApex: -0.0100)				-0.0079	1832.91	1497.74	1497.72	749.876	749.87	1497.73	749.873	0.00152737	32.224	25.14	0.987	0	0	9	22	0	0	TRUE	sp|GBP-Nanobody
F1_20240229_CS_CH_Nanobody_Chymo-Trypsin.06385.06385.2	EYWGQGTQVTVS		F	S	12	2		Mod1: Proline oxidation to pyrrolidinone/Decarboxylation (Theoretical: -30.0106)	EYWGQGTQVTvs	24.8021	8.42086	-30.0064	1834.21	1323.62	1323.61	662.819	662.814	1353.62	677.817	8.83357e-06	24.802	24.802	0.9512	0	0	114	125	0	0	TRUE	sp|GBP-Nanobody
F1_20240229_CS_CH_Nanobody_Chymo-Trypsin.06401.06401.2	SLKPEDTAVY		N	Y	10	2		Mod1: Unannotated mass-shift -0.0100 (PeakApex: -0.0100)				-0.0063	1836.13	1121.56	1121.55	561.79	561.784	1121.56	561.787	0.0106284	21.144	19.713	0.9799	0	0	96	105	0	0	TRUE	sp|GBP-Nanobody
F1_20240229_CS_CH_Nanobody_Chymo-Trypsin.06402.06402.2	SLKPEDTAVY		N	Y	10	2		Mod1: Oxidation or Hydroxylation (PeakApex: 15.9888, Theoretical: 15.9949)	SLKPEDTAVy	21.0877	18.932	15.9885	1836.41	1137.56	1137.55	569.786	569.782	1121.56	561.787	0.0235408	21.087	18.516	0.9588	0	0	96	105	0	0	TRUE	sp|GBP-Nanobody
F1_20240229_CS_CH_Nanobody_Chymo-Trypsin.06405.06405.3	HHHDVQLVESGGAL		H	V	14	3		Mod1: Unannotated mass-shift -0.0100 (PeakApex: -0.0100)				-0.0073	1836.59	1497.74	1497.72	500.253	500.249	1497.73	500.251	3.29369e-06	22.059	16.679	0.9907	0	0	9	22	0	0	TRUE	sp|GBP-Nanobody
F1_20240229_CS_CH_Nanobody_Chymo-Trypsin.06407.06407.3	SLRLSCAASGFPVNR	SLRLSCAASGFPVNR	G	Y	15	3	6C(57.0214)		SLrlscAASGFPVNR	22.3471	20.9772	32.9121	1836.7	1666.76	1666.75	556.594	556.59	1633.84	545.619	7.51565e-06	22.347	22.347	0.9284	1	1	28	42	0	0	TRUE	sp|GBP-Nanobody
F1_20240229_CS_CH_Nanobody_Chymo-Trypsin.06409.06409.2	NSLKPEDTAVY		M	Y	11	2		Mod1: Oxidation or Hydroxylation (PeakApex: 15.9888, Theoretical: 15.9949)	NSLKPEDTAVy	22.078	21.4195	15.9877	1837.03	1251.6	1251.59	626.808	626.803	1235.6	618.809	0.0102222	22.077	17.341	0.9681	0	0	95	105	0	0	TRUE	sp|GBP-Nanobody
F1_20240229_CS_CH_Nanobody_Chymo-Trypsin.06417.06417.2	SLKPEDTAVY		N	Y	10	2		Mod1: Iodoacetamide derivative/Addition of Glycine/Addition of G (PeakApex: 57.0122, Theoretical: 57.0215)	SLkPEDTAVY	20.1171	10.2205	57.0156	1838.08	1178.59	1178.58	590.3	590.295	1121.56	561.787	0.0183082	20.117	18.156	0.9888	0	0	96	105	0	0	TRUE	sp|GBP-Nanobody
F1_20240229_CS_CH_Nanobody_Chymo-Trypsin.06422.06422.3	NTVYLQMNSLKPEDTAVY		R	Y	18	3			NTVyLQMNSLKPEDTAVY	24.994	19.3703	272.143	1838.69	2357.17	2357.15	786.73	786.725	2085.01	696.01	0.0973767	24.994	23.352	0.8907	1	0	88	105	0	0	TRUE	sp|GBP-Nanobody
F1_20240229_CS_CH_Nanobody_Chymo-Trypsin.06424.06424.2	GALVQPGGSLR		G	L	11	2		Mod1: Unannotated mass-shift -0.0100 (PeakApex: -0.0100)				-0.0051	1839.02	1053.6	1053.59	527.805	527.801	1053.59	527.804	7.11458e-06	26.424	20.767	0.999	1	0	20	30	0	0	TRUE	sp|GBP-Nanobody
F1_20240229_CS_CH_Nanobody_Chymo-Trypsin.06428.06428.2	GFPVNRY		S	S	7	2		Mod1: Unannotated mass-shift -0.0100 (PeakApex: -0.0100); (PeakApex: 0.0050)				-0.004	1839.28	851.431	851.425	426.723	426.72	851.429	426.722	0.0561187	13.732	9.827	0.9652	0	0	37	43	0	0	TRUE	sp|GBP-Nanobody
F1_20240229_CS_CH_Nanobody_Chymo-Trypsin.06454.06454.3	HHHHHHHHDVQLVESGGAL		H	V	19	3		Mod1: Unannotated mass-shift -0.0100 (PeakApex: -0.0100)				-0.0109	1842.59	2183.03	2183.02	728.685	728.679	2183.03	728.683	4.53495e-09	37.041	29.113	0.9738	0	0	4	22	0	0	TRUE	sp|GBP-Nanobody
F1_20240229_CS_CH_Nanobody_Chymo-Trypsin.06460.06460.2	NSLKPEDTAVY		M	Y	11	2		Mod1: Unannotated mass-shift -0.0100 (PeakApex: -0.0100)				-0.0067	1843.21	1235.61	1235.6	618.811	618.806	1235.6	618.809	0.000165038	24.889	20.909	0.9915	0	0	95	105	0	0	TRUE	sp|GBP-Nanobody
F1_20240229_CS_CH_Nanobody_Chymo-Trypsin.06462.06462.2	NSLKPEDTAVY		M	Y	11	2		Mod1: dihydroxy (PeakApex: 31.9842, Theoretical: 31.9898)	NSLKPEDTAVY	25.8569	25.9323	31.9835	1843.58	1267.59	1267.59	634.804	634.801	1235.6	618.809	0.00180635	25.932	22.018	0.9474	0	0	95	105	0	0	TRUE	sp|GBP-Nanobody
F1_20240229_CS_CH_Nanobody_Chymo-Trypsin.06463.06463.3	NSLKPEDTAVYYCNVNVGFEYWGQGT	NSLKPEDTAVYYCNVNVGFEYWGQGT	M	Q	26	3	13C(57.0214)		NSLKPEDTAVyycnvnVGFEYWGQGT	19.542	19.542	582.403	1843.66	3592.77	3592.75	1198.6	1198.59	3010.34	1004.46	0.0016881	19.541	19.398	0.9994	0	0	95	120	0	0	TRUE	sp|GBP-Nanobody
F1_20240229_CS_CH_Nanobody_Chymo-Trypsin.06465.06465.2	SLKPEDTAVY		N	Y	10	2			SLKPEDTAVY	19.5852	25.1445	376.164	1843.8	1497.74	1497.72	749.876	749.869	1121.56	561.787	0.00221862	25.144	22.789	0.9679	0	0	96	105	0	0	TRUE	sp|GBP-Nanobody
F1_20240229_CS_CH_Nanobody_Chymo-Trypsin.06469.06469.2	EYWGQGTQVTVS		F	S	12	2		Mod1: Proline oxidation to pyrrolidinone/Decarboxylation (Theoretical: -30.0106)	EYWGQGTQVTvs	24.7519	5.84771	-30.0061	1844.59	1323.62	1323.61	662.819	662.814	1353.62	677.817	2.62182e-06	24.751	24.751	0.9745	0	0	114	125	0	0	TRUE	sp|GBP-Nanobody
F1_20240229_CS_CH_Nanobody_Chymo-Trypsin.06470.06470.2	GALVQPGGSLR		G	L	11	2						0.0015	1844.65	1054.53	1053.59	528.274	527.805	1053.59	527.804	0.0309063	15.548	14.872	0.9881	1	0	20	30	0	0	TRUE	sp|GBP-Nanobody
F1_20240229_CS_CH_Nanobody_Chymo-Trypsin.06473.06473.3	HHHHHHHDVQLVESGGAL		H	V	18	3		Mod1: Unannotated mass-shift -0.0100 (PeakApex: -0.0100)				-0.0102	1845.04	2045.97	2045.96	682.999	682.993	2045.97	682.997	2.87874e-08	35.462	26.671	0.9776	0	0	5	22	0	0	TRUE	sp|GBP-Nanobody
F1_20240229_CS_CH_Nanobody_Chymo-Trypsin.06480.06480.3	SLKPEDTAVYYCNVNVGFEYWGQGTQVTVSSAGCGAV	SLKPEDTAVYYCNVNVGFEYWGQGTQVTVSSAGCGAV	N	D	37	3	12C(57.0214), 34C(57.0214)		SLKPEDTAVyycnvnvgfeywgqgTQVTVSSAGCGAV	15.9776	15.9776	473.395	1845.72	4486.24	4486.22	1496.42	1496.41	4012.82	1338.62	0.00565512	15.977	13.168	0.9294	0	0	96	132	0	0	TRUE	sp|GBP-Nanobody
F1_20240229_CS_CH_Nanobody_Chymo-Trypsin.06485.06485.2	SLKPEDTAVY		N	Y	10	2		Mod1: Unannotated mass-shift -0.0100 (PeakApex: -0.0100)				-0.0065	1846.45	1121.56	1121.55	561.789	561.784	1121.56	561.787	0.00395772	21.167	15.999	0.9837	0	0	96	105	0	0	TRUE	sp|GBP-Nanobody
F1_20240229_CS_CH_Nanobody_Chymo-Trypsin.06489.06489.2	HHHHDVQLVESGGAL		H	V	15	2		Mod1: Unannotated mass-shift -0.0100 (PeakApex: -0.0100)				-0.0091	1847.29	1634.8	1634.78	818.406	818.398	1634.79	818.403	4.68233e-06	26.171	20.831	0.998	0	0	8	22	0	0	TRUE	sp|GBP-Nanobody
F1_20240229_CS_CH_Nanobody_Chymo-Trypsin.06493.06493.2	SLKPEDTAVY		N	Y	10	2		Mod1: Oxidation or Hydroxylation (PeakApex: 15.9888, Theoretical: 15.9949)	SLKPEDTAVy	21.0532	18.8438	15.9887	1847.59	1137.56	1137.55	569.786	569.782	1121.56	561.787	0.118984	21.053	16.934	0.921	0	0	96	105	0	0	TRUE	sp|GBP-Nanobody
F1_20240229_CS_CH_Nanobody_Chymo-Trypsin.06495.06495.2	TVSSAGCGAVDSVEGEGEEE	TVSSAGCGAVDSVEGEGEEE	V	G	20	2	7C(57.0214)	Mod1: Unannotated mass-shift -0.0100 (PeakApex: -0.0100)				-0.0107	1847.93	1967.8	1967.78	984.905	984.897	1967.79	984.902	0.0361105	30.269	30.158	0.9703	0	0	123	142	0	0	TRUE	sp|GBP-Nanobody
F1_20240229_CS_CH_Nanobody_Chymo-Trypsin.06502.06502.2	NSLKPEDTAVY		M	Y	11	2		Mod1: Oxidation or Hydroxylation (PeakApex: 15.9888, Theoretical: 15.9949)	NSLKPEDTAVy	15.1226	13.8969	15.9877	1848.63	1251.6	1251.59	626.809	626.803	1235.6	618.809	0.108732	15.122	12.188	0.925	0	0	95	105	0	0	TRUE	sp|GBP-Nanobody
F1_20240229_CS_CH_Nanobody_Chymo-Trypsin.06506.06506.2	SLKPEDTAVY		N	Y	10	2		Mod1: Iodoacetamide derivative/Addition of Glycine/Addition of G (PeakApex: 57.0122, Theoretical: 57.0215)	SLkPEDTAVY	20.0576	8.94853	57.0156	1848.85	1178.59	1178.58	590.3	590.295	1121.56	561.787	0.0190224	20.057	18.103	0.9887	0	0	96	105	0	0	TRUE	sp|GBP-Nanobody
F1_20240229_CS_CH_Nanobody_Chymo-Trypsin.06511.06511.2	GFPVNRY		S	S	7	2		Mod1: Unannotated mass-shift -0.0100 (PeakApex: -0.0100); (PeakApex: 0.0050)				-0.004	1849.53	851.432	851.425	426.723	426.72	851.429	426.722	0.283405	12.003	8.617	0.9106	0	0	37	43	0	0	TRUE	sp|GBP-Nanobody
F1_20240229_CS_CH_Nanobody_Chymo-Trypsin.06512.06512.3	NTVYLQMNSLKPEDTAVY		R	Y	18	3			NTVyLQMNSLKPEDTAVY	29.3079	23.679	272.143	1849.8	2357.17	2357.15	786.731	786.725	2085.01	696.01	0.0448048	29.307	27.67	0.9251	1	0	88	105	0	0	TRUE	sp|GBP-Nanobody
F1_20240229_CS_CH_Nanobody_Chymo-Trypsin.06530.06530.2	GGALVQPGGSLR		S	L	12	2		Mod1: Unannotated mass-shift -0.0100 (PeakApex: -0.0100); (PeakApex: 0.0050)				-0.0043	1851.97	1110.62	1110.61	556.317	556.312	1110.61	556.314	0.0403953	24.862	19.185	0.987	1	0	19	30	0	0	TRUE	sp|GBP-Nanobody
F1_20240229_CS_CH_Nanobody_Chymo-Trypsin.06538.06538.2	NSLKPEDTAVY		M	Y	11	2		Mod1: Unannotated mass-shift -0.0100 (PeakApex: -0.0100)				-0.0067	1853.43	1235.61	1235.6	618.811	618.806	1235.6	618.809	0.000867907	23.466	18.915	0.9891	0	0	95	105	0	0	TRUE	sp|GBP-Nanobody
F1_20240229_CS_CH_Nanobody_Chymo-Trypsin.06547.06547.3	HHHHHHHHDVQLVESGGAL		H	V	19	3		Mod1: Unannotated mass-shift -0.0100 (PeakApex: -0.0100)				-0.0113	1854.38	2183.03	2183.02	728.684	728.679	2183.03	728.683	1.02407e-08	34.521	29.114	0.9799	0	0	4	22	0	0	TRUE	sp|GBP-Nanobody
F1_20240229_CS_CH_Nanobody_Chymo-Trypsin.06552.06552.2	HHHDVQLVESGGAL		H	V	14	2		Mod1: Unannotated mass-shift -0.0100 (PeakApex: -0.0100)				-0.0081	1854.7	1497.74	1497.72	749.875	749.869	1497.73	749.873	0.0090903	28.312	25.1	0.9807	0	0	9	22	0	0	TRUE	sp|GBP-Nanobody
F1_20240229_CS_CH_Nanobody_Chymo-Trypsin.06556.06556.2	GALVQPGGSLR		G	L	11	2						0.0013	1855.38	1054.53	1053.59	528.273	527.804	1053.59	527.804	3.39114	12.185	11.568	0.9568	1	0	20	30	0	0	TRUE	sp|GBP-Nanobody
F1_20240229_CS_CH_Nanobody_Chymo-Trypsin.06568.06568.2	SLKPEDTAVY		N	Y	10	2		Mod1: Unannotated mass-shift -0.0100 (PeakApex: -0.0100)				-0.0065	1856.95	1121.57	1121.55	561.79	561.784	1121.56	561.787	0.0875218	21.143	17.7	0.9577	0	0	96	105	0	0	TRUE	sp|GBP-Nanobody
F1_20240229_CS_CH_Nanobody_Chymo-Trypsin.06576.06576.2	NSLKPEDTAVY		M	Y	11	2		Mod1: dihydroxy (PeakApex: 31.9842, Theoretical: 31.9898); Mod1: persulfide (Theoretical: 31.9721)	NSLkPEDTAVY	21.4631	18.3271	31.9819	1857.82	1267.6	1267.59	634.805	634.8	1235.6	618.809	0.00422361	21.463	21.249	0.937	0	0	95	105	0	0	TRUE	sp|GBP-Nanobody
F1_20240229_CS_CH_Nanobody_Chymo-Trypsin.06582.06582.2	SLKPEDTAVY		N	Y	10	2		Mod1: Oxidation or Hydroxylation (PeakApex: 15.9888, Theoretical: 15.9949)	SLKPEDTAVy	20.5558	16.7992	15.9888	1858.16	1137.56	1137.55	569.786	569.782	1121.56	561.787	0.0147501	20.555	16.903	0.9645	0	0	96	105	0	0	TRUE	sp|GBP-Nanobody
F1_20240229_CS_CH_Nanobody_Chymo-Trypsin.06584.06584.2	SGGALVQPGGSLR		E	L	13	2		Mod1: Unannotated mass-shift -0.0100 (PeakApex: -0.0100); (PeakApex: 0.0050)				-0.0048	1858.5	1197.65	1197.64	599.832	599.828	1197.65	599.831	2.47793e-09	32.962	27.955	1	1	0	18	30	0	0	TRUE	sp|GBP-Nanobody
F1_20240229_CS_CH_Nanobody_Chymo-Trypsin.06594.06594.2	SLKPEDTAVY		N	Y	10	2		Mod1: Iodoacetamide derivative/Addition of Glycine/Addition of G (PeakApex: 57.0122, Theoretical: 57.0215)	SLkPEDTAVY	20.0795	10.1558	57.0155	1859.31	1178.59	1178.58	590.3	590.295	1121.56	561.787	0.0146278	20.079	18.107	0.9896	0	0	96	105	0	0	TRUE	sp|GBP-Nanobody
F1_20240229_CS_CH_Nanobody_Chymo-Trypsin.06595.06595.2	NSLKPEDTAVY		M	Y	11	2		Mod1: Oxidation or Hydroxylation (PeakApex: 15.9888, Theoretical: 15.9949)	NSLKPEDTAVy	22.0474	21.5286	15.9875	1859.58	1251.6	1251.59	626.807	626.803	1235.6	618.809	0.0136568	22.047	17.271	0.9653	0	0	95	105	0	0	TRUE	sp|GBP-Nanobody
F1_20240229_CS_CH_Nanobody_Chymo-Trypsin.06596.06596.2	SAGCGAVDSVEGEGEEEGEEY	SAGCGAVDSVEGEGEEEGEEY	S	-	21	2	4C(57.0214)		SAGCGAVDSVEGEGEEEGEEy	34.605	18.3051	120.971	1859.63	2279.8	2279.78	1140.91	1140.9	2158.81	1080.41	0	34.605	32.346	1	1	0	126	146	0	0	TRUE	sp|GBP-Nanobody
F1_20240229_CS_CH_Nanobody_Chymo-Trypsin.06602.06602.3	HHHDVQLVESGGAL		H	V	14	3		Mod1: Unannotated mass-shift -0.0100 (PeakApex: -0.0100)				-0.0078	1859.95	1497.74	1497.72	500.252	500.249	1497.73	500.251	0.00117142	19.751	16.268	0.9405	0	0	9	22	0	0	TRUE	sp|GBP-Nanobody
F1_20240229_CS_CH_Nanobody_Chymo-Trypsin.06623.06623.3	SAGCGAVDSVEGEGEEEGEEY	SAGCGAVDSVEGEGEEEGEEY	S	-	21	3	4C(57.0214)		SAGCGAVDSVEGEGEEEGEEy	16.9504	9.97963	120.972	1861.84	2279.8	2279.78	760.94	760.935	2158.81	720.611	0.00170057	16.95	15.189	0.9842	1	0	126	146	0	0	TRUE	sp|GBP-Nanobody
F1_20240229_CS_CH_Nanobody_Chymo-Trypsin.06627.06627.2	SLKPEDTAVY		N	Y	10	2		Mod1: dihydroxy (PeakApex: 31.9842, Theoretical: 31.9898)	SLKPEDTAVY	19.3251	19.5122	31.9829	1862.28	1153.55	1153.54	577.783	577.779	1121.56	561.787	0.0375742	19.512	16.526	0.8891	0	0	96	105	0	0	TRUE	sp|GBP-Nanobody
F1_20240229_CS_CH_Nanobody_Chymo-Trypsin.06630.06630.3	HHHDVQLVESGGAL		H	V	14	3		Mod1: Deamidation (PeakApex: 0.9916); Mod1: First isotopic peak (Theoretical: 1.0024)				0.9957	1862.44	1498.74	1498.73	500.587	500.583	1497.73	500.251	4.31994e-05	22.152	16.734	0.9426	0	0	9	22	0	0	TRUE	sp|GBP-Nanobody
F1_20240229_CS_CH_Nanobody_Chymo-Trypsin.06645.06645.2	NSLKPEDTAVY		M	Y	11	2		Mod1: Unannotated mass-shift -0.0100 (PeakApex: -0.0100)				-0.0067	1864.2	1235.61	1235.6	618.811	618.806	1235.6	618.809	0.000458816	25.582	16.932	0.9913	0	0	95	105	0	0	TRUE	sp|GBP-Nanobody
F1_20240229_CS_CH_Nanobody_Chymo-Trypsin.06656.06656.2	HHHDVQLVESGGAL		H	V	14	2		Mod1: Unannotated mass-shift -0.0100 (PeakApex: -0.0100)				-0.0081	1865.35	1497.74	1497.72	749.875	749.869	1497.73	749.873	0.00259616	28.417	25.132	0.985	0	0	9	22	0	0	TRUE	sp|GBP-Nanobody
F1_20240229_CS_CH_Nanobody_Chymo-Trypsin.06662.06662.4	HHHHHHHDVQLVESGGALVQPGGSLR		H	L	26	4		Mod1: Unannotated mass-shift -0.0100 (PeakApex: -0.0100)				-0.007	1866.2	2840.42	2840.4	711.111	711.107	2840.41	711.109	0	38.363	26.084	1	1	0	5	30	0	0	TRUE	sp|GBP-Nanobody
F1_20240229_CS_CH_Nanobody_Chymo-Trypsin.06672.06672.2	SLKPEDTAVY		N	Y	10	2		Mod1: Unannotated mass-shift -0.0100 (PeakApex: -0.0100)				-0.0065	1867.3	1121.56	1121.55	561.789	561.784	1121.56	561.787	0.0869909	21.14	17.708	0.9578	0	0	96	105	0	0	TRUE	sp|GBP-Nanobody
F1_20240229_CS_CH_Nanobody_Chymo-Trypsin.06680.06680.4	HHHHHHDVQLVESGGALVQPGGSLR		H	L	25	4			HHHHHHDVQLVESGGALVQPGGSLr	38.6371	26.3527	-19.0519	1868.34	2684.31	2684.3	672.086	672.082	2703.35	676.845	4.1e-13	38.637	36.619	1	1	0	6	30	0	0	TRUE	sp|GBP-Nanobody
F1_20240229_CS_CH_Nanobody_Chymo-Trypsin.06682.06682.3	HHHHHHHDVQLVESGGAL		H	V	18	3		Mod1: Unannotated mass-shift -0.0100 (PeakApex: -0.0100)				-0.0097	1868.44	2045.97	2045.96	682.999	682.993	2045.97	682.997	5.68026e-07	29.294	24.194	0.9905	0	0	5	22	0	0	TRUE	sp|GBP-Nanobody
F1_20240229_CS_CH_Nanobody_Chymo-Trypsin.06690.06690.2	EGEGEEEGEEY		V	-	11	2			EGEGEEEGEeY	18.9599	16.1267	357.077	1869.17	1612.52	1612.51	807.269	807.264	1255.44	628.725	0.0657223	18.959	17.563	0.94	1	0	136	146	0	0	TRUE	sp|GBP-Nanobody
F1_20240229_CS_CH_Nanobody_Chymo-Trypsin.06692.06692.2	SGGALVQPGGSLR		E	L	13	2		Mod1: Unannotated mass-shift -0.0100 (PeakApex: -0.0100); (PeakApex: 0.0050)				-0.0045	1869.31	1197.65	1197.64	599.833	599.828	1197.65	599.831	4.18727e-08	39.551	32.387	1	1	0	18	30	0	0	TRUE	sp|GBP-Nanobody
F1_20240229_CS_CH_Nanobody_Chymo-Trypsin.06694.06694.2	SLKPEDTAVY		N	Y	10	2		Mod1: Oxidation or Hydroxylation (PeakApex: 15.9888, Theoretical: 15.9949)	SLKPEDTAVy	21.132	18.9939	15.989	1869.67	1137.56	1137.55	569.786	569.782	1121.56	561.787	0.00468999	21.131	17.298	0.973	0	0	96	105	0	0	TRUE	sp|GBP-Nanobody
F1_20240229_CS_CH_Nanobody_Chymo-Trypsin.06695.06695.2	LPGGQNPVSYVY		Q	L	12	2						-0.0222	1869.72	1292.63	1292.62	647.322	647.316	1292.64	647.327	2.29565	15.894	15.707	0.8935	0	0	92	103	0	0	TRUE	sp|P01031|CO5_HUMAN	P01031	CO5_HUMAN	C5	Complement C5
F1_20240229_CS_CH_Nanobody_Chymo-Trypsin.06699.06699.2	WGQGTQVTVS		Y	S	10	2		Mod1: Oxidation or Hydroxylation (PeakApex: 15.9888, Theoretical: 15.9949)	wgqGTQVTVS	15.8699	5.47372	15.9914	1869.93	1077.51	1077.51	539.764	539.76	1061.51	531.764	0.0893817	15.869	15.869	0.9324	0	0	116	125	0	0	TRUE	sp|GBP-Nanobody
F1_20240229_CS_CH_Nanobody_Chymo-Trypsin.06719.06719.2	SLKPEDTAVY		N	Y	10	2		Mod1: Iodoacetamide derivative/Addition of Glycine/Addition of G (PeakApex: 57.0122, Theoretical: 57.0215)	SLkPEDTAVY	23.3898	10.1514	57.0161	1870.97	1178.59	1178.58	590.3	590.295	1121.56	561.787	0.000431249	23.389	20.061	0.996	0	0	96	105	0	0	TRUE	sp|GBP-Nanobody
F1_20240229_CS_CH_Nanobody_Chymo-Trypsin.06727.06727.2	SAGCGAVDSVEGEGEEEGEEY	SAGCGAVDSVEGEGEEEGEEY	S	-	21	2	4C(57.0214)		SAGCGAVDSVEGEGEEEGEey	15.1965	6.55857	118.96	1871.87	2277.78	2277.77	1139.9	1139.89	2158.81	1080.41	0.727429	15.196	15.196	0.9956	1	0	126	146	0	0	TRUE	sp|GBP-Nanobody
F1_20240229_CS_CH_Nanobody_Chymo-Trypsin.06730.06730.2	HHHHDVQLVESGGAL		H	V	15	2		Mod1: Unannotated mass-shift -0.0100 (PeakApex: -0.0100)				-0.008	1872.03	1634.8	1634.78	818.406	818.399	1634.79	818.403	1.63991e-06	19.647	16.473	0.9984	0	0	8	22	0	0	TRUE	sp|GBP-Nanobody
F1_20240229_CS_CH_Nanobody_Chymo-Trypsin.06745.06745.2	NSLKPEDTAVY		M	Y	11	2		Mod1: Unannotated mass-shift -0.0100 (PeakApex: -0.0100)				-0.0069	1873.36	1235.59	1235.6	618.803	618.806	1235.6	618.809	0.0583544	21.849	17.543	0.9646	0	0	95	105	0	0	TRUE	sp|GBP-Nanobody
F1_20240229_CS_CH_Nanobody_Chymo-Trypsin.06752.06752.2	SAGCGAVDSVEGEGEEEGEEY	SAGCGAVDSVEGEGEEEGEEY	S	-	21	2	4C(57.0214)		SAGCGAVDSVEGEGEEEGEey	15.0572	6.4059	118.959	1873.95	2277.81	2277.77	1139.91	1139.89	2158.81	1080.41	0.0244223	15.057	15.057	0.9992	1	0	126	146	0	0	TRUE	sp|GBP-Nanobody
F1_20240229_CS_CH_Nanobody_Chymo-Trypsin.06790.06790.2	NSLKPEDTAVY		M	Y	11	2		Mod1: Unannotated mass-shift -0.0100 (PeakApex: -0.0100)				-0.0067	1876.59	1235.61	1235.6	618.81	618.806	1235.6	618.809	0.00126067	28.759	22.302	0.9878	0	0	95	105	0	0	TRUE	sp|GBP-Nanobody
F1_20240229_CS_CH_Nanobody_Chymo-Trypsin.06791.06791.2	HHHDVQLVESGGAL		H	V	14	2		Mod1: Unannotated mass-shift -0.0100 (PeakApex: -0.0100)				-0.0081	1876.87	1497.74	1497.72	749.875	749.869	1497.73	749.873	1.90743e-05	28.165	23.226	0.9955	0	0	9	22	0	0	TRUE	sp|GBP-Nanobody
F1_20240229_CS_CH_Nanobody_Chymo-Trypsin.06793.06793.3	HHHHHHHHDVQLVESGGAL		H	V	19	3						-0.0015	1876.99	2183.03	2183.03	728.685	728.682	2183.03	728.683	5.99017e-08	37.303	31.883	0.9799	0	0	4	22	0	0	TRUE	sp|GBP-Nanobody
F1_20240229_CS_CH_Nanobody_Chymo-Trypsin.06798.06798.4	HHHHHHHDVQLVESGGALVQPGGSLR		H	L	26	4		Mod1: Unannotated mass-shift -0.0100 (PeakApex: -0.0100)				-0.0093	1877.26	2840.42	2840.4	711.112	711.107	2840.41	711.109	0	57.872	39.191	1	1	0	5	30	0	0	TRUE	sp|GBP-Nanobody
F1_20240229_CS_CH_Nanobody_Chymo-Trypsin.06815.06815.2	SLKPEDTAVY		N	Y	10	2		Mod1: Unannotated mass-shift -0.0100 (PeakApex: -0.0100)				-0.0065	1878.41	1121.57	1121.55	561.79	561.784	1121.56	561.787	0.0245015	22.62	20.905	0.9739	0	0	96	105	0	0	TRUE	sp|GBP-Nanobody
F1_20240229_CS_CH_Nanobody_Chymo-Trypsin.06820.06820.3	HHHHHHHDVQLVESGGAL		H	V	18	3						0.0061	1878.91	2045.98	2045.97	682.999	682.999	2045.97	682.997	4.41436e-06	29.38	24.022	0.9884	0	0	5	22	0	0	TRUE	sp|GBP-Nanobody
F1_20240229_CS_CH_Nanobody_Chymo-Trypsin.06821.06821.2	SCAASGFPVNR	SCAASGFPVNR	L	Y	11	2	2C(57.0214)		SCAASGFPVNR	12.7036	16.0645	452.171	1879.18	1616.71	1616.71	809.364	809.36	1164.53	583.274	0.194537	16.064	16.064	0.9996	1	0	32	42	0	0	TRUE	sp|GBP-Nanobody
F1_20240229_CS_CH_Nanobody_Chymo-Trypsin.06822.06822.4	HHHHHHDVQLVESGGALVQPGGSLR		H	L	25	4			HHHHHHDVQLVESGGALVQPGGSLr	35.5297	21.3737	-19.0513	1879.24	2684.32	2684.3	672.086	672.082	2703.35	676.845	9.18e-12	35.529	33.382	1	1	0	6	30	0	0	TRUE	sp|GBP-Nanobody
F1_20240229_CS_CH_Nanobody_Chymo-Trypsin.06836.06836.2	SGGALVQPGGSLR		E	L	13	2		Mod1: Unannotated mass-shift -0.0100 (PeakApex: -0.0100); (PeakApex: 0.0050)				-0.0047	1880.28	1197.65	1197.64	599.833	599.828	1197.65	599.831	1.16398e-08	35.496	30.685	1	1	0	18	30	0	0	TRUE	sp|GBP-Nanobody
F1_20240229_CS_CH_Nanobody_Chymo-Trypsin.06850.06850.2	NSLKPEDTAVY		M	Y	11	2		Mod1: Unannotated mass-shift -0.0100 (PeakApex: -0.0100)				-0.0067	1881.25	1235.62	1235.6	618.817	618.806	1235.6	618.809	0.000749625	27.118	20.868	0.9897	0	0	95	105	0	0	TRUE	sp|GBP-Nanobody
F1_20240229_CS_CH_Nanobody_Chymo-Trypsin.06865.06865.2	SGGALVQPGGSLR		E	L	13	2		Mod1: Unannotated mass-shift -0.0100 (PeakApex: -0.0100); (PeakApex: 0.0050)				-0.0047	1882.72	1197.66	1197.64	599.839	599.828	1197.65	599.831	1.10646e-08	35.506	30.669	1	1	0	18	30	0	0	TRUE	sp|GBP-Nanobody
F1_20240229_CS_CH_Nanobody_Chymo-Trypsin.06866.06866.2	HHHDVQLVESGGAL		H	V	14	2		Mod1: Unannotated mass-shift -0.0100 (PeakApex: -0.0100); (PeakApex: 0.0050)				-0.0033	1883	1497.75	1497.73	749.884	749.872	1497.73	749.873	0.000252478	26.309	17.554	0.992	0	0	9	22	0	0	TRUE	sp|GBP-Nanobody
F1_20240229_CS_CH_Nanobody_Chymo-Trypsin.06867.06867.2	SLKPEDTAVY		N	Y	10	2		Mod1: Iodoacetamide derivative/Addition of Glycine/Addition of G (PeakApex: 57.0122, Theoretical: 57.0215); Mod1: Iodoacetamide derivative/Addition of Glycine/Addition of G (PeakApex: 57.0262)	SLkPEDTAVY	20.0226	11.9666	57.017	1883.05	1178.6	1178.58	590.306	590.296	1121.56	561.787	0.0170722	20.022	18.016	0.989	0	0	96	105	0	0	TRUE	sp|GBP-Nanobody
F1_20240229_CS_CH_Nanobody_Chymo-Trypsin.06869.06869.2	SCAASGFPVNR	SCAASGFPVNR	L	Y	11	2	2C(57.0214)		SCAASGFPVNR	19.1532	22.3071	452.171	1883.15	1616.73	1616.71	809.372	809.36	1164.53	583.274	0.000184038	22.307	22.307	1	1	0	32	42	0	0	TRUE	sp|GBP-Nanobody
F1_20240229_CS_CH_Nanobody_Chymo-Trypsin.06871.06871.4	HHHHHHHDVQLVESGGALVQPGGSLR		H	L	26	4		Mod1: Unannotated mass-shift -0.0100 (PeakApex: -0.0100)				-0.0093	1883.26	2840.45	2840.4	711.119	711.107	2840.41	711.109	0	52.656	36.174	1	1	0	5	30	0	0	TRUE	sp|GBP-Nanobody
F1_20240229_CS_CH_Nanobody_Chymo-Trypsin.06877.06877.2	NSLKPEDTAVY		M	Y	11	2		Mod1: quinone (Theoretical: 29.9742)	NSLKPEDTAVy	14.8023	8.90574	29.9738	1883.56	1265.59	1265.58	633.804	633.796	1235.6	618.809	0.00330351	14.802	13.458	0.8877	0	0	95	105	0	0	TRUE	sp|GBP-Nanobody
F1_20240229_CS_CH_Nanobody_Chymo-Trypsin.06890.06890.2	GQGTQVTVSSAGCGAV	GQGTQVTVSSAGCGAV	W	D	16	2	13C(57.0214)					0.012	1884.66	1477.7	1477.7	739.859	739.855	1477.68	739.849	5.48138e-07	35.432	27.391	0.9981	0	0	117	132	0	0	TRUE	sp|GBP-Nanobody
F1_20240229_CS_CH_Nanobody_Chymo-Trypsin.06903.06903.3	HHHHHHHHDVQLVESGGAL		H	V	19	3		Mod1: Unannotated mass-shift -0.0100 (PeakApex: -0.0100); (PeakApex: 0.0050)				-0.0035	1886.02	2183.06	2183.02	728.692	728.682	2183.03	728.683	5.5546e-10	36.457	31.467	0.9903	0	0	4	22	0	0	TRUE	sp|GBP-Nanobody
F1_20240229_CS_CH_Nanobody_Chymo-Trypsin.06904.06904.2	VQALEEANNDLENK		K	L	14	2						0.0077	1886.29	1585.78	1585.77	793.897	793.89	1585.76	793.886	1.12226e-06	24.304	19.172	0.9993	2	0	171	184	0	0	TRUE	sp|P35527|K1C9_HUMAN	P35527	K1C9_HUMAN	KRT9	Keratin, type I cytoskeletal 9
F1_20240229_CS_CH_Nanobody_Chymo-Trypsin.06905.06905.3	HHHDVQLVESGGAL		H	V	14	3						0.0057	1886.39	1497.75	1497.74	500.258	500.253	1497.73	500.251	3.0722e-05	21.888	16.627	0.9801	0	0	9	22	0	0	TRUE	sp|GBP-Nanobody
F1_20240229_CS_CH_Nanobody_Chymo-Trypsin.06914.06914.4	HHHHHHDVQLVESGGALVQPGGSLR		H	L	25	4						0.0217	1887.59	2703.38	2703.37	676.854	676.85	2703.35	676.845	1e-14	55.471	39.777	1	1	0	6	30	0	0	TRUE	sp|GBP-Nanobody
F1_20240229_CS_CH_Nanobody_Chymo-Trypsin.06921.06921.5	HHHHHHDVQLVESGGALVQPGGSLR		H	L	25	5						0.0254	1888.39	2703.39	2703.37	541.685	541.682	2703.35	541.677	0	62.45	45.9	1	1	0	6	30	0	0	TRUE	sp|GBP-Nanobody
F1_20240229_CS_CH_Nanobody_Chymo-Trypsin.06922.06922.3	HHHHHHDVQLVESGGALVQPGGSLR		H	L	25	3						0.011	1888.66	2703.39	2703.36	902.136	902.127	2703.35	902.124	0	60.928	34.944	1	1	0	6	30	0	0	TRUE	sp|GBP-Nanobody
F1_20240229_CS_CH_Nanobody_Chymo-Trypsin.06923.06923.4	HHHHHHDVQLVESGGALVQPGGSLR		H	L	25	4		Mod1: Iodoacetamide derivative/Addition of Glycine/Addition of G (PeakApex: 57.0262, Theoretical: 57.0215); Mod1: Unannotated mass-shift 57.0388 (PeakApex: 57.0388)	HHhHHHDVQLVESGGALVQPGGSLR	53.1744	22.2268	57.0305	1888.74	2760.41	2760.38	691.11	691.102	2703.35	676.845	9.3e-11	53.174	53.145	1	1	0	6	30	0	0	TRUE	sp|GBP-Nanobody
F1_20240229_CS_CH_Nanobody_Chymo-Trypsin.06938.06938.4	HHHHHHDVQLVESGGALVQPGGSLR		H	L	25	4						0.0524	1890.33	2703.41	2703.4	676.86	676.858	2703.35	676.845	1.75536e-09	65.612	48.424	1	1	0	6	30	0	0	TRUE	sp|GBP-Nanobody
F1_20240229_CS_CH_Nanobody_Chymo-Trypsin.06969.06969.2	NSLKPEDTAVY		M	Y	11	2						0.0049	1892.91	1235.62	1235.61	618.817	618.811	1235.6	618.809	0.0143947	25.618	20.817	0.978	0	0	95	105	0	0	TRUE	sp|GBP-Nanobody
F1_20240229_CS_CH_Nanobody_Chymo-Trypsin.06973.06973.2	HHHDVQLVESGGAL		H	V	14	2						0.0103	1893.83	1497.75	1497.74	749.882	749.879	1497.73	749.873	5.8642e-08	37.398	27.338	1	0	0	9	22	0	0	TRUE	sp|GBP-Nanobody
F1_20240229_CS_CH_Nanobody_Chymo-Trypsin.06974.06974.2	SGGALVQPGGSLR		E	L	13	2		Mod1: Unannotated mass-shift -0.0100 (PeakApex: -0.0100); (PeakApex: 0.0050)				-0.0045	1894.11	1197.66	1197.64	599.839	599.828	1197.65	599.831	8.71225e-08	28.475	21.877	1	1	0	18	30	0	0	TRUE	sp|GBP-Nanobody
F1_20240229_CS_CH_Nanobody_Chymo-Trypsin.06979.06979.4	HHHHHHHDVQLVESGGALVQPGGSLR		H	L	26	4		Mod1: Unannotated mass-shift -0.0100 (PeakApex: -0.0100)				-0.0064	1894.39	2840.44	2840.4	711.118	711.108	2840.41	711.109	1.05494e-09	28.632	16.381	1	1	0	5	30	0	0	TRUE	sp|GBP-Nanobody
F1_20240229_CS_CH_Nanobody_Chymo-Trypsin.06991.06991.2	GQGTQVTVSSAGCGAV	GQGTQVTVSSAGCGAV	W	D	16	2	13C(57.0214)					0.012	1895.7	1477.7	1477.7	739.858	739.855	1477.68	739.849	0.00621751	26.252	19.053	0.9824	0	0	117	132	0	0	TRUE	sp|GBP-Nanobody
F1_20240229_CS_CH_Nanobody_Chymo-Trypsin.07021.07021.3	HHHDVQLVESGGAL		H	V	14	3						0.0087	1898.11	1497.75	1497.74	500.258	500.254	1497.73	500.251	6.67453e-08	26.701	21.282	0.9815	0	0	9	22	0	0	TRUE	sp|GBP-Nanobody
F1_20240229_CS_CH_Nanobody_Chymo-Trypsin.07029.07029.2	SLKPEDTAVY		N	Y	10	2		Mod1: quinone (Theoretical: 29.9742)	SLKPEDTAVy	19.2203	12.2555	29.9799	1899.19	1151.55	1151.54	576.782	576.777	1121.56	561.787	0.00122901	19.22	15.504	0.9117	0	0	96	105	0	0	TRUE	sp|GBP-Nanobody
F1_20240229_CS_CH_Nanobody_Chymo-Trypsin.07030.07030.3	HHHHHHDVQLVESGGALVQPGGSLR		H	L	25	3						0.011	1899.28	2703.39	2703.36	902.137	902.127	2703.35	902.124	8.11827e-08	36.186	24.925	0.998	1	0	6	30	0	0	TRUE	sp|GBP-Nanobody
F1_20240229_CS_CH_Nanobody_Chymo-Trypsin.07031.07031.5	HHHHHHDVQLVESGGALVQPGGSLR		H	L	25	5		Mod1: Unannotated mass-shift 57.0388 (PeakApex: 57.0388)	HHhhhhdVQLVESGGALVQPGGSLR	30.5564	17.2502	57.0391	1899.33	2760.42	2760.39	553.091	553.085	2703.35	541.677	2.47067e-09	30.556	30.556	1	1	0	6	30	0	0	TRUE	sp|GBP-Nanobody
F1_20240229_CS_CH_Nanobody_Chymo-Trypsin.07032.07032.4	HHHHHHDVQLVESGGALVQPGGSLR		H	L	25	4		Mod1: Iodoacetamide derivative/Addition of Glycine/Addition of G (PeakApex: 57.0262, Theoretical: 57.0215)	HHhhhHDVQLVESGGALVQPGGSLR	42.3412	20.8285	57.0285	1899.38	2760.4	2760.38	691.108	691.102	2703.35	676.845	0	42.341	42.341	1	1	0	6	30	0	0	TRUE	sp|GBP-Nanobody
F1_20240229_CS_CH_Nanobody_Chymo-Trypsin.07039.07039.3	HHHHHHDVQLVESGGAL		H	V	17	3						0.0082	1899.75	1908.94	1908.92	637.32	637.313	1908.91	637.31	0.00212644	18.196	14.312	0.9004	0	0	6	22	0	0	TRUE	sp|GBP-Nanobody
F1_20240229_CS_CH_Nanobody_Chymo-Trypsin.07047.07047.2	EYWGQGTQVTVS		F	S	12	2			EYWGQGTQVTvs	24.7312	6.04962	21.9952	1900.6	1375.62	1375.62	688.82	688.815	1353.62	677.817	8.96603e-06	24.731	24.731	0.9419	0	0	114	125	0	0	TRUE	sp|GBP-Nanobody
F1_20240229_CS_CH_Nanobody_Chymo-Trypsin.07048.07048.5	HHHHHHDVQLVESGGALVQPGGSLR		H	L	25	5						0.0251	1900.87	2703.39	2703.37	541.685	541.682	2703.35	541.677	0	52.202	33.026	1	1	0	6	30	0	0	TRUE	sp|GBP-Nanobody
F1_20240229_CS_CH_Nanobody_Chymo-Trypsin.07049.07049.3	HHHDVQLVESGGAL		H	V	14	3		Mod1: Dehydration/Pyro-glu from E (PeakApex: -18.0034, Theoretical: -18.0106); Mod1: oxoalanine (Theoretical: -17.9928)	HHHDVQLVEsGGAL	21.3723	18.9786	-18.002	1900.93	1479.74	1479.73	494.254	494.251	1497.73	500.251	8.91516e-06	21.372	19.487	0.918	0	0	9	22	0	0	TRUE	sp|GBP-Nanobody
F1_20240229_CS_CH_Nanobody_Chymo-Trypsin.07050.07050.2	HHHDVQLVESGGAL		H	V	14	2		Mod1: Iodoacetamide derivative/Addition of Glycine/Addition of G (PeakApex: 57.0262, Theoretical: 57.0215)	hhHDVQLVESGGAL	22.8422	9.44279	57.0256	1900.98	1554.77	1554.76	778.392	778.386	1497.73	749.873	4.91023e-07	22.842	22.842	0.9992	0	0	9	22	0	0	TRUE	sp|GBP-Nanobody
F1_20240229_CS_CH_Nanobody_Chymo-Trypsin.07070.07070.2	HHHDVQLVESGGAL		H	V	14	2			HHHDVQLVESGGAL	17.1384	18.7781	389.132	1902.67	1886.88	1886.86	944.449	944.439	1497.73	749.873	0.00255211	18.778	17.138	0.9711	0	0	9	22	0	0	TRUE	sp|GBP-Nanobody
F1_20240229_CS_CH_Nanobody_Chymo-Trypsin.07085.07085.2	NSLKPEDTAVY		M	Y	11	2						0.0045	1904.13	1235.62	1235.61	618.817	618.811	1235.6	618.809	0.00666685	23.523	17.334	0.9821	0	0	95	105	0	0	TRUE	sp|GBP-Nanobody
F1_20240229_CS_CH_Nanobody_Chymo-Trypsin.07087.07087.4	HHHHHHDVQLVESGGALVQPGGSLR		H	L	25	4						0.0239	1904.28	2703.39	2703.37	676.856	676.851	2703.35	676.845	0	61.259	44.486	1	1	0	6	30	0	0	TRUE	sp|GBP-Nanobody
F1_20240229_CS_CH_Nanobody_Chymo-Trypsin.07093.07093.2	SLKPEDTAVY		N	Y	10	2						0.0166	1905.02	1121.58	1121.58	561.796	561.796	1121.56	561.787	0.0078703	21.19	15.857	0.9814	0	0	96	105	0	0	TRUE	sp|GBP-Nanobody
F1_20240229_CS_CH_Nanobody_Chymo-Trypsin.07094.07094.2	SGGALVQPGGSLR		E	L	13	2						0.0035	1905.29	1197.66	1197.65	599.838	599.832	1197.65	599.831	1.91804e-07	33.069	28.225	0.9999	1	0	18	30	0	0	TRUE	sp|GBP-Nanobody
F1_20240229_CS_CH_Nanobody_Chymo-Trypsin.07095.07095.4	HHHHHHHDVQLVESGGALVQPGGSLR		H	L	26	4						0.0102	1905.35	2840.44	2840.42	711.118	711.112	2840.41	711.109	0	39.118	25.446	1	1	0	5	30	0	0	TRUE	sp|GBP-Nanobody
F1_20240229_CS_CH_Nanobody_Chymo-Trypsin.07098.07098.6	HHHHHHDVQLVESGGALVQPGGSLRLSCAASGFPVNRYSMRWY	HHHHHHDVQLVESGGALVQPGGSLRLSCAASGFPVNRYSM[147]RWY	H	R	43	6	28C(57.0214), 40M(15.9949)		HHHHHHDVQLVESGGALVQpggslrlscaasgfpvnrysmrwy	21.0758	21.0758	76.8076	1905.5	4942.18	4942.14	824.703	824.697	4865.33	811.896	7.40018e-05	21.075	21.075	1	0	3	6	48	0	0	TRUE	sp|GBP-Nanobody
F1_20240229_CS_CH_Nanobody_Chymo-Trypsin.07104.07104.2	HHHDVQLVESGGAL		H	V	14	2						0.0138	1905.87	1497.74	1497.75	749.875	749.88	1497.73	749.873	4.24007e-07	42.022	31.614	0.9985	0	0	9	22	0	0	TRUE	sp|GBP-Nanobody
F1_20240229_CS_CH_Nanobody_Chymo-Trypsin.07106.07106.2	WGQGTQVTVSSAG		Y	C	13	2			WGQGTQVTVSSAg	25.414	8.93126	56.0791	1906.3	1332.7	1332.68	667.355	667.349	1276.6	639.31	7.18267e-08	25.414	23.162	0.9999	0	0	116	128	0	0	TRUE	sp|GBP-Nanobody
F1_20240229_CS_CH_Nanobody_Chymo-Trypsin.07113.07113.2	SAGCGAVDSVEGEGEEEGEEY	SAGCGAVDSVEGEGEEEGEEY	S	-	21	2	4C(57.0214)		SAGCGAVDSVEGEGEEegeey	13.1453	5.77456	117.914	1906.92	2276.75	2276.73	1139.38	1139.37	2158.81	1080.41	0.00122673	13.145	13.145	0.9266	1	0	126	146	0	0	TRUE	sp|GBP-Nanobody
F1_20240229_CS_CH_Nanobody_Chymo-Trypsin.07118.07118.6	HHHHHHDVQLVESGGALVQPGGSLRLSCAASGFPVNRYSMRWYR	HHHHHHDVQLVESGGALVQPGGSLRLSCAASGFPVNRYSM[147]RWYR	H	Q	44	6	28C(57.0214), 40M(15.9949)		HHHHHHDVQLVESGGALvqpggslrlscaasgfpvnrysmrwyr	14.328	14.328	7.7384	1907.18	5029.22	5029.17	839.21	839.202	5021.43	837.913	0.1154	14.328	14.328	0.9805	1	3	6	49	0	0	TRUE	sp|GBP-Nanobody
F1_20240229_CS_CH_Nanobody_Chymo-Trypsin.07122.07122.2	HHHDVQLVESGGAL		H	V	14	2						0.0098	1907.82	1497.76	1497.74	749.888	749.878	1497.73	749.873	1.0062e-06	49.178	40.864	0.998	0	0	9	22	0	0	TRUE	sp|GBP-Nanobody
F1_20240229_CS_CH_Nanobody_Chymo-Trypsin.07123.07123.3	SAGCGAVDSVEGEGEEEGEEY	SAGCGAVDSVEGEGEEEGEEY	S	-	21	3	4C(57.0214)	Mod1: Phosphorylation (Theoretical: 79.9663)	SAGCGAVDSVEGEGEEEGEEy	20.7167	13.9827	79.9744	1908.1	2238.82	2238.79	747.28	747.269	2158.81	720.611	0.000248848	20.716	18.954	0.9837	1	0	126	146	0	0	TRUE	sp|GBP-Nanobody
F1_20240229_CS_CH_Nanobody_Chymo-Trypsin.07124.07124.2	SLKPEDTAVY		N	Y	10	2		Mod1: Unannotated mass-shift 57.0388 (PeakApex: 57.0388)	slKPEDTAVY	20.2565	5.8224	57.0369	1908.19	1178.6	1178.6	590.306	590.306	1121.56	561.787	0.00294232	20.256	20.256	0.9927	0	0	96	105	0	0	TRUE	sp|GBP-Nanobody
F1_20240229_CS_CH_Nanobody_Chymo-Trypsin.07152.07152.2	SCAASGFPVNR	SCAASGFPVNR	L	Y	11	2	2C(57.0214)	Mod1: Addition of Y (Theoretical: 163.0633)	SCAASGFPVNR	23.7874	23.9777	163.069	1910.96	1327.62	1327.6	664.815	664.809	1164.53	583.274	1.3922e-06	23.977	23.787	0.9917	1	0	32	42	0	0	TRUE	sp|GBP-Nanobody
F1_20240229_CS_CH_Nanobody_Chymo-Trypsin.07165.07165.2	HHHDVQLVESGGAL		H	V	14	2		Mod1: Iodoacetamide derivative/Addition of Glycine/Addition of G (PeakApex: 57.0262, Theoretical: 57.0215)	hhHDVQLVESGGAL	24.2731	11.2927	57.0269	1912.29	1554.77	1554.76	778.395	778.387	1497.73	749.873	5.04887e-08	24.273	24.273	1	0	0	9	22	0	0	TRUE	sp|GBP-Nanobody
F1_20240229_CS_CH_Nanobody_Chymo-Trypsin.07224.07224.2	SLKPEDTAVY		N	Y	10	2						0.0048	1916.39	1121.58	1121.57	561.796	561.79	1121.56	561.787	0.0827484	21.152	17.689	0.9589	0	0	96	105	0	0	TRUE	sp|GBP-Nanobody
F1_20240229_CS_CH_Nanobody_Chymo-Trypsin.07226.07226.2	SAGCGAVDSVEGEGEEEGEEY	SAGCGAVDSVEGEGEEEGEEY	S	-	21	2	4C(57.0214)		SAGCGAVDSVEGEGEEEGEEy	28.0294	16.1184	79.978	1916.75	2238.81	2238.79	1120.41	1120.4	2158.81	1080.41	3.34389e-06	28.029	26.047	0.9914	1	0	126	146	0	0	TRUE	sp|GBP-Nanobody
F1_20240229_CS_CH_Nanobody_Chymo-Trypsin.07228.07228.2	SGGALVQPGGSLR		E	L	13	2						0.0035	1916.85	1197.66	1197.65	599.836	599.832	1197.65	599.831	1.18716e-05	24.407	17.841	0.9986	1	0	18	30	0	0	TRUE	sp|GBP-Nanobody
F1_20240229_CS_CH_Nanobody_Chymo-Trypsin.07229.07229.2	NSLKPEDTAVY		M	Y	11	2						0.0044	1916.9	1235.62	1235.61	618.818	618.811	1235.6	618.809	0.164083	18.112	15.779	0.9382	0	0	95	105	0	0	TRUE	sp|GBP-Nanobody
F1_20240229_CS_CH_Nanobody_Chymo-Trypsin.07231.07231.4	HHHHHHDVQLVESGGALVQPGGSLR		H	L	25	4						0.0239	1917.01	2703.39	2703.37	676.856	676.851	2703.35	676.845	0	53.283	36.948	1	1	0	6	30	0	0	TRUE	sp|GBP-Nanobody
F1_20240229_CS_CH_Nanobody_Chymo-Trypsin.07239.07239.2	VSSAGCGAVDSVEGEGEEEGEEY	VSSAGCGAVDSVEGEGEEEGEEY	T	-	23	2	6C(57.0214)		VSSAGCGAVDSVEGEGEEEGEEy	28.4478	9.79246	120.998	1917.42	2465.94	2465.91	1233.98	1233.96	2344.91	1173.46	1.20001e-08	28.447	26.097	1	1	0	124	146	0	0	TRUE	sp|GBP-Nanobody
F1_20240229_CS_CH_Nanobody_Chymo-Trypsin.07246.07246.2	MNSLKPEDTAVY	M[147]NSLKPEDTAVY	Q	Y	12	2	1M(15.9949)					0.0069	1918.44	1382.66	1382.65	692.335	692.33	1382.64	692.327	0.000102079	23.641	15.986	0.991	0	0	94	105	0	0	TRUE	sp|GBP-Nanobody
F1_20240229_CS_CH_Nanobody_Chymo-Trypsin.07247.07247.2	HHHDVQLVESGGAL		H	V	14	2						0.0033	1918.53	1497.75	1497.74	749.884	749.875	1497.73	749.873	8.12536e-06	37.746	25.227	0.9973	0	0	9	22	0	0	TRUE	sp|GBP-Nanobody
F1_20240229_CS_CH_Nanobody_Chymo-Trypsin.07248.07248.4	HHHHHDVQLVESGGALVQPGGSLR		H	L	24	4			HHHHHDVQLVESGGALVQPGGSLr	47.5915	28.959	-19.0158	1918.59	2547.29	2547.27	637.829	637.826	2566.29	642.58	6.383e-11	47.591	45.209	1	1	0	7	30	0	0	TRUE	sp|GBP-Nanobody
F1_20240229_CS_CH_Nanobody_Chymo-Trypsin.07251.07251.3	VSSAGCGAVDSVEGEGEEEGEEY	VSSAGCGAVDSVEGEGEEEGEEY	T	-	23	3	6C(57.0214)		VSSAGCGAVDSVEGEGEEEGEEy	18.3217	9.84933	120.995	1918.74	2465.93	2465.91	822.985	822.976	2344.91	782.645	0.000241911	18.321	16.358	0.996	1	0	124	146	0	0	TRUE	sp|GBP-Nanobody
F1_20240229_CS_CH_Nanobody_Chymo-Trypsin.07252.07252.2	SGGALVQPGGSLR		E	L	13	2		Mod1: Iodoacetamide derivative/Addition of Glycine/Addition of G (PeakApex: 57.0262, Theoretical: 57.0215)	sGGALVQPGGSLR	23.219	18.4564	57.0266	1918.79	1254.69	1254.67	628.35	628.344	1197.65	599.831	8.51897e-05	23.218	21.216	0.9983	1	0	18	30	0	0	TRUE	sp|GBP-Nanobody
F1_20240229_CS_CH_Nanobody_Chymo-Trypsin.07253.07253.3	HHHHHDVQLVESGGALVQPGGSLR		H	L	24	3		Mod1: Unannotated mass-shift -19.0380 (PeakApex: -19.0380)	HHHHHDVQLVESGGALVQPGGSLr	35.353	18.9521	-19.0297	1918.85	2547.28	2547.26	850.101	850.094	2566.29	856.437	2.99e-12	35.352	33.087	0.9998	1	0	7	30	0	0	TRUE	sp|GBP-Nanobody
F1_20240229_CS_CH_Nanobody_Chymo-Trypsin.07266.07266.2	DTVQVGGISDTN		Y	Q	12	2						0.0033	1920.18	1204.57	1204.56	603.292	603.288	1204.56	603.286	0.0284894	18.926	18.667	0.9726	0	0	146	157	0	0	FALSE	sp|P00791|PEPA_PIG	P00791	PEPA_PIG	PGA	Pepsin A		sp|P00792|PEPA_BOVIN
F1_20240229_CS_CH_Nanobody_Chymo-Trypsin.07268.07268.3	HHHHHHHHDVQLVESGGAL		H	V	19	3						0.0053	1920.28	2183.05	2183.03	728.692	728.685	2183.03	728.683	3.06628e-06	26.422	21.306	0.9911	0	0	4	22	0	0	TRUE	sp|GBP-Nanobody
F1_20240229_CS_CH_Nanobody_Chymo-Trypsin.07280.07280.2	SLKPEDTAVY		N	Y	10	2		Mod1: Iodoacetamide derivative/Addition of Glycine/Addition of G (PeakApex: 57.0122, Theoretical: 57.0215); Mod1: Iodoacetamide derivative/Addition of Glycine/Addition of G (PeakApex: 57.0262)	slKPEDTAVY	21.292	6.95103	57.0181	1921.34	1178.6	1178.58	590.308	590.297	1121.56	561.787	0.0153197	21.292	21.292	0.9894	0	0	96	105	0	0	TRUE	sp|GBP-Nanobody
F1_20240229_CS_CH_Nanobody_Chymo-Trypsin.07281.07281.2	NSLKPEDTAVYY		M	C	12	2		Mod1: dihydroxy (PeakApex: 31.9992, Theoretical: 31.9898)	NSLKPEDTAVYy	19.1487	14.0926	31.9944	1921.61	1430.67	1430.66	716.344	716.338	1398.67	700.341	0.00297852	19.148	18.195	0.9407	0	0	95	106	0	0	TRUE	sp|GBP-Nanobody
F1_20240229_CS_CH_Nanobody_Chymo-Trypsin.07283.07283.3	PEDTAVYYCNVNVGF	PEDTAVYYCNVNVGF	K	E	15	3	9C(57.0214)		PEDTAVyycnVNVGF	18.808	10.9148	222.207	1921.71	1968.98	1968.96	657.333	657.328	1746.76	583.259	0.00116821	18.808	17.006	0.9109	0	0	99	113	0	0	TRUE	sp|GBP-Nanobody
F1_20240229_CS_CH_Nanobody_Chymo-Trypsin.07298.07298.4	HHHHHHHDVQLVESGGALVQPGGSLR		H	L	26	4						0.009	1923.19	2840.44	2840.42	711.118	711.111	2840.41	711.109	3.89417e-09	28.74	16.519	1	1	0	5	30	0	0	TRUE	sp|GBP-Nanobody
F1_20240229_CS_CH_Nanobody_Chymo-Trypsin.07327.07327.2	SLKPEDTAVYY		N	C	11	2		Mod1: dihydroxy (PeakApex: 31.9842, Theoretical: 31.9898); Mod1: dihydroxy (PeakApex: 31.9992)	SLKPEDTAVYy	21.2365	18.8051	31.9903	1926.63	1316.63	1316.61	659.323	659.314	1284.62	643.319	0.00300334	21.236	18.003	0.9406	0	0	96	106	0	0	TRUE	sp|GBP-Nanobody
F1_20240229_CS_CH_Nanobody_Chymo-Trypsin.07328.07328.2	SLKPEDTAVY		N	Y	10	2						0.0034	1926.91	1121.57	1121.56	561.795	561.789	1121.56	561.787	3.625	16.065	15.77	0.9029	0	0	96	105	0	0	TRUE	sp|GBP-Nanobody
F1_20240229_CS_CH_Nanobody_Chymo-Trypsin.07330.07330.2	HHHDVQLVESGGAL		H	V	14	2						0.0015	1927.05	1497.73	1497.73	749.875	749.874	1497.73	749.873	7.74769e-06	20.736	15.86	0.9974	0	0	9	22	0	0	TRUE	sp|GBP-Nanobody
F1_20240229_CS_CH_Nanobody_Chymo-Trypsin.07342.07342.2	NSLKPEDTAVY		M	Y	11	2						0.0045	1928.1	1235.62	1235.61	618.816	618.811	1235.6	618.809	0.0188738	17.892	13.914	0.976	0	0	95	105	0	0	TRUE	sp|GBP-Nanobody
F1_20240229_CS_CH_Nanobody_Chymo-Trypsin.07343.07343.4	HHHHHHDVQLVESGGALVQPGGSLR		H	L	25	4						0.0219	1928.37	2703.38	2703.37	676.852	676.85	2703.35	676.845	0	45.48	33.985	1	1	0	6	30	0	0	TRUE	sp|GBP-Nanobody
F1_20240229_CS_CH_Nanobody_Chymo-Trypsin.07355.07355.2	SGGALVQPGGSLR		E	L	13	2		Mod1: Iodoacetamide derivative/Addition of Glycine/Addition of G (PeakApex: 57.0262, Theoretical: 57.0215)	sGGALVQPGGSLR	29.3198	22.7932	57.0265	1929.37	1254.68	1254.67	628.347	628.344	1197.65	599.831	3.02077e-08	29.319	27.061	1	1	0	18	30	0	0	TRUE	sp|GBP-Nanobody
F1_20240229_CS_CH_Nanobody_Chymo-Trypsin.07357.07357.4	HHHHHDVQLVESGGALVQPGGSLR		H	L	24	4			HHHHHDVQLVESGGALVQPGGSLr	18.5375	11.9231	-19.0166	1929.71	2547.27	2547.27	637.826	637.826	2566.29	642.58	0.000494919	18.537	17.13	0.998	1	0	7	30	0	0	TRUE	sp|GBP-Nanobody
F1_20240229_CS_CH_Nanobody_Chymo-Trypsin.07402.07402.2	NSLKPEDTAVY		M	Y	11	2		Mod1: Iodoacetamide derivative/Addition of Glycine/Addition of G (PeakApex: 57.0262, Theoretical: 57.0215)	nSLKPEDTAVY	29.0889	10.202	57.0237	1933.23	1292.64	1292.63	647.328	647.321	1235.6	618.809	4.18402e-05	29.088	26.842	0.9966	0	0	95	105	0	0	TRUE	sp|GBP-Nanobody
F1_20240229_CS_CH_Nanobody_Chymo-Trypsin.07417.07417.3	HHHHHDVQLVESGGALVQPGGSLR		H	L	24	3						0.0054	1934.94	2566.32	2566.3	856.447	856.439	2566.29	856.437	0	60.664	40.708	1	1	0	7	30	0	0	TRUE	sp|GBP-Nanobody
F1_20240229_CS_CH_Nanobody_Chymo-Trypsin.07422.07422.4	HHHDVQLVESGGALVQPGGSLR		H	L	22	4			HHHDVqLVESGGALVQPGGSLR	24.948	12.1338	331.143	1935.84	2623.33	2623.32	656.841	656.836	2292.17	574.05	3.09701e-07	24.948	22.752	1	1	0	9	30	0	0	TRUE	sp|GBP-Nanobody
F1_20240229_CS_CH_Nanobody_Chymo-Trypsin.07425.07425.3	PGGSLRLSCAASGFPVNR	PGGSLRLSCAASGFPVNR	Q	Y	18	3	9C(57.0214)		PGGSLRlscAASGFPVNR	18.8767	18.8767	464.977	1936	2309.92	2309.91	770.982	770.977	1844.93	615.984	5.30829e-05	18.876	18.138	0.9998	1	1	25	42	0	0	TRUE	sp|GBP-Nanobody
F1_20240229_CS_CH_Nanobody_Chymo-Trypsin.07432.07432.3	HHHHHDVQLVESGGALVQPGGSLR		H	L	24	3		Mod1: Iodoacetamide derivative/Addition of Glycine/Addition of G (PeakApex: 57.0262, Theoretical: 57.0215)	hhhhhdvqLVESGGALVQPGGSLR	14.5283	8.78803	57.0227	1936.36	2623.34	2623.31	875.452	875.445	2566.29	856.437	0.871652	14.528	14.528	0.9078	1	0	7	30	0	0	TRUE	sp|GBP-Nanobody
F1_20240229_CS_CH_Nanobody_Chymo-Trypsin.07436.07436.2	SAGCGAVDSVEGEGEEEGEEY	SAGCGAVDSVEGEGEEEGEEY	S	-	21	2	4C(57.0214)	Mod1: O-Sulfonation (Theoretical: 79.9568)	SAGCGAVDSVEGEGEEEGEEy	28.3693	18.4125	79.9531	1936.58	2238.77	2238.77	1120.39	1120.39	2158.81	1080.41	1.75412e-05	28.369	26.546	0.9773	1	0	126	146	0	0	TRUE	sp|GBP-Nanobody
F1_20240229_CS_CH_Nanobody_Chymo-Trypsin.07442.07442.2	SLKPEDTAVY		N	Y	10	2						0.0061	1937.5	1121.57	1121.57	561.79	561.79	1121.56	561.787	0.0301373	22.544	18.881	0.972	0	0	96	105	0	0	TRUE	sp|GBP-Nanobody
F1_20240229_CS_CH_Nanobody_Chymo-Trypsin.07457.07457.5	HHHHHDVQLVESGGALVQPGGSLR		H	L	24	5		Mod1: Unannotated mass-shift 0.0360 (PeakApex: 0.0360)				0.036	1938.52	2566.32	2566.33	514.272	514.273	2566.29	514.265	1.33052e-07	33.345	21.168	1	1	0	7	30	0	0	TRUE	sp|GBP-Nanobody
F1_20240229_CS_CH_Nanobody_Chymo-Trypsin.07459.07459.2	ESGGALVQPGGSLR		V	L	14	2						0.0024	1938.66	1326.7	1326.69	664.359	664.353	1326.69	664.352	0.00125515	20.514	20.495	0.9949	1	0	17	30	0	0	TRUE	sp|GBP-Nanobody
F1_20240229_CS_CH_Nanobody_Chymo-Trypsin.07460.07460.4	HHHHHDVQLVESGGALVQPGGSLR		H	L	24	4			HHHHHDVQLVESGGALVQPGGSLR	24.1563	24.2429	97.9288	1938.71	2664.24	2664.22	667.068	667.062	2566.29	642.58	1.58373e-05	24.242	18.699	0.9998	1	0	7	30	0	0	TRUE	sp|GBP-Nanobody
F1_20240229_CS_CH_Nanobody_Chymo-Trypsin.07465.07465.2	NSLKPEDTAVY		M	Y	11	2		Mod1: Iodoacetamide derivative/Addition of Glycine/Addition of G (PeakApex: 57.0262, Theoretical: 57.0215)	nsLKPEDTAVY	15.9005	5.56111	57.0233	1939.68	1292.63	1292.63	647.321	647.321	1235.6	618.809	0.0856426	15.9	15.9	0.9801	0	0	95	105	0	0	TRUE	sp|GBP-Nanobody
F1_20240229_CS_CH_Nanobody_Chymo-Trypsin.07468.07468.4	HHHHHHDVQLVESGGALVQPGGSLR		H	L	25	4						0.0075	1939.87	2703.38	2703.36	676.852	676.846	2703.35	676.845	1.81649e-08	28.973	21.4	1	1	0	6	30	0	0	TRUE	sp|GBP-Nanobody
F1_20240229_CS_CH_Nanobody_Chymo-Trypsin.07475.07475.3	HHHHDVQLVESGGALVQPGGSL		H	R	22	3			HHHHDVQLVESGGALVQPGGsl	30.5528	26.303	-18.0505	1940.23	2255.1	2255.08	752.707	752.701	2273.13	758.717	1.81664e-09	30.552	30.552	0.8913	0	0	8	29	0	0	TRUE	sp|GBP-Nanobody
F1_20240229_CS_CH_Nanobody_Chymo-Trypsin.07476.07476.5	HHHHHHDVQLVESGGALVQPGGSLR		H	L	25	5						0.0149	1940.28	2703.38	2703.36	541.684	541.68	2703.35	541.677	0.00158829	18.81	12.102	0.9993	1	0	6	30	0	0	TRUE	sp|GBP-Nanobody
F1_20240229_CS_CH_Nanobody_Chymo-Trypsin.07478.07478.3	HHHHDVQLVESGGALVQPG		H	G	19	3						0.0047	1940.38	2016.01	2016	673.012	673.006	2015.99	673.005	1.75303e-05	23.456	18.85	0.9809	0	0	8	26	0	0	TRUE	sp|GBP-Nanobody
F1_20240229_CS_CH_Nanobody_Chymo-Trypsin.07483.07483.5	HHHHHDVQLVESGGALVQPGGSLR		H	L	24	5		Mod1: Unannotated mass-shift 0.0360 (PeakApex: 0.0360)				0.0454	1940.66	2566.35	2566.34	514.278	514.274	2566.29	514.265	1e-14	47.241	32.317	1	1	0	7	30	0	0	TRUE	sp|GBP-Nanobody
F1_20240229_CS_CH_Nanobody_Chymo-Trypsin.07491.07491.2	MNSLKPEDTAVY		Q	Y	12	2		Mod1: quinone (Theoretical: 29.9742)	MNSLKPEDTAVy	25.175	16.6353	29.9774	1941.79	1396.63	1396.62	699.322	699.318	1366.64	684.329	4.39813e-05	25.174	23.309	0.9437	0	0	94	105	0	0	TRUE	sp|GBP-Nanobody
F1_20240229_CS_CH_Nanobody_Chymo-Trypsin.07512.07512.2	SGGALVQPGGSLR		E	L	13	2			SGGALVQPGGSLR	16.2923	21.8029	127.814	1943.16	1325.48	1325.46	663.745	663.738	1197.65	599.831	4.30426e-05	21.802	20.64	0.9689	1	0	18	30	0	0	TRUE	sp|GBP-Nanobody
F1_20240229_CS_CH_Nanobody_Chymo-Trypsin.07514.07514.6	GGGGFGGGGYGGGYGPVCPPGGIQEVTINQSLLQPLNVEIDPEIQ	GGGGFGGGGYGGGYGPVCPPGGIQEVTINQSLLQPLNVEIDPEIQ	F	K	45	6	18C(57.0214)		GGGGFGGGGYGGGYGPVCPPGGIQEVTINqsllqplnvEIDPEIQ	12.7464	11.1996	587.957	1943.49	5042.17	5042.11	841.369	841.358	4454.15	743.365	0.823268	12.746	12.078	0.9967	0	0	130	174	0	0	TRUE	sp|P04264|K2C1_HUMAN	P04264	K2C1_HUMAN	KRT1	Keratin, type II cytoskeletal 1
F1_20240229_CS_CH_Nanobody_Chymo-Trypsin.07525.07525.4	HHHHHHHDVQLVESGGALVQPGGSLR		H	L	26	4						0.0092	1944.37	2840.44	2840.42	711.116	711.112	2840.41	711.109	0.000649907	18.695	10.561	0.9968	1	0	5	30	0	0	TRUE	sp|GBP-Nanobody
F1_20240229_CS_CH_Nanobody_Chymo-Trypsin.07532.07532.3	HHHHHHHDVQLVESGGAL		H	V	18	3						0.0088	1944.97	2046	2045.98	683.006	683	2045.97	682.997	0.000396353	20.003	14.7	0.9739	0	0	5	22	0	0	TRUE	sp|GBP-Nanobody
F1_20240229_CS_CH_Nanobody_Chymo-Trypsin.07533.07533.4	GQGTQVTVSSAGCGAVDSVEGEGEEEGEEY	GQGTQVTVSSAGCGAVDSVEGEGEEEGEEY	W	-	30	4	13C(57.0214)		GQGTQVTVSSAGCGAVDSVEGEGEEEGEEy	61.4673	12.1027	4.0564	1945.02	3020.32	3020.29	756.087	756.081	3016.24	755.066	0	61.467	58.422	1	1	0	117	146	0	0	TRUE	sp|GBP-Nanobody
F1_20240229_CS_CH_Nanobody_Chymo-Trypsin.07539.07539.3	HHHHHDVQLVESGGALVQPGGSLR		H	L	24	3						0.0052	1946.05	2566.32	2566.3	856.447	856.439	2566.29	856.437	0	45.204	29.143	1	1	0	7	30	0	0	TRUE	sp|GBP-Nanobody
F1_20240229_CS_CH_Nanobody_Chymo-Trypsin.07551.07551.4	HHHHHDVQLVESGGALVQPGGSLR		H	L	24	4		Mod1: Iodoacetamide derivative/Addition of Glycine/Addition of G (PeakApex: 57.0262); Mod1: Unannotated mass-shift 57.0388 (PeakApex: 57.0388)	HHhhhDVQLVESGGALVQPGGSLR	47.2491	24.6177	57.0335	1947.1	2623.34	2623.32	656.843	656.838	2566.29	642.58	0	47.249	47.249	1	1	0	7	30	0	0	TRUE	sp|GBP-Nanobody
F1_20240229_CS_CH_Nanobody_Chymo-Trypsin.07563.07563.2	SLKPEDTAVY		N	Y	10	2						0.007	1948.43	1121.58	1121.57	561.796	561.791	1121.56	561.787	0.0572061	15.956	12.749	0.9649	0	0	96	105	0	0	TRUE	sp|GBP-Nanobody
F1_20240229_CS_CH_Nanobody_Chymo-Trypsin.07577.07577.4	HHHHHDVQLVESGGALVQPGGSLR		H	L	24	4		Mod1: Unannotated mass-shift 0.0360 (PeakApex: 0.0360)				0.0303	1949.85	2566.32	2566.32	642.588	642.587	2566.29	642.58	5.939e-11	55.395	38.617	1	1	0	7	30	0	0	TRUE	sp|GBP-Nanobody
F1_20240229_CS_CH_Nanobody_Chymo-Trypsin.07582.07582.2	ASGFPVNRY		A	S	9	2						0.0049	1950.37	1009.51	1009.5	505.763	505.759	1009.5	505.756	0.0726569	12.837	8.36	0.9612	0	0	35	43	0	0	TRUE	sp|GBP-Nanobody
F1_20240229_CS_CH_Nanobody_Chymo-Trypsin.07583.07583.2	VATVSLPR		R	S	8	2						0.0045	1950.42	841.514	841.507	421.764	421.761	841.502	421.758	0.0244972	16.025	11.934	0.9908	2	0	108	115	0	0	TRUE	sp|P00761|TRYP_PIG	P00761	TRYP_PIG		Trypsin
F1_20240229_CS_CH_Nanobody_Chymo-Trypsin.07594.07594.2	SLKPEDTAVYY		N	C	11	2		Mod1: Oxidation or Hydroxylation (PeakApex: 16.0046, Theoretical: 15.9949)	SLKPEDTAVyY	16.1173	14.5157	15.9997	1951.42	1300.63	1300.62	651.325	651.319	1284.62	643.319	0.122413	16.117	14.907	0.9197	0	0	96	106	0	0	TRUE	sp|GBP-Nanobody
F1_20240229_CS_CH_Nanobody_Chymo-Trypsin.07598.07598.5	HHHHHDVQLVESGGALVQPGGSLR		H	L	24	5						0.0157	1951.89	2566.33	2566.31	514.273	514.268	2566.29	514.265	0.000691855	20.734	12.197	0.9987	1	0	7	30	0	0	TRUE	sp|GBP-Nanobody
F1_20240229_CS_CH_Nanobody_Chymo-Trypsin.07599.07599.3	HHHHHHHHDVQLVESGGAL		H	V	19	3		Mod1: Amidation (Theoretical: -0.9840)				-0.9919	1951.95	2182.05	2182.03	728.358	728.352	2183.03	728.683	0.000205392	21.284	18.083	0.9628	0	0	4	22	0	0	TRUE	sp|GBP-Nanobody
F1_20240229_CS_CH_Nanobody_Chymo-Trypsin.07600.07600.2	NSLKPEDTAVY		M	Y	11	2			NSLKPEDTAVY	13.11	16.0323	0.0159	1952	1233.64	1235.62	617.825	618.817	1235.6	618.809	1.71824	16.032	15.537	0.887	0	0	95	105	0	0	TRUE	sp|GBP-Nanobody
F1_20240229_CS_CH_Nanobody_Chymo-Trypsin.07602.07602.5	HHHHHHDVQLVESGGALVQPGGSLR		H	L	25	5						0.0166	1952.1	2703.39	2703.37	541.684	541.68	2703.35	541.677	0.00415935	20.703	15.182	0.9998	1	0	6	30	0	0	TRUE	sp|GBP-Nanobody
F1_20240229_CS_CH_Nanobody_Chymo-Trypsin.07608.07608.2	HHHDVQLVESGGAL		H	V	14	2		Mod1: Iodoacetamide derivative/Addition of Glycine/Addition of G (PeakApex: 57.0262, Theoretical: 57.0215); Mod1: Unannotated mass-shift 57.0388 (PeakApex: 57.0388)	hhHDVQLVESGGAL	32.2142	13.7661	57.0291	1953.06	1554.77	1554.76	778.395	778.388	1497.73	749.873	6.0787e-10	32.214	32.214	1	0	0	9	22	0	0	TRUE	sp|GBP-Nanobody
F1_20240229_CS_CH_Nanobody_Chymo-Trypsin.07613.07613.2	RNVSTGDVNVEM		L	N	12	2						0.0038	1953.32	1319.63	1319.62	660.822	660.816	1319.61	660.814	0.00772069	17.28	11.426	0.9815	0	0	295	306	0	0	TRUE	sp|P13645|K1C10_HUMAN	P13645	K1C10_HUMAN	KRT10	Keratin, type I cytoskeletal 10
F1_20240229_CS_CH_Nanobody_Chymo-Trypsin.07616.07616.2	EWVAGMSSAGDR		R	S	12	2						0.0149	1953.9	1264.57	1264.57	633.291	633.29	1264.55	633.283	9.39763e-07	24.046	23.207	0.9993	2	0	57	68	0	0	TRUE	sp|GBP-Nanobody
F1_20240229_CS_CH_Nanobody_Chymo-Trypsin.07620.07620.2	HHHDVQLVESGGAL		H	V	14	2		Mod1: Unannotated mass-shift -0.0100 (PeakApex: -0.0100); (PeakApex: 0.0050)				-0.0031	1954.37	1497.75	1497.73	749.883	749.872	1497.73	749.873	0.271892	13.309	10.4	0.9129	0	0	9	22	0	0	TRUE	sp|GBP-Nanobody
F1_20240229_CS_CH_Nanobody_Chymo-Trypsin.07628.07628.4	HHHHHHDVQLVESGGALVQPGGSLR		H	L	25	4						0.0211	1955.42	2703.39	2703.37	676.854	676.85	2703.35	676.845	2.5586e-10	30.907	21.468	1	1	0	6	30	0	0	TRUE	sp|GBP-Nanobody
F1_20240229_CS_CH_Nanobody_Chymo-Trypsin.07640.07640.3	SLRLSCAASGFPVNR	SLRLSCAASGFPVNR	G	Y	15	3	6C(57.0214)		SLrlscAASGFPVNR	20.255	20.255	192.018	1956.79	1825.87	1825.85	609.63	609.625	1633.84	545.619	0.000102139	20.254	20.254	1	1	1	28	42	0	0	TRUE	sp|GBP-Nanobody
F1_20240229_CS_CH_Nanobody_Chymo-Trypsin.07656.07656.2	SLKPEDTAVY		N	Y	10	2						0.0055	1958.72	1121.58	1121.57	561.797	561.79	1121.56	561.787	1.73703	15.998	15.798	0.8872	0	0	96	105	0	0	TRUE	sp|GBP-Nanobody
F1_20240229_CS_CH_Nanobody_Chymo-Trypsin.07669.07669.2	ELLQQVDTSTR		W	T	11	2						0.0038	1960.31	1288.68	1288.67	645.346	645.34	1288.66	645.338	0.0033919	18.842	17.61	0.9934	1	0	213	223	0	0	TRUE	sp|P04264|K2C1_HUMAN	P04264	K2C1_HUMAN	KRT1	Keratin, type II cytoskeletal 1
F1_20240229_CS_CH_Nanobody_Chymo-Trypsin.07675.07675.2	SLKPEDTAVY		N	Y	10	2			SLKPEDTAVy	22.1881	14.1053	13.9973	1961.07	1135.56	1135.56	568.786	568.786	1121.56	561.787	0.000238165	22.188	18.508	0.8921	0	0	96	105	0	0	TRUE	sp|GBP-Nanobody
F1_20240229_CS_CH_Nanobody_Chymo-Trypsin.07677.07677.2	EWVAGMSSAGDR		R	S	12	2						0.0146	1961.39	1264.55	1264.57	633.285	633.29	1264.55	633.283	0.0001256	21.462	19.037	0.9969	2	0	57	68	0	0	TRUE	sp|GBP-Nanobody
F1_20240229_CS_CH_Nanobody_Chymo-Trypsin.07686.07686.2	LSCAASGFPVNR	LSCAASGFPVNR	R	Y	12	2	3C(57.0214)					0.0047	1962.3	1277.64	1277.62	639.825	639.819	1277.62	639.817	6.45465e-08	33.307	30.973	1	2	0	31	42	0	0	TRUE	sp|GBP-Nanobody
F1_20240229_CS_CH_Nanobody_Chymo-Trypsin.07702.07702.2	EYWGQGTQVTVS		F	S	12	2		Mod1: Oxidation or Hydroxylation (PeakApex: 16.0046, Theoretical: 15.9949)	EYwGQGTQVTVS	25.3655	10.5491	16.0033	1963.79	1369.64	1369.62	685.827	685.819	1353.62	677.817	6.21662e-05	25.365	25.313	0.9863	0	0	114	125	0	0	TRUE	sp|GBP-Nanobody
F1_20240229_CS_CH_Nanobody_Chymo-Trypsin.07707.07707.6	HHHHHHHHDVQLVESGGALVQPGGSLRLSCAASGFPVNRYSM	HHHHHHHHDVQLVESGGALVQPGGSLRLSCAASGFPVNRYSM	H	R	42	6	30C(57.0214)		HHHHHHHHDVQLVESGGAlvqpggslrlscaasgfpVNRYSM	19.3229	19.3229	-10.2823	1964.31	4607.97	4607.93	769.003	768.995	4618.21	770.709	0.00197226	19.322	14.717	1	0	2	4	45	0	0	TRUE	sp|GBP-Nanobody
F1_20240229_CS_CH_Nanobody_Chymo-Trypsin.07713.07713.2	EWVAGMSSAGDR		R	S	12	2						0.0148	1965.06	1264.57	1264.57	633.294	633.29	1264.55	633.283	0.000156346	25.285	21.904	0.997	2	0	57	68	0	0	TRUE	sp|GBP-Nanobody
F1_20240229_CS_CH_Nanobody_Chymo-Trypsin.07723.07723.2	VSSAGCGAVDSVEGEGEEEGEEY	VSSAGCGAVDSVEGEGEEEGEEY	T	-	23	2	6C(57.0214)		VSSAGCGAVDSVEGEGEEEGEEy	32.134	18.2532	79.9316	1965.88	2424.88	2424.84	1213.45	1213.43	2344.91	1173.46	2.63241e-08	32.133	30.004	1	1	0	124	146	0	0	TRUE	sp|GBP-Nanobody
F1_20240229_CS_CH_Nanobody_Chymo-Trypsin.07725.07725.2	EYWGQGTQVTVS		F	S	12	2		Mod1: Oxidation or Hydroxylation (PeakApex: 16.0046, Theoretical: 15.9949)	EYwGQGTQVTVS	23.1144	11.5997	16.0032	1966.23	1369.62	1369.62	685.817	685.819	1353.62	677.817	0.000829955	23.114	19.694	0.9827	0	0	114	125	0	0	TRUE	sp|GBP-Nanobody
F1_20240229_CS_CH_Nanobody_Chymo-Trypsin.07730.07730.2	LSCAASGFPVNR	LSCAASGFPVNR	R	Y	12	2	3C(57.0214)					0.005	1966.48	1277.62	1277.62	639.818	639.819	1277.62	639.817	1.96724e-09	37.154	30.94	1	2	0	31	42	0	0	TRUE	sp|GBP-Nanobody
F1_20240229_CS_CH_Nanobody_Chymo-Trypsin.07734.07734.2	EWVAGMSSAGDR		R	S	12	2						0.0147	1966.69	1264.55	1264.57	633.284	633.29	1264.55	633.283	0.00153411	21.773	19.556	0.9955	2	0	57	68	0	0	TRUE	sp|GBP-Nanobody
F1_20240229_CS_CH_Nanobody_Chymo-Trypsin.07741.07741.2	VESGGALVQPGGSLR		L	L	15	2		Mod1: Unannotated mass-shift -19.0380 (PeakApex: -19.0380)	VESGGALVQPGGSLr	31.3841	10.9669	-19.0332	1967.33	1406.73	1406.72	704.374	704.369	1425.76	713.886	8.3853e-10	31.384	28.884	1	1	0	16	30	0	0	TRUE	sp|GBP-Nanobody
F1_20240229_CS_CH_Nanobody_Chymo-Trypsin.07742.07742.4	HHHHHHDVQLVESGGALVQPGGSLR		H	L	25	4						0.0215	1967.39	2703.39	2703.37	676.855	676.85	2703.35	676.845	0.00185306	19.129	12.086	0.9942	1	0	6	30	0	0	TRUE	sp|GBP-Nanobody
F1_20240229_CS_CH_Nanobody_Chymo-Trypsin.07743.07743.2	ALEEANADLEVK		R	L	12	2						0.0071	1967.44	1300.67	1300.66	651.341	651.336	1300.65	651.333	0.0011354	19.086	17.369	0.9959	2	0	123	134	0	0	TRUE	sp|O77727|K1C15_SHEEP	O77727	K1C15_SHEEP	KRT15	Keratin, type I cytoskeletal 15
F1_20240229_CS_CH_Nanobody_Chymo-Trypsin.07750.07750.2	GQGTQVTVS		W	S	9	2			GQGTQVTVS	14.7436	18.0908	526.173	1968.25	1401.63	1401.61	701.82	701.811	875.435	438.725	0.0492711	18.09	14.577	0.9995	0	0	117	125	0	0	TRUE	sp|GBP-Nanobody
F1_20240229_CS_CH_Nanobody_Chymo-Trypsin.07761.07761.2	SAGCGAVDSVEGEGEEEGEEY	SAGCGAVDSVEGEGEEEGEEY	S	-	21	2	4C(57.0214)	Mod1: Photo-induced Glycine Adduct (Theoretical: 89.0113)	SAGCGAVDSVEGEGEEEGEEy	18.7463	8.25585	89.0154	1969.03	2247.84	2247.83	1124.93	1124.92	2158.81	1080.41	0.000130036	18.746	17.486	0.9314	1	0	126	146	0	0	TRUE	sp|GBP-Nanobody
F1_20240229_CS_CH_Nanobody_Chymo-Trypsin.07771.07771.2	TAVYYCNVNVGF	TAVYYCNVNVGF	D	E	12	2	6C(57.0214)	Mod1: Acetyl_13C(6) 15N(2) Silac label (Theoretical: 50.0248)	TaVYYCNVNVGF	28.8803	14.6311	50.0263	1969.99	1455.68	1455.66	728.847	728.837	1405.63	703.824	7.04745e-06	28.88	26.774	0.9084	0	0	102	113	0	0	TRUE	sp|GBP-Nanobody
F1_20240229_CS_CH_Nanobody_Chymo-Trypsin.07773.07773.2	SLKPEDTAVY		N	Y	10	2						0.0072	1970.32	1121.58	1121.57	561.795	561.791	1121.56	561.787	0.214525	17.889	15.901	0.9255	0	0	96	105	0	0	TRUE	sp|GBP-Nanobody
F1_20240229_CS_CH_Nanobody_Chymo-Trypsin.07775.07775.2	WGQGTQVTVSSAGC	WGQGTQVTVSSAGC	Y	G	14	2	14C(57.0214)	Mod1: Unannotated mass-shift -0.0100 (PeakApex: -0.0100); (PeakApex: 0.0050)				-0.0028	1970.42	1436.65	1436.63	719.335	719.324	1436.64	719.325	8.12286e-08	27.987	21.744	1	0	0	116	129	0	0	TRUE	sp|GBP-Nanobody
F1_20240229_CS_CH_Nanobody_Chymo-Trypsin.07779.07779.2	CAASGFPVNR	CAASGFPVNR	S	Y	10	2	1C(57.0214)		CAASGFPVNR	16.0994	18.2458	389.166	1970.63	1466.68	1466.67	734.345	734.342	1077.5	539.759	0.00329319	18.245	14.727	0.9871	1	0	33	42	0	0	TRUE	sp|GBP-Nanobody
F1_20240229_CS_CH_Nanobody_Chymo-Trypsin.07780.07780.2	WGQGTQVTVSSAGCG	WGQGTQVTVSSAGCG	Y	A	15	2	14C(57.0214)					0.0045	1970.68	1493.68	1493.66	747.846	747.838	1493.66	747.836	1.78897	16.956	15.242	0.8878	0	0	116	130	0	0	TRUE	sp|GBP-Nanobody
F1_20240229_CS_CH_Nanobody_Chymo-Trypsin.07812.07812.2	LSCAASGFPVNR	LSCAASGFPVNR	R	Y	12	2	3C(57.0214)					0.0127	1973.68	1277.64	1277.63	639.827	639.823	1277.62	639.817	3.2889e-08	27.445	25.375	1	2	0	31	42	0	0	TRUE	sp|GBP-Nanobody
F1_20240229_CS_CH_Nanobody_Chymo-Trypsin.07814.07814.2	SSAGCGAVDSVEGEGEEEGEEY	SSAGCGAVDSVEGEGEEEGEEY	V	-	22	2	5C(57.0214)		SSAGCGAVDSVEGEGEEEGEEy	24.45	9.99785	89.0293	1973.79	2334.88	2334.87	1168.45	1168.44	2245.84	1123.93	1.10184e-05	24.45	22.194	0.9748	1	0	125	146	0	0	TRUE	sp|GBP-Nanobody
F1_20240229_CS_CH_Nanobody_Chymo-Trypsin.07815.07815.4	HHHHHDVQLVESGGALVQPGGSLR		H	L	24	4						0	1973.85	2566.33	2566.29	642.589	642.58	2566.29	642.58	0.000588068	19.201	12.158	0.9972	1	0	7	30	0	0	TRUE	sp|GBP-Nanobody
F1_20240229_CS_CH_Nanobody_Chymo-Trypsin.07823.07823.2	SAGCGAVDSVEGEGEEEGEEY	SAGCGAVDSVEGEGEEEGEEY	S	-	21	2	4C(57.0214)	Mod1: C13 label (Phosphotyrosine) (Theoretical: 88.9965)	SAGCGAVDSVEGEGEEEGEEy	44.5465	23.4008	88.9883	1974.3	2247.81	2247.8	1124.91	1124.91	2158.81	1080.41	2.35915e-07	44.546	41.972	0.9958	1	0	126	146	0	0	TRUE	sp|GBP-Nanobody
F1_20240229_CS_CH_Nanobody_Chymo-Trypsin.07828.07828.2	WGQGTQVTVSSAGC	WGQGTQVTVSSAGC	Y	G	14	2	14C(57.0214)	Mod1: Unannotated mass-shift -0.0100 (PeakApex: -0.0100); (PeakApex: 0.0050)				-0.0033	1974.81	1436.64	1436.63	719.327	719.323	1436.64	719.325	5.73659e-06	32.348	29.692	0.9978	0	0	116	129	0	0	TRUE	sp|GBP-Nanobody
F1_20240229_CS_CH_Nanobody_Chymo-Trypsin.07829.07829.2	SSAGCGAVDSVEGEGEEEGEEY	SSAGCGAVDSVEGEGEEEGEEY	V	-	22	2	5C(57.0214)		SSAGCGAVDSVEGEGEEEGEEy	39.711	18.4689	88.9846	1974.86	2334.84	2334.83	1168.43	1168.42	2245.84	1123.93	7.52725e-08	39.71	37.165	0.9999	1	0	125	146	0	0	TRUE	sp|GBP-Nanobody
F1_20240229_CS_CH_Nanobody_Chymo-Trypsin.07832.07832.2	SSLACSDHNQF	SSLACSDHNQF	C	N	11	2	5C(57.0214)		SSLAcSDHNQF	28.3816	18.1644	43.965	1975.03	1308.51	1308.48	655.26	655.247	1264.51	633.264	1.70928e-07	28.381	26.73	0.9971	0	0	105	115	0	0	TRUE	sp|P00791|PEPA_PIG	P00791	PEPA_PIG	PGA	Pepsin A
F1_20240229_CS_CH_Nanobody_Chymo-Trypsin.07833.07833.2	WGQGTQVTVS		Y	S	10	2		Mod1: Unannotated mass-shift -0.0100 (PeakApex: -0.0100); (PeakApex: 0.0050)				-0.0041	1975.3	1061.53	1061.51	531.771	531.762	1061.51	531.764	0.00676426	21.398	16.714	0.9821	0	0	116	125	0	0	TRUE	sp|GBP-Nanobody
F1_20240229_CS_CH_Nanobody_Chymo-Trypsin.07834.07834.3	SSAGCGAVDSVEGEGEEEGEEY	SSAGCGAVDSVEGEGEEEGEEY	V	-	22	3	5C(57.0214)		SSAGCGAVDSVEGEGEEEGEEy	20.6347	12.0049	88.9856	1975.41	2334.87	2334.83	779.296	779.284	2245.84	749.622	0.00712537	20.634	19.622	0.941	1	0	125	146	0	0	TRUE	sp|GBP-Nanobody
F1_20240229_CS_CH_Nanobody_Chymo-Trypsin.07869.07869.2	SSLACSDHNQF	SSLACSDHNQF	C	N	11	2	5C(57.0214)		SSLAcSDHNQF	30.6242	18.4121	43.965	1977.48	1308.49	1308.48	655.253	655.247	1264.51	633.264	4.74906e-08	30.624	28.622	1	0	0	105	115	0	0	TRUE	sp|P00791|PEPA_PIG	P00791	PEPA_PIG	PGA	Pepsin A
F1_20240229_CS_CH_Nanobody_Chymo-Trypsin.07873.07873.3	SLRLSCAASGFPVNR	SLRLSCAASGFPVNR	G	Y	15	3	6C(57.0214)		SLrlsCAASGFPVNR	24.0301	21.5142	195.975	1977.95	1829.82	1829.81	610.948	610.944	1633.84	545.619	0.000112489	24.03	23.809	0.9786	1	1	28	42	0	0	TRUE	sp|GBP-Nanobody
F1_20240229_CS_CH_Nanobody_Chymo-Trypsin.07880.07880.2	SLKPEDTAVY		N	Y	10	2		Mod1: Unannotated mass-shift -0.0100 (PeakApex: -0.0100); (PeakApex: 0.0050)				-0.0039	1978.31	1121.56	1121.56	561.789	561.785	1121.56	561.787	1.79328	15.97	15.835	0.8879	0	0	96	105	0	0	TRUE	sp|GBP-Nanobody
F1_20240229_CS_CH_Nanobody_Chymo-Trypsin.07904.07904.3	WGQGTQVTVSSAGCGAVDSVEGEGEEEGEEY	WGQGTQVTVSSAGCGAVDSVEGEGEEEGEEY	Y	-	31	3	14C(57.0214)		WGQGTQVTVSSAGCGAVDSVEGEGEEEGeey	14.1573	11.5592	234.955	1979.79	3437.29	3437.27	1146.77	1146.76	3202.32	1068.45	0.11644	14.157	14.157	0.999	1	0	116	146	0	0	TRUE	sp|GBP-Nanobody
F1_20240229_CS_CH_Nanobody_Chymo-Trypsin.07906.07906.2	AASGFPVNRY		C	S	10	2		Mod1: Unannotated mass-shift -0.0100 (PeakApex: -0.0100); (PeakApex: 0.0050)				-0.004	1979.9	1080.54	1080.53	541.277	541.273	1080.54	541.275	0.00167282	19.556	13.281	0.9867	0	0	34	43	0	0	TRUE	sp|GBP-Nanobody
F1_20240229_CS_CH_Nanobody_Chymo-Trypsin.07908.07908.2	WGQGTQVTVSSAG		Y	C	13	2		Mod1: Unannotated mass-shift -0.0100 (PeakApex: -0.0100); (PeakApex: 0.0050)				-0.0029	1980	1276.61	1276.6	639.311	639.308	1276.6	639.31	2.58666	13.722	12.692	0.8962	0	0	116	128	0	0	TRUE	sp|GBP-Nanobody
F1_20240229_CS_CH_Nanobody_Chymo-Trypsin.07943.07943.3	HHHHDVQLVESGGALVQPGGSLR		H	L	23	3			HHHHDVQLVESGGALVQPGGSLr	54.8994	26.23	-19.0515	1983.3	2410.19	2410.18	804.405	804.4	2429.23	810.751	0	54.899	52.209	1	1	0	8	30	0	0	TRUE	sp|GBP-Nanobody
F1_20240229_CS_CH_Nanobody_Chymo-Trypsin.07946.07946.2	WGQGTQVTVSSAGC	WGQGTQVTVSSAGC	Y	G	14	2	14C(57.0214)	Mod1: Unannotated mass-shift 0.0360 (PeakApex: 0.0360)				0.0286	1983.96	1436.67	1436.66	719.34	719.339	1436.64	719.325	0.00630503	21.501	18.046	0.9823	0	0	116	129	0	0	TRUE	sp|GBP-Nanobody
F1_20240229_CS_CH_Nanobody_Chymo-Trypsin.07950.07950.4	HHHHDVQLVESGGALVQPGGSLR		H	L	23	4			HHHHDVQLVESGGALVQPGGSLr	45.3753	28.984	-19.0522	1984.52	2410.2	2410.18	603.556	603.552	2429.23	608.315	1.6356e-10	45.375	43.102	1	1	0	8	30	0	0	TRUE	sp|GBP-Nanobody
F1_20240229_CS_CH_Nanobody_Chymo-Trypsin.07970.07970.2	WGQGTQVTVS		Y	S	10	2		Mod1: Unannotated mass-shift -0.0100 (PeakApex: -0.0100); (PeakApex: 0.0050)				-0.0042	1986.28	1061.52	1061.51	531.768	531.762	1061.51	531.764	0.014319	22.95	20.236	0.978	0	0	116	125	0	0	TRUE	sp|GBP-Nanobody
F1_20240229_CS_CH_Nanobody_Chymo-Trypsin.07972.07972.3	HHHHHHDVQLVESGGALV		H	Q	18	3		Mod1: Methylation (Theoretical: 14.0157)	HHHHHHDVQLVESGGALv	34.5628	29.2077	14.0163	1986.39	2022.01	2021.99	675.01	675.005	2007.98	670.333	1.4654e-10	34.562	33.188	0.9202	0	0	6	23	0	0	TRUE	sp|GBP-Nanobody
F1_20240229_CS_CH_Nanobody_Chymo-Trypsin.07999.07999.2	HHHHDVQLVESGGAL		H	V	15	2		Mod1: Unannotated mass-shift -0.0100 (PeakApex: -0.0100); (PeakApex: 0.0050)				-0.0033	1988.09	1634.8	1634.79	818.406	818.401	1634.79	818.403	1.69615	12.215	12.215	0.8867	0	0	8	22	0	0	TRUE	sp|GBP-Nanobody
F1_20240229_CS_CH_Nanobody_Chymo-Trypsin.08004.08004.3	SLRLSCAASGFPVNR	SLRLSCAASGFPVNR	G	Y	15	3	6C(57.0214)		SLrLSCAASGFPVNR	27.3532	21.4625	195.975	1988.66	1829.82	1829.81	610.949	610.944	1633.84	545.619	0.000933128	27.353	27.218	0.9501	1	1	28	42	0	0	TRUE	sp|GBP-Nanobody
F1_20240229_CS_CH_Nanobody_Chymo-Trypsin.08005.08005.2	SLRLSCAASGFPVNR	SLRLSCAASGFPVNR	G	Y	15	2	6C(57.0214)		SLrlscAASGFPVNR	23.7728	21.4495	195.975	1988.77	1829.82	1829.81	915.919	915.913	1633.84	817.925	7.90786e-06	23.772	23.772	0.8904	1	1	28	42	0	0	TRUE	sp|GBP-Nanobody
F1_20240229_CS_CH_Nanobody_Chymo-Trypsin.08013.08013.2	SLKPEDTAVY		N	Y	10	2		Mod1: Unannotated mass-shift -0.0100 (PeakApex: -0.0100); (PeakApex: 0.0050)				-0.0033	1989.42	1121.57	1121.56	561.794	561.786	1121.56	561.787	3.84973	14.203	14.126	0.9038	0	0	96	105	0	0	TRUE	sp|GBP-Nanobody
F1_20240229_CS_CH_Nanobody_Chymo-Trypsin.08017.08017.3	HHHHDVQLVESGGALVQPGGSLR		H	L	23	3			HHHHDVQLVESGGALVQPGGSLr	25.0237	16.5267	-19.0515	1989.63	2410.22	2410.18	804.414	804.4	2429.23	810.751	7.98568e-07	25.023	23.437	0.9983	1	0	8	30	0	0	TRUE	sp|GBP-Nanobody
F1_20240229_CS_CH_Nanobody_Chymo-Trypsin.08054.08054.3	HHHHHHHHDVQLVESGGAL		H	V	19	3		Mod1: Unannotated mass-shift -0.0100 (PeakApex: -0.0100)				-0.0064	1992.15	2183.06	2183.02	728.692	728.681	2183.03	728.683	1.38372e-05	23.979	20.435	0.9814	0	0	4	22	0	0	TRUE	sp|GBP-Nanobody
F1_20240229_CS_CH_Nanobody_Chymo-Trypsin.08055.08055.3	HHHHHHHDVQLVESGGAL		H	V	18	3						0.0027	1992.2	2045.99	2045.97	683.005	682.997	2045.97	682.997	0.000142388	19.655	14.659	0.9793	0	0	5	22	0	0	TRUE	sp|GBP-Nanobody
F1_20240229_CS_CH_Nanobody_Chymo-Trypsin.08064.08064.2	NSLKPEDTAVYY		M	C	12	2		Mod1: dihydroxy (PeakApex: 31.9842, Theoretical: 31.9898)	NSLKPEDTAVyY	18.0273	16.2893	31.9874	1992.68	1430.68	1430.65	716.346	716.334	1398.67	700.341	0.00908593	18.027	16.9	0.927	0	0	95	106	0	0	TRUE	sp|GBP-Nanobody
F1_20240229_CS_CH_Nanobody_Chymo-Trypsin.08115.08115.2	SSLACSDHNQF	SSLACSDHNQF	C	N	11	2	5C(57.0214)		SSLAcSDHNQF	30.5832	18.1998	43.9779	1997.47	1308.51	1308.49	655.261	655.253	1264.51	633.264	1.10414e-05	30.583	26.662	0.9553	0	0	105	115	0	0	TRUE	sp|P00791|PEPA_PIG	P00791	PEPA_PIG	PGA	Pepsin A
F1_20240229_CS_CH_Nanobody_Chymo-Trypsin.08119.08119.2	QVTVSSAGCGAVDSVE	QVTVSSAGCGAVDSVE	T	G	16	2	9C(57.0214)					0.008	1997.94	1564.72	1564.71	783.37	783.363	1564.7	783.359	0.0465793	15.824	11.525	0.9675	0	0	121	136	0	0	TRUE	sp|GBP-Nanobody
F1_20240229_CS_CH_Nanobody_Chymo-Trypsin.08124.08124.4	HHHHDVQLVESGGALVQPGGSLR		H	L	23	4		Mod1: Unannotated mass-shift 0.0360 (PeakApex: 0.0360)				0.0396	1998.64	2429.26	2429.27	608.322	608.325	2429.23	608.315	2.5205e-10	55.311	38.376	1	1	0	8	30	0	0	TRUE	sp|GBP-Nanobody
F1_20240229_CS_CH_Nanobody_Chymo-Trypsin.08125.08125.5	SLKPEDTAVYYCNVNVGFEYWGQG	SLKPEDTAVYYCNVNVGFEYWGQG	N	T	24	5	12C(57.0214)		SLKPEDTAVyycnvnVGFEYWGQG	21.5085	16.329	565.416	1998.91	3360.7	3360.67	673.146	673.141	2795.25	560.058	0.0188554	21.508	20.546	0.9968	0	0	96	119	0	0	TRUE	sp|GBP-Nanobody
F1_20240229_CS_CH_Nanobody_Chymo-Trypsin.08126.08126.3	HHHHDVQLVESGGALVQPGGSLR		H	L	23	3						0.0122	1998.96	2429.27	2429.24	810.763	810.755	2429.23	810.751	0	63.409	35.241	1	1	0	8	30	0	0	TRUE	sp|GBP-Nanobody
F1_20240229_CS_CH_Nanobody_Chymo-Trypsin.08128.08128.4	VVTAAHCGVTTSDVVVAGEFDQGSSSEK	VVTAAHCGVTTSDVVVAGEFDQGSSSEK	W	L	28	4	7C(57.0214)		VVtaAHCGVTTSDVVVAGEFDQGSSSEK	41.012	29.8079	78.9506	1999.06	2915.3	2915.27	729.832	729.824	2836.32	710.087	8e-14	41.011	40.912	1	1	0	52	79	0	0	TRUE	sp|P00766|CTRA_BOVIN	P00766	CTRA_BOVIN		Chymotrypsinogen A
F1_20240229_CS_CH_Nanobody_Chymo-Trypsin.08140.08140.2	HHHHDVQLVESGGALVQPGGSLR		H	L	23	2						0.0142	1999.68	2429.27	2429.25	1215.64	1215.63	2429.23	1215.62	1.68191	13.997	12.6	0.9496	1	0	8	30	0	0	TRUE	sp|GBP-Nanobody
F1_20240229_CS_CH_Nanobody_Chymo-Trypsin.08144.08144.2	SLKPEDTAVY		N	Y	10	2						0.0045	2000.55	1121.58	1121.56	561.796	561.79	1121.56	561.787	3.69788	16.014	15.864	0.9032	0	0	96	105	0	0	TRUE	sp|GBP-Nanobody
F1_20240229_CS_CH_Nanobody_Chymo-Trypsin.08145.08145.4	HHHHDVQLVESGGALVQPGGSLR		H	L	23	4			HHHHDVQLVESGGALVQPGGSLR	30.2321	32.3071	97.9324	2000.6	2527.19	2527.16	632.805	632.798	2429.23	608.315	1.65046e-05	32.307	25.263	0.9998	1	0	8	30	0	0	TRUE	sp|GBP-Nanobody
F1_20240229_CS_CH_Nanobody_Chymo-Trypsin.08146.08146.3	SLRLSCAASGFPVNR	SLRLSCAASGFPVNR	G	Y	15	3	6C(57.0214)		SLrlscAASGFPVNR	21.1918	21.1918	195.984	2000.66	1829.82	1829.82	610.949	610.947	1633.84	545.619	5.20656e-05	21.191	21.191	0.9789	1	1	28	42	0	0	TRUE	sp|GBP-Nanobody
F1_20240229_CS_CH_Nanobody_Chymo-Trypsin.08148.08148.5	HHHHDVQLVESGGALVQPGGSLR		H	L	23	5						0.0115	2000.76	2429.27	2429.24	486.861	486.856	2429.23	486.853	1.2578e-10	33.15	21.093	1	1	0	8	30	0	0	TRUE	sp|GBP-Nanobody
F1_20240229_CS_CH_Nanobody_Chymo-Trypsin.08154.08154.2	VESGGALVQPGGSLR		L	L	15	2						0.006	2001.07	1425.78	1425.76	713.897	713.889	1425.76	713.886	8.44386e-08	31.738	29.978	1	1	0	16	30	0	0	TRUE	sp|GBP-Nanobody
F1_20240229_CS_CH_Nanobody_Chymo-Trypsin.08162.08162.2	CNVNVGF	CNVNVGF	Y	E	7	2	1C(57.0214)		CnVNVGF	21.5789	12.2783	378.14	2001.91	1186.5	1186.49	594.255	594.254	808.354	405.184	0.00687592	21.578	21.444	0.9998	0	0	107	113	0	0	TRUE	sp|GBP-Nanobody
F1_20240229_CS_CH_Nanobody_Chymo-Trypsin.08163.08163.2	AASGFPVNRY		C	S	10	2						0.0053	2002.17	1080.55	1080.54	541.281	541.278	1080.54	541.275	0.000163679	21.674	21.204	0.9915	0	0	34	43	0	0	TRUE	sp|GBP-Nanobody
F1_20240229_CS_CH_Nanobody_Chymo-Trypsin.08166.08166.3	HHHHDVQLVESGGALVQPGGSLR		H	L	23	3			HHHHDVQLvESGGALVQPGGSLR	22.2871	22.2871	97.9318	2002.37	2527.18	2527.16	843.401	843.395	2429.23	810.751	1.47127e-05	22.287	16.757	0.9933	1	0	8	30	0	0	TRUE	sp|GBP-Nanobody
F1_20240229_CS_CH_Nanobody_Chymo-Trypsin.08167.08167.3	HNLLEGGQEDFESSGAGK		Y	L	18	3						0.0042	2002.42	1873.86	1873.85	625.628	625.623	1873.84	625.622	1.9477e-10	35.66	23.554	0.9982	1	0	455	472	0	0	TRUE	sp|P35527|K1C9_HUMAN	P35527	K1C9_HUMAN	KRT9	Keratin, type I cytoskeletal 9
F1_20240229_CS_CH_Nanobody_Chymo-Trypsin.08174.08174.2	SLKPEDTAVYY		N	C	11	2		Mod1: dihydroxy (PeakApex: 31.9842, Theoretical: 31.9898); Mod1: dihydroxy (PeakApex: 31.9992)	SLKPEDTAVyY	19.1034	16.2215	31.9933	2003.21	1316.63	1316.62	659.321	659.316	1284.62	643.319	0.00171266	19.103	17.595	0.9482	0	0	96	106	0	0	TRUE	sp|GBP-Nanobody
F1_20240229_CS_CH_Nanobody_Chymo-Trypsin.08177.08177.2	ESGGALVQPGGSLR		V	L	14	2						0.0132	2003.62	1327.6	1326.7	664.81	664.359	1326.69	664.352	2.31507	16.684	15.222	0.9531	1	0	17	30	0	0	TRUE	sp|GBP-Nanobody
F1_20240229_CS_CH_Nanobody_Chymo-Trypsin.08180.08180.4	SLRLSCAASGFPVNR	SLRLSCAASGFPVNR	G	Y	15	4	6C(57.0214)		SLrlscAASGFPVNR	21.592	21.592	492.15	2003.78	2126	2125.99	532.508	532.504	1633.84	409.466	3.62075e-05	21.592	18.677	0.9999	1	1	28	42	0	0	TRUE	sp|GBP-Nanobody
F1_20240229_CS_CH_Nanobody_Chymo-Trypsin.08200.08200.6	GAGCGMGFGDGRGVGLGPRADSCVGLGFGAGSGIGYGFGGPGFGYRVGG	GAGCGM[147]GFGDGRGVGLGPRADSCVGLGFGAGSGIGYGFGGPGFGYRVGG	F	V	49	6	23C(57.0214), 4C(57.0214), 6M(15.9949)		GAGCGMGFGDGRGVGLGPRADSCVGLGFGAGSGIGYGFGGPgFGYRVGG	19.3632	9.19555	-25.0906	2006.19	4545.03	4544.98	758.512	758.505	4570.07	762.686	0.00268612	19.363	19.233	1	0	3	80	128	0	0	TRUE	sp|Q9NSB2|KRT84_HUMAN	Q9NSB2	KRT84_HUMAN	KRT84	Keratin, type II cuticular Hb4
F1_20240229_CS_CH_Nanobody_Chymo-Trypsin.08210.08210.2	HHHDVQLVESGGAL		H	V	14	2		Mod1: Iodoacetamide derivative/Addition of Glycine/Addition of G (PeakApex: 57.0122, Theoretical: 57.0215); Mod1: Iodoacetamide derivative/Addition of Glycine/Addition of G (PeakApex: 57.0262)	hhHDVQLVESGGAL	32.1498	15.8672	57.0211	2007.36	1554.77	1554.75	778.395	778.384	1497.73	749.873	8.31074e-08	32.149	32.149	1	0	0	9	22	0	0	TRUE	sp|GBP-Nanobody
F1_20240229_CS_CH_Nanobody_Chymo-Trypsin.08213.08213.3	HHHDVQLVESGGAL		H	V	14	3		Mod1: Iodoacetamide derivative/Addition of Glycine/Addition of G (PeakApex: 57.0262, Theoretical: 57.0215)	hhHDVQLVESGGAL	24.1016	8.0139	57.0232	2007.52	1554.78	1554.76	519.266	519.259	1497.73	500.251	4.16886e-07	24.101	24.101	0.9966	0	0	9	22	0	0	TRUE	sp|GBP-Nanobody
F1_20240229_CS_CH_Nanobody_Chymo-Trypsin.08214.08214.3	LVQPGGSLRLSCAASGFPVNR	LVQPGGSLRLSCAASGFPVNR	A	Y	21	3	12C(57.0214)		lvqpggslrlscAASGFPVNR	21.7894	19.1031	27.8644	2007.57	2213.04	2213.01	738.686	738.676	2185.14	729.388	2.53341e-05	21.789	21.789	0.9683	1	1	22	42	0	0	TRUE	sp|GBP-Nanobody
F1_20240229_CS_CH_Nanobody_Chymo-Trypsin.08215.08215.4	HHHHHHHHDVQLVESGGAL		H	V	19	4						0.0097	2007.62	2183.06	2183.04	546.772	546.766	2183.03	546.764	0.0151822	18.132	16.182	0.9871	0	0	4	22	0	0	TRUE	sp|GBP-Nanobody
F1_20240229_CS_CH_Nanobody_Chymo-Trypsin.08225.08225.4	VQPGGSLRLSCAASGFPVNR	VQPGGSLRLSCAASGFPVNR	L	Y	20	4	11C(57.0214)		VQpggslrlscAASGFPVNR	21.5174	21.5174	140.961	2008.57	2213.04	2213.02	554.268	554.262	2072.06	519.022	1.26082e-05	21.517	20.706	0.9554	1	1	23	42	0	0	TRUE	sp|GBP-Nanobody
F1_20240229_CS_CH_Nanobody_Chymo-Trypsin.08229.08229.4	HHHHDVQLVESGGALVQPGGSLR		H	L	23	4		Mod1: Iodoacetamide derivative/Addition of Glycine/Addition of G (PeakApex: 57.0262, Theoretical: 57.0215)	HHhhdVQLVESGGALVQPGGSLR	40.1775	20.1575	57.0256	2009.03	2486.29	2486.26	622.579	622.572	2429.23	608.315	2e-14	40.177	40.177	1	1	0	8	30	0	0	TRUE	sp|GBP-Nanobody
F1_20240229_CS_CH_Nanobody_Chymo-Trypsin.08240.08240.4	HHHHDVQLVESGGALVQPGGSLR		H	L	23	4		Mod1: Unannotated mass-shift 0.0360 (PeakApex: 0.0360)				0.0358	2010.27	2429.27	2429.27	608.325	608.324	2429.23	608.315	1.2e-13	52.536	35.799	1	1	0	8	30	0	0	TRUE	sp|GBP-Nanobody
F1_20240229_CS_CH_Nanobody_Chymo-Trypsin.08242.08242.2	EYWGQGTQVTVSSA		F	G	14	2			EYWGQGTQVTVSsa	31.348	7.66933	-29.9777	2010.43	1481.73	1481.71	741.871	741.863	1511.69	756.852	3.59002e-09	31.348	31.348	1	0	0	114	127	0	0	TRUE	sp|GBP-Nanobody
F1_20240229_CS_CH_Nanobody_Chymo-Trypsin.08243.08243.3	HHHHDVQLVESGGALVQPGGSLR		H	L	23	3						0.0042	2010.48	2429.27	2429.24	810.763	810.752	2429.23	810.751	0	47.685	26.288	1	1	0	8	30	0	0	TRUE	sp|GBP-Nanobody
F1_20240229_CS_CH_Nanobody_Chymo-Trypsin.08245.08245.3	SLRLSCAASGFPVNR	SLRLSCAASGFPVNR	G	Y	15	3	6C(57.0214)		SLrlscaASGFPVNR	18.973	18.973	195.985	2010.58	1829.84	1829.82	610.955	610.948	1633.84	545.619	0.000202695	18.972	18.972	0.9776	1	1	28	42	0	0	TRUE	sp|GBP-Nanobody
F1_20240229_CS_CH_Nanobody_Chymo-Trypsin.08249.08249.6	TGSLNWVPVSVEGYWQITLDSITMDGETIACSGGCQAIVDTGTSLL	TGSLNWVPVSVEGYWQITLDSITMDGETIACSGGCQAIVDTGTSLL	Y	T	46	6	31C(57.0214), 35C(57.0214)		TGSLNWVPVSVEGYWQITLDSITMDGETIACSGGCQAIVDTGTSlL	16.9541	6.39346	24.9044	2010.79	4926.28	4926.21	822.054	822.043	4901.31	817.892	0.0245303	16.954	15.043	0.9999	0	0	235	280	0	0	TRUE	sp|P00791|PEPA_PIG	P00791	PEPA_PIG	PGA	Pepsin A
F1_20240229_CS_CH_Nanobody_Chymo-Trypsin.08256.08256.5	LNVEVDTAPTVDLNQVLNETRSQYEALVEI		R	N	30	5			LNVEVDTAPtvdlnqvlnetrsqyEALVEI	13.3011	13.3011	-11.0508	2011.15	3360.7	3360.66	673.147	673.139	3371.71	675.349	7.2054	13.301	13.133	0.9975	1	1	251	280	0	0	TRUE	sp|O76011|KRT34_HUMAN	O76011	KRT34_HUMAN	KRT34	Keratin, type I cuticular Ha4
F1_20240229_CS_CH_Nanobody_Chymo-Trypsin.08269.08269.3	HHHHDVQLVESGGALVQPGGSLR		H	L	23	3		Mod1: Iodoacetamide derivative/Addition of Glycine/Addition of G (PeakApex: 57.0262, Theoretical: 57.0215)	hhhhdvqLVESGGALVQPGGSLR	23.3622	14.5702	57.0242	2012.11	2486.27	2486.26	829.764	829.759	2429.23	810.751	4.62957e-05	23.362	23.362	0.9991	1	0	8	30	0	0	TRUE	sp|GBP-Nanobody
F1_20240229_CS_CH_Nanobody_Chymo-Trypsin.08286.08286.2	VTVSSAGCGAVDSVEGEGEEE	VTVSSAGCGAVDSVEGEGEEE	Q	G	21	2	8C(57.0214)					0	2013.05	2066.87	2066.86	1034.44	1034.44	2066.86	1034.44	0.0080934	23.881	22.079	0.9813	0	0	122	142	0	0	TRUE	sp|GBP-Nanobody
F1_20240229_CS_CH_Nanobody_Chymo-Trypsin.08293.08293.3	HHHHDVQLVESGGALVQPGGSLR		H	L	23	3						0.0012	2013.73	2429.24	2429.23	810.755	810.751	2429.23	810.751	2.34761e-09	31.03	20.221	0.9966	1	0	8	30	0	0	TRUE	sp|GBP-Nanobody
F1_20240229_CS_CH_Nanobody_Chymo-Trypsin.08294.08294.4	HHHHDVQLVESGGALVQPGGSLR		H	L	23	4						0.0054	2013.78	2429.24	2429.24	608.318	608.316	2429.23	608.315	7.6458e-10	38.13	26.047	1	1	0	8	30	0	0	TRUE	sp|GBP-Nanobody
F1_20240229_CS_CH_Nanobody_Chymo-Trypsin.08349.08349.2	HHDVQLVESGGAL		H	V	13	2		Mod1: Iodoacetamide derivative/Addition of Glycine/Addition of G (PeakApex: 57.0262, Theoretical: 57.0215); Mod1: Unannotated mass-shift 57.0388 (PeakApex: 57.0388)	hhDVQLVESGGAL	37.6005	18.3027	57.0301	2018.37	1417.72	1417.7	709.866	709.859	1360.67	681.344	5.75735e-08	37.6	37.6	1	0	0	10	22	0	0	TRUE	sp|GBP-Nanobody
F1_20240229_CS_CH_Nanobody_Chymo-Trypsin.08353.08353.3	PGGSLRLSCAASGFPVNR	PGGSLRLSCAASGFPVNR	Q	Y	18	3	9C(57.0214)		PGgslrlscAASGFPVNR	21.5286	21.5286	368.075	2018.62	2213.04	2213.01	738.686	738.676	1844.93	615.984	5.22755e-05	21.528	19.128	0.9994	1	1	25	42	0	0	TRUE	sp|GBP-Nanobody
F1_20240229_CS_CH_Nanobody_Chymo-Trypsin.08355.08355.6	ITSNMFCAGYLEGGKDSCQGDSGGPVVCSGKLQGIVSWGSGCAQ	ITSNMFCAGYLEGGKDSCQGDSGGPVVCSGKLQGIVSWGSGCAQ	Q	K	44	6	18C(57.0214), 28C(57.0214), 42C(57.0214), 7C(57.0214)		ITSNMFCAGYLEGGKDSCQGDSGGPVVCSGKLQgivsWGSGCAQ	16.0945	10.6507	-36.052	2018.72	4545	4544.96	758.507	758.501	4581.01	764.509	0.0519018	16.094	13.85	0.997	0	2	179	222	0	0	TRUE	sp|P00760|TRY1_BOVIN	P00760	TRY1_BOVIN	PRSS1	Serine protease 1
F1_20240229_CS_CH_Nanobody_Chymo-Trypsin.08369.08369.2	HHDVQLVESGGA		H	L	12	2		Mod1: Dehydration/Pyro-glu from E (PeakApex: -18.0172, Theoretical: -18.0106); Mod1: Loss of ammonia (15N) (Theoretical: -18.0236)	HHDVQLVESgGA	36.2893	24.9383	-18.0154	2020.18	1229.6	1229.57	615.81	615.794	1247.59	624.802	1.22517e-07	36.289	32.105	0.9982	0	0	10	21	0	0	TRUE	sp|GBP-Nanobody
F1_20240229_CS_CH_Nanobody_Chymo-Trypsin.08374.08374.2	WGQGTQVTVSSA		Y	G	12	2		Mod1: Unannotated mass-shift -0.0100 (PeakApex: -0.0100); (PeakApex: 0.0050)				-0.0038	2020.44	1219.61	1219.58	610.81	610.797	1219.58	610.799	0.000395623	28.872	19.905	0.9917	0	0	116	127	0	0	TRUE	sp|GBP-Nanobody
F1_20240229_CS_CH_Nanobody_Chymo-Trypsin.08375.08375.6	LENEIATYRNLLESEDCKLPCNPCSTPASCTSCPSCGPVTGGSPS	LENEIATYRNLLESEDCKLPCNPCSTPASCTSCPSCGPVTGGSPS	R	G	45	6	17C(57.0214), 21C(57.0214), 24C(57.0214), 30C(57.0214), 33C(57.0214), 36C(57.0214)		LENEIATYRNLLESEDCKLPCNPCSTPASCTSCPSCGPVTGGSPs	17.3991	6.59568	67.1447	2020.5	5039.37	5039.28	840.903	840.888	4972.14	829.697	0.110931	17.399	17.143	0.9978	1	2	397	441	0	0	TRUE	sp|O76014|KRT37_HUMAN	O76014	KRT37_HUMAN	KRT37	Keratin, type I cuticular Ha7
F1_20240229_CS_CH_Nanobody_Chymo-Trypsin.08376.08376.2	MNSLKPEDTAVY	M[147]NSLKPEDTAVY	Q	Y	12	2	1M(15.9949)	Mod1: Deuterium Methylation of Lysine (Theoretical: 16.0282)	mnSLKPEDTAVY	17.9077	5.57493	16.036	2020.55	1398.69	1398.67	700.351	700.345	1382.64	692.327	0.00414522	17.907	17.907	0.9736	0	0	94	105	0	0	TRUE	sp|GBP-Nanobody
F1_20240229_CS_CH_Nanobody_Chymo-Trypsin.08379.08379.2	VSSAGCGAVDSVEGEGEEEGEEY	VSSAGCGAVDSVEGEGEEEGEEY	T	-	23	2	6C(57.0214)		VSSAGCGAVDSVEGEGEEEGEEy	21.1516	6.69607	89.0422	2020.71	2433.95	2433.95	1217.98	1217.98	2344.91	1173.46	5.5165e-05	21.151	18.896	0.9362	1	0	124	146	0	0	TRUE	sp|GBP-Nanobody
F1_20240229_CS_CH_Nanobody_Chymo-Trypsin.08388.08388.2	EREWVAGMSSAG		K	D	12	2		Mod1: Unannotated mass-shift -0.0100 (PeakApex: -0.0100); (PeakApex: 0.0050)				-0.0035	2021.18	1278.59	1278.56	640.301	640.289	1278.57	640.29	3.86756e-07	25.45	18.953	0.991	1	1	55	66	0	0	TRUE	sp|GBP-Nanobody
F1_20240229_CS_CH_Nanobody_Chymo-Trypsin.08403.08403.2	HHDVQLVESGGAL		H	V	13	2		Mod1: Unannotated mass-shift -0.0100 (PeakApex: -0.0100)				-0.0069	2022.68	1360.67	1360.67	681.341	681.341	1360.67	681.344	0.0180958	21.114	17.439	0.9763	0	0	10	22	0	0	TRUE	sp|GBP-Nanobody
F1_20240229_CS_CH_Nanobody_Chymo-Trypsin.08407.08407.2	HHDVQLVESGGAL		H	V	13	2		Mod1: Unannotated mass-shift 97.9118 (PeakApex: 97.9118)	HHDVQLVESGGAL	24.0052	24.024	97.9149	2022.87	1458.6	1458.59	730.307	730.302	1360.67	681.344	0.0365861	24.023	23.506	0.9377	0	0	10	22	0	0	TRUE	sp|GBP-Nanobody
F1_20240229_CS_CH_Nanobody_Chymo-Trypsin.08408.08408.2	HHDVQLVESGGAL		H	V	13	2		Mod1: Unannotated mass-shift 23.9474 (PeakApex: 23.9474); Mod1: Replacement of 3 protons by aluminium (Theoretical: 23.9581)	HHDVQLVEsgGAL	30.851	22.3709	23.9516	2022.93	1384.64	1384.63	693.325	693.32	1360.67	681.344	1.96224e-07	30.85	24.692	0.9938	0	0	10	22	0	0	TRUE	sp|GBP-Nanobody
F1_20240229_CS_CH_Nanobody_Chymo-Trypsin.08410.08410.2	WGQGTQVTVSSA		Y	G	12	2		Mod1: Unannotated mass-shift -0.0100 (PeakApex: -0.0100); (PeakApex: 0.0050)				-0.0037	2023.03	1219.59	1219.58	610.802	610.797	1219.58	610.799	0.0125386	18.717	13.828	0.9789	0	0	116	127	0	0	TRUE	sp|GBP-Nanobody
F1_20240229_CS_CH_Nanobody_Chymo-Trypsin.08411.08411.2	VSSAGCGAVDSVEGEGEEEGEEY	VSSAGCGAVDSVEGEGEEEGEEY	T	-	23	2	6C(57.0214)		VSSAGCGAVDSVEGEGEEEGEEy	35.2269	18.5474	88.9829	2023.09	2433.92	2433.9	1217.97	1217.95	2344.91	1173.46	2.72006e-09	35.226	32.886	1	1	0	124	146	0	0	TRUE	sp|GBP-Nanobody
F1_20240229_CS_CH_Nanobody_Chymo-Trypsin.08415.08415.2	GQGTQVTVSSAGCGAVDSVE	GQGTQVTVSSAGCGAVDSVE	W	G	20	2	13C(57.0214)	Mod1: Unannotated mass-shift -0.0100 (PeakApex: -0.0100)				-0.0086	2023.3	1907.86	1907.84	954.938	954.929	1907.85	954.934	0.00150006	40.647	29.453	0.9871	0	0	117	136	0	0	TRUE	sp|GBP-Nanobody
F1_20240229_CS_CH_Nanobody_Chymo-Trypsin.08420.08420.2	HHDVQLVESGGAL		H	V	13	2		Mod1: dihydroxy (PeakApex: 31.9842, Theoretical: 31.9898)	HHDVQLVESGGAL	22.0023	25.3763	31.9829	2023.56	1392.67	1392.66	697.34	697.336	1360.67	681.344	0.000476573	25.376	20.007	0.9657	0	0	10	22	0	0	TRUE	sp|GBP-Nanobody
F1_20240229_CS_CH_Nanobody_Chymo-Trypsin.08426.08426.2	SLKPEDTAVYY		N	C	11	2		Mod1: Oxidation or Hydroxylation (PeakApex: 15.9888, Theoretical: 15.9949)	SLKPEDTAVyY	20.3819	15.5114	15.9892	2023.88	1300.62	1300.61	651.319	651.314	1284.62	643.319	0.0191992	20.381	16.805	0.9614	0	0	96	106	0	0	TRUE	sp|GBP-Nanobody
F1_20240229_CS_CH_Nanobody_Chymo-Trypsin.08427.08427.2	SDVVVAGEFDQGSSSEK		T	L	17	2		Mod1: Unannotated mass-shift -0.0100 (PeakApex: -0.0100)				-0.0074	2023.93	1739.79	1739.78	870.904	870.896	1739.78	870.9	4e-13	37.57	32.359	1	1	0	63	79	0	0	TRUE	sp|P00766|CTRA_BOVIN	P00766	CTRA_BOVIN		Chymotrypsinogen A
F1_20240229_CS_CH_Nanobody_Chymo-Trypsin.08434.08434.2	HHDVQLVESGGAL		H	V	13	2		Mod1: Unannotated mass-shift -0.0100 (PeakApex: -0.0100)				-0.0065	2024.31	1360.68	1360.67	681.347	681.341	1360.67	681.344	8.58533e-07	37.684	27.185	0.9979	0	0	10	22	0	0	TRUE	sp|GBP-Nanobody
F1_20240229_CS_CH_Nanobody_Chymo-Trypsin.08435.08435.6	PTTQISDFHVATRFNDDFSRAVLEAEVQMCGELRDYLRVTVSL	PTTQISDFHVATRFNDDFSRAVLEAEVQM[147]CGELRDYLRVTVSL	K	W	43	6	29M(15.9949), 30C(57.0214)		PTTQISDFHVATRFNDDFSRAVLEAEVQMCGELRDYLRVTVSl	16.0848	6.31103	39.8455	2024.58	5041.31	5041.28	841.225	841.221	5001.44	834.581	0.0401013	16.084	14.334	0.9788	0	4	219	261	0	0	TRUE	sp|P00722|BGAL_ECOLI	P00722	BGAL_ECOLI	lacZ	Beta-galactosidase
F1_20240229_CS_CH_Nanobody_Chymo-Trypsin.08446.08446.2	HHDVQLVESGGAL		H	V	13	2			HHDVQLVESGGAL	21.3416	22.9753	30.9776	2025.47	1391.66	1391.65	696.836	696.833	1360.67	681.344	1.01744e-05	22.975	16.26	0.9411	0	0	10	22	0	0	TRUE	sp|GBP-Nanobody
F1_20240229_CS_CH_Nanobody_Chymo-Trypsin.08454.08454.4	HHDVQLVESGGALVQPGGSLRLSCAASGFPVN	HHDVQLVESGGALVQPGGSLRLSCAASGFPVN	H	R	32	4	24C(57.0214)		HHDVQLVESGGAlvqPGGSLRLSCAASGFPVN	25.8725	23.3229	457.185	2026.18	3715.83	3715.81	929.965	929.959	3258.62	815.662	4.04952e-05	25.872	23.322	0.9995	0	1	10	41	0	0	TRUE	sp|GBP-Nanobody
F1_20240229_CS_CH_Nanobody_Chymo-Trypsin.08455.08455.2	GQGTQVTVSSAGCGAVDSVE	GQGTQVTVSSAGCGAVDSVE	W	G	20	2	13C(57.0214)	Mod1: replacement of proton with ammonium ion (Theoretical: 17.0265)	GQGTQVTVSSAGCGAVDSVE	40.1865	53.3668	17.0177	2026.23	1924.89	1924.87	963.451	963.443	1907.85	954.934	7.45939e-07	53.366	39.54	0.9493	0	0	117	136	0	0	TRUE	sp|GBP-Nanobody
F1_20240229_CS_CH_Nanobody_Chymo-Trypsin.08458.08458.2	GQGTQVTVSSAGCGAVDSVE	GQGTQVTVSSAGCGAVDSVE	W	G	20	2	13C(57.0214)	Mod1: Replacement of 2 protons by magnesium (Theoretical: 21.9694); Mod1: Sodium adduct (Theoretical: 21.9819)	GQGTQVTVSSAGCGAVDSvE	23.8776	9.63376	21.9737	2026.62	1929.84	1929.83	965.928	965.921	1907.85	954.934	9.78934e-06	23.877	21.619	0.9394	0	0	117	136	0	0	TRUE	sp|GBP-Nanobody
F1_20240229_CS_CH_Nanobody_Chymo-Trypsin.08459.08459.2	GQGTQVTVSSAGCGAVDSVE	GQGTQVTVSSAGCGAVDSVE	W	G	20	2	13C(57.0214)	Mod1: Iodoacetamide derivative/Addition of Glycine/Addition of G (PeakApex: 57.0122, Theoretical: 57.0215)	gqGTQVTVSSAGCGAVDSVE	14.1583	9.41428	57.0119	2026.68	1964.88	1964.86	983.448	983.44	1907.85	954.934	0.216521	14.158	14.158	0.9636	0	0	117	136	0	0	TRUE	sp|GBP-Nanobody
F1_20240229_CS_CH_Nanobody_Chymo-Trypsin.08464.08464.3	HHDVQLVESGGALVQPGGSLRL		H	S	22	3			HHDVQLVESGGALvqpggslrL	29.3758	29.3758	453.138	2026.94	2721.36	2721.34	908.126	908.119	2268.2	757.073	2.10429e-08	29.375	26.054	0.9879	0	0	10	31	0	0	TRUE	sp|GBP-Nanobody
F1_20240229_CS_CH_Nanobody_Chymo-Trypsin.08465.08465.3	GQGTQVTVSSAGCGAVDSVE	GQGTQVTVSSAGCGAVDSVE	W	G	20	3	13C(57.0214)	Mod1: Unannotated mass-shift 23.9474 (PeakApex: 23.9474); Mod1: Replacement of 3 protons by aluminium (Theoretical: 23.9581)	GQGTQVTVSSAGCgAVDSVE	24.3982	15.7219	23.9497	2027	1931.82	1931.8	644.946	644.942	1907.85	636.958	2.26961e-06	24.398	20.048	0.987	0	0	117	136	0	0	TRUE	sp|GBP-Nanobody
F1_20240229_CS_CH_Nanobody_Chymo-Trypsin.08466.08466.2	HHDVQLVESGGALVQPGGSL		H	R	20	2			HHDVQLVESGGALvqpggsL	26.2684	26.2684	43.6703	2027.05	2042.7	2042.68	1022.36	1022.35	1999.01	1000.51	1.59898e-08	26.268	23.483	1	0	0	10	29	0	0	TRUE	sp|GBP-Nanobody
F1_20240229_CS_CH_Nanobody_Chymo-Trypsin.08467.08467.5	HHDVQLVESGGALVQPGGSLRLSCAASGFPVNRYSMRWYRQAPGKE	HHDVQLVESGGALVQPGGSLRLSCAASGFPVNRYSM[147]RWYRQAPGKE	H	R	46	5	24C(57.0214), 36M(15.9949)		HHDVQLVESGGAlvqpggslrlscaasgfpvnrysmrwyrqapgke	20.6353	20.6353	542.143	2027.1	5625.69	5625.65	1126.15	1126.14	5083.51	1017.71	0.000435727	20.635	20.635	0.8946	0	4	10	55	0	0	TRUE	sp|GBP-Nanobody
F1_20240229_CS_CH_Nanobody_Chymo-Trypsin.08486.08486.4	NSLKPEDTAVYYCNVNVGFEYWGQGTQV	NSLKPEDTAVYYCNVNVGFEYWGQGTQV	M	T	28	4	13C(57.0214)		NSLKPEDTAVyycnvnvgfeYWGQGTQV	14.9614	14.9614	478.334	2028.61	3715.83	3715.81	929.965	929.959	3237.47	810.375	0.0717512	14.961	13.396	0.9911	0	0	95	122	0	0	TRUE	sp|GBP-Nanobody
F1_20240229_CS_CH_Nanobody_Chymo-Trypsin.08488.08488.4	HHHHHHHDVQLVESGGALVQPGGSL		H	R	25	4		Mod1: Unannotated mass-shift -0.0100 (PeakApex: -0.0100); (PeakApex: 0.0050)				-0.005	2028.72	2684.32	2684.3	672.086	672.083	2684.31	672.084	1.2649e-10	32.23	23.92	1	0	0	5	29	0	0	TRUE	sp|GBP-Nanobody
F1_20240229_CS_CH_Nanobody_Chymo-Trypsin.08490.08490.2	HHDVQLVESGGAL		H	V	13	2			HHDVQLVESGGAL	14.0409	15.9338	542.262	2028.83	1902.95	1902.94	952.482	952.475	1360.67	681.344	0.00760782	15.933	15.856	0.9997	0	0	10	22	0	0	TRUE	sp|GBP-Nanobody
F1_20240229_CS_CH_Nanobody_Chymo-Trypsin.08494.08494.4	KPEDTAVYYCNVNVGFEYWGQGTQVTVSSAGCGAVDSVE	KPEDTAVYYCNVNVGFEYWGQGTQVTVSSAGCGAVDSVE	L	G	39	4	10C(57.0214), 32C(57.0214)		KPEDTAVyycnVNVGFEYWGQGTQVTVSSAGCGAVDSVE	16.4214	12.5653	20.1034	2029.05	4263.02	4262.98	1066.76	1066.75	4242.88	1061.73	0.0406028	16.421	14.373	0.8985	0	0	98	136	0	0	TRUE	sp|GBP-Nanobody
F1_20240229_CS_CH_Nanobody_Chymo-Trypsin.08499.08499.2	ACSDHNQFNPDDSSTF	ACSDHNQFNPDDSSTF	L	E	16	2	2C(57.0214)	Mod1: Unannotated mass-shift -0.0100 (PeakApex: -0.0100)				-0.0085	2029.55	1840.7	1840.69	921.358	921.351	1840.7	921.355	7.6763e-10	21.069	14.353	1	0	0	108	123	0	0	TRUE	sp|P00791|PEPA_PIG	P00791	PEPA_PIG	PGA	Pepsin A
F1_20240229_CS_CH_Nanobody_Chymo-Trypsin.08500.08500.2	HHDVQLVESGGAL		H	V	13	2		Mod1: Oxidation or Hydroxylation (PeakApex: 15.9888, Theoretical: 15.9949)	HHdvQLVESGGAL	20.97	17.3815	15.9882	2029.61	1376.67	1376.66	689.344	689.338	1360.67	681.344	0.000472428	20.969	18.932	0.9858	0	0	10	22	0	0	TRUE	sp|GBP-Nanobody
F1_20240229_CS_CH_Nanobody_Chymo-Trypsin.08503.08503.2	WGQGTQVTVSSAG		Y	C	13	2		Mod1: 5-glutamyl serotonin (Theoretical: 159.0684)	WGQGTQVTVSSag	31.8452	7.84309	159.076	2029.76	1435.69	1435.68	718.854	718.847	1276.6	639.31	2.07722e-09	31.845	31.845	1	0	0	116	128	0	0	TRUE	sp|GBP-Nanobody
F1_20240229_CS_CH_Nanobody_Chymo-Trypsin.08507.08507.4	PEDTAVYYCNVNVGFEYWGQGTQVTVSSAGCGAVDSVE	PEDTAVYYCNVNVGFEYWGQGTQVTVSSAGCGAVDSVE	K	G	38	4	31C(57.0214), 9C(57.0214)		PEDTAVyycnvnvgfeywGQGTQVTVSSAGCGAVDSVE	23.9596	21.9233	34.1567	2030.21	4148.97	4148.94	1038.25	1038.24	4114.78	1029.7	1.4965e-05	23.959	18.114	1	0	0	99	136	0	0	TRUE	sp|GBP-Nanobody
F1_20240229_CS_CH_Nanobody_Chymo-Trypsin.08508.08508.2	TAVYYCNVNVGF	TAVYYCNVNVGF	D	E	12	2	6C(57.0214)	Mod1: Acetyl_13C(6) 15N(2) Silac label (Theoretical: 50.0248)	taVYYCNVNVGF	22.8601	10.3884	50.0197	2030.29	1455.66	1455.65	728.84	728.834	1405.63	703.824	9.12608e-06	22.86	22.86	0.897	0	0	102	113	0	0	TRUE	sp|GBP-Nanobody
F1_20240229_CS_CH_Nanobody_Chymo-Trypsin.08510.08510.2	SLKPEDTAVYYC	SLKPEDTAVYYC	N	N	12	2	12C(57.0214)		SLKPEDTAVyyc	27.5826	13.5221	-44.9736	2030.4	1399.69	1399.68	700.853	700.848	1444.65	723.334	2.27128e-06	27.582	27.582	0.9737	0	0	96	107	0	0	TRUE	sp|GBP-Nanobody
F1_20240229_CS_CH_Nanobody_Chymo-Trypsin.08529.08529.4	HHHHHHHDVQLVESGGALVQPGGSL		H	R	25	4		Mod1: Iodoacetamide derivative/Addition of Glycine/Addition of G (PeakApex: 57.0122)	HHhhhhhdvQLVESGGALVQPGGSL	17.3774	6.53034	57.005	2031.65	2741.33	2741.31	686.34	686.335	2684.31	672.084	0.00164428	17.377	17.377	0.9995	0	0	5	29	0	0	TRUE	sp|GBP-Nanobody
F1_20240229_CS_CH_Nanobody_Chymo-Trypsin.08546.08546.3	HHHHHHHDVQLVESGGALVQPGGSL		H	R	25	3		Mod1: Unannotated mass-shift -0.0100 (PeakApex: -0.0100)				-0.0082	2033.05	2684.32	2684.3	895.78	895.774	2684.31	895.776	1.32085e-05	23.352	18.747	0.9815	0	0	5	29	0	0	TRUE	sp|GBP-Nanobody
F1_20240229_CS_CH_Nanobody_Chymo-Trypsin.08553.08553.2	HHDVQLVESGGA		H	L	12	2		Mod1: Dehydration/Pyro-glu from E (PeakApex: -18.0172, Theoretical: -18.0106); Mod1: Loss of ammonia (15N) (Theoretical: -18.0236)	HHDVQLVESgGA	36.22	24.7799	-18.0154	2033.43	1229.58	1229.57	615.798	615.794	1247.59	624.802	1.47524e-07	36.219	31.74	0.9963	0	0	10	21	0	0	TRUE	sp|GBP-Nanobody
F1_20240229_CS_CH_Nanobody_Chymo-Trypsin.08554.08554.3	HHDVQLVESGGAL		H	V	13	3		Mod1: Unannotated mass-shift -0.0100 (PeakApex: -0.0100)				-0.0055	2033.7	1360.68	1360.67	454.567	454.563	1360.67	454.565	4.27525e-05	22.264	17.136	0.9799	0	0	10	22	0	0	TRUE	sp|GBP-Nanobody
F1_20240229_CS_CH_Nanobody_Chymo-Trypsin.08555.08555.2	HHDVQLVESGGAL		H	V	13	2		Mod1: Unannotated mass-shift 23.9474 (PeakApex: 23.9474); Mod1: Replacement of 3 protons by aluminium (Theoretical: 23.9581)	HHDVQLVEsggAL	26.5835	20.8154	23.9516	2033.82	1384.63	1384.63	693.325	693.32	1360.67	681.344	4.53723e-07	26.583	22.834	0.9675	0	0	10	22	0	0	TRUE	sp|GBP-Nanobody
F1_20240229_CS_CH_Nanobody_Chymo-Trypsin.08560.08560.2	GQGTQVTVSSAGCGAVDSVE	GQGTQVTVSSAGCGAVDSVE	W	G	20	2	13C(57.0214)	Mod1: Unannotated mass-shift -0.0100 (PeakApex: -0.0100)				-0.0085	2034.1	1907.86	1907.84	954.937	954.929	1907.85	954.934	0.0029303	30.009	21.385	0.9846	0	0	117	136	0	0	TRUE	sp|GBP-Nanobody
F1_20240229_CS_CH_Nanobody_Chymo-Trypsin.08561.08561.2	HHDVQLVESGGAL		H	V	13	2		Mod1: Unannotated mass-shift 97.9118 (PeakApex: 97.9118)	HHDVQLvESGGAL	21.9712	21.9712	97.9148	2034.37	1458.6	1458.59	730.307	730.301	1360.67	681.344	0.000729723	21.971	19.586	0.9782	0	0	10	22	0	0	TRUE	sp|GBP-Nanobody
F1_20240229_CS_CH_Nanobody_Chymo-Trypsin.08571.08571.2	HHDVQLVESGGAL		H	V	13	2		Mod1: Unannotated mass-shift -0.0100 (PeakApex: -0.0100)				-0.0065	2034.93	1360.68	1360.67	681.347	681.341	1360.67	681.344	6.16246e-06	37.716	25.295	0.9977	0	0	10	22	0	0	TRUE	sp|GBP-Nanobody
F1_20240229_CS_CH_Nanobody_Chymo-Trypsin.08572.08572.2	SLKPEDTAVYY		N	C	11	2		Mod1: Oxidation or Hydroxylation (PeakApex: 15.9888, Theoretical: 15.9949)	SLKPEDTAVyy	22.0462	13.5652	15.9891	2035.2	1300.62	1300.61	651.318	651.314	1284.62	643.319	5.85121e-05	22.046	22.046	0.9865	0	0	96	106	0	0	TRUE	sp|GBP-Nanobody
F1_20240229_CS_CH_Nanobody_Chymo-Trypsin.08574.08574.2	HHDVQLVESGGAL		H	V	13	2		Mod1: dihydroxy (PeakApex: 31.9842, Theoretical: 31.9898)	HHDVQLVEsggAL	20.3652	20.3652	31.9837	2035.35	1392.67	1392.66	697.34	697.336	1360.67	681.344	0.00244092	20.365	17.671	0.9432	0	0	10	22	0	0	TRUE	sp|GBP-Nanobody
F1_20240229_CS_CH_Nanobody_Chymo-Trypsin.08625.08625.2	MNSLKPEDTAVY		Q	Y	12	2						0.0034	2039.76	1366.64	1366.65	684.329	684.331	1366.64	684.329	0.000742735	30.961	23.609	0.9897	0	0	94	105	0	0	TRUE	sp|GBP-Nanobody
F1_20240229_CS_CH_Nanobody_Chymo-Trypsin.08627.08627.2	EYWGQGTQVTVSSA		F	G	14	2			EYWGQGTQVTVSsa	33.1462	9.28609	-1.9641	2040.19	1509.73	1509.73	755.873	755.87	1511.69	756.852	2.5209e-10	33.146	33.146	1	0	0	114	127	0	0	TRUE	sp|GBP-Nanobody
F1_20240229_CS_CH_Nanobody_Chymo-Trypsin.08628.08628.6	APVLSDSSCKSSYPGQITGNMICVGFLEGGKDSCQGDSGGPVVCNGQL	APVLSDSSCKSSYPGQITGNMICVGFLEGGKDSCQGDSGGPVVCNGQL	K	Q	48	6	23C(57.0214), 34C(57.0214), 44C(57.0214), 9C(57.0214)		APVLSDSSCKSSYPGQITGNMICVGFLEGGKDSCQGDSGGPVVcNGQL	22.846	14.1909	270.163	2040.24	5259.43	5259.4	877.579	877.573	4989.23	832.546	0.00109896	22.845	20.508	1	1	2	148	195	0	0	TRUE	sp|P00761|TRYP_PIG	P00761	TRYP_PIG		Trypsin
F1_20240229_CS_CH_Nanobody_Chymo-Trypsin.08635.08635.2	MNSLKPEDTAVY		Q	Y	12	2		Mod1: Iodoacetamide derivative/Addition of Glycine/Addition of G (PeakApex: 57.0122, Theoretical: 57.0215); Mod1: Iodoacetamide derivative/Addition of Glycine/Addition of G (PeakApex: 57.0262)	MNSLkPEDTAVY	20.5341	12.9885	57.0221	2040.61	1423.68	1423.67	712.848	712.84	1366.64	684.329	0.00125761	20.534	14.6	0.9943	0	0	94	105	0	0	TRUE	sp|GBP-Nanobody
F1_20240229_CS_CH_Nanobody_Chymo-Trypsin.08644.08644.2	YCNVNVGF	YCNVNVGF	Y	E	8	2	2C(57.0214)		ycnVNVGF	12.2249	5.8458	56.9902	2041.08	1028.42	1028.41	515.215	515.211	971.417	486.716	0.159422	12.224	12.224	0.9708	0	0	106	113	0	0	TRUE	sp|GBP-Nanobody
F1_20240229_CS_CH_Nanobody_Chymo-Trypsin.08664.08664.5	HHHHHHHDVQLVESGGALVQPGGSL		H	R	25	5						0.0097	2042.5	2684.34	2684.32	537.875	537.871	2684.31	537.869	2.15008e-07	28.411	21.565	1	0	0	5	29	0	0	TRUE	sp|GBP-Nanobody
F1_20240229_CS_CH_Nanobody_Chymo-Trypsin.08677.08677.2	MNSLKPEDTAVY		Q	Y	12	2		Mod1: Unannotated mass-shift -0.0100 (PeakApex: -0.0100); (PeakApex: 0.0050)				-0.0026	2043.5	1366.64	1366.64	684.327	684.328	1366.64	684.329	0.102079	21.879	18.329	0.9541	0	0	94	105	0	0	TRUE	sp|GBP-Nanobody
F1_20240229_CS_CH_Nanobody_Chymo-Trypsin.08679.08679.2	CAASGFPVNRY	CAASGFPVNRY	S	S	11	2	1C(57.0214)					0.0115	2043.61	1241.62	1240.58	621.817	621.296	1240.57	621.29	1.98628	14.772	14.303	0.8902	0	0	33	43	0	0	TRUE	sp|GBP-Nanobody
F1_20240229_CS_CH_Nanobody_Chymo-Trypsin.08681.08681.2	HHDVQLVESGGAL		H	V	13	2		Mod1: Unannotated mass-shift 97.9118 (PeakApex: 97.9118)	HHDVQLvESGGAL	18.8934	17.0538	97.9148	2043.71	1458.62	1458.59	730.315	730.301	1360.67	681.344	0.00322788	18.893	16.471	0.9667	0	0	10	22	0	0	TRUE	sp|GBP-Nanobody
F1_20240229_CS_CH_Nanobody_Chymo-Trypsin.08689.08689.5	WGSRVTDVMICAGASGVSSCMGDSGGPLVCQKNGAWTLAG	WGSRVTDVMICAGASGVSSCMGDSGGPLVCQKNGAWTLAG	Y	L	40	5	11C(57.0214), 20C(57.0214), 30C(57.0214)		wGSRVTDVMICAGASGVSSCMGDSGGPLVCQKNGAWTLAG	17.6577	5.38882	-15.1295	2044.14	4083.76	4083.72	817.76	817.751	4098.85	820.777	0.0114652	17.657	15.743	0.994	0	2	172	211	0	0	TRUE	sp|P00767|CTRB_BOVIN	P00767	CTRB_BOVIN		Chymotrypsinogen B
F1_20240229_CS_CH_Nanobody_Chymo-Trypsin.08693.08693.2	LQMNSLKPEDTAVY	LQM[147]NSLKPEDTAVY	Y	Y	14	2	3M(15.9949)					0.0087	2044.35	1623.8	1623.79	812.909	812.902	1623.78	812.898	0.00167472	21.544	14.493	0.9867	0	0	92	105	0	0	TRUE	sp|GBP-Nanobody
F1_20240229_CS_CH_Nanobody_Chymo-Trypsin.08695.08695.2	HHDVQLVESGGA		H	L	12	2		Mod1: Dehydration/Pyro-glu from E (PeakApex: -18.0172, Theoretical: -18.0106); Mod1: Loss of ammonia (15N) (Theoretical: -18.0236)	HHDVQLVESGGa	33.9263	21.403	-18.0154	2044.51	1229.59	1229.57	615.802	615.794	1247.59	624.802	4.92067e-07	33.926	31.76	0.9468	0	0	10	21	0	0	TRUE	sp|GBP-Nanobody
F1_20240229_CS_CH_Nanobody_Chymo-Trypsin.08697.08697.2	EYWGQGTQVTVSSA		F	G	14	2		Mod1: Unannotated mass-shift -0.0100 (PeakApex: -0.0100)	EYWGQGTQVTVSsa	29.7363	6.05503	-0.0163	2044.87	1509.73	1511.67	755.872	756.844	1511.69	756.852	1.31321e-08	29.736	29.736	1	0	0	114	127	0	0	TRUE	sp|GBP-Nanobody
F1_20240229_CS_CH_Nanobody_Chymo-Trypsin.08699.08699.3	PGGSLRLSCAASGFPVNR	PGGSLRLSCAASGFPVNR	Q	Y	18	3	9C(57.0214)		PGgslrlscAASGFPVNR	20.4662	20.4662	506.094	2044.99	2351.04	2351.03	784.687	784.683	1844.93	615.984	8.81278e-05	20.466	19.363	0.9579	1	1	25	42	0	0	TRUE	sp|GBP-Nanobody
F1_20240229_CS_CH_Nanobody_Chymo-Trypsin.08709.08709.2	HHDVQLVESGGAL		H	V	13	2						-0.0021	2045.54	1360.71	1360.67	681.36	681.343	1360.67	681.344	9.18464e-06	37.787	31.634	0.9972	0	0	10	22	0	0	TRUE	sp|GBP-Nanobody
F1_20240229_CS_CH_Nanobody_Chymo-Trypsin.08716.08716.2	MNSLKPEDTAVY	M[147]NSLKPEDTAVY	Q	Y	12	2	1M(15.9949)					0.0002	2046.62	1382.65	1382.64	692.332	692.327	1382.64	692.327	0.000559622	22.319	15.928	0.9907	0	0	94	105	0	0	TRUE	sp|GBP-Nanobody
F1_20240229_CS_CH_Nanobody_Chymo-Trypsin.08718.08718.2	DVVVAGEFDQGSSSEK		S	L	16	2						0.0092	2046.98	1652.78	1652.76	827.396	827.388	1652.75	827.384	6.73361e-09	31.12	27.574	1	1	0	64	79	0	0	TRUE	sp|P00766|CTRA_BOVIN	P00766	CTRA_BOVIN		Chymotrypsinogen A
F1_20240229_CS_CH_Nanobody_Chymo-Trypsin.08728.08728.2	THPNFNGNTLDNDIM	THPNFNGNTLDNDIM[147]	L	L	15	2	15M(15.9949)					0.0095	2048.16	1717.76	1717.75	859.888	859.88	1717.74	859.875	1.44668e-09	32.05	24.352	1	0	0	80	94	0	0	TRUE	sp|P00761|TRYP_PIG	P00761	TRYP_PIG		Trypsin
F1_20240229_CS_CH_Nanobody_Chymo-Trypsin.08746.08746.2	MNSLKPEDTAVY		Q	Y	12	2						0.0081	2050.25	1366.67	1366.65	684.34	684.333	1366.64	684.329	0.0086952	29.075	21.543	0.981	0	0	94	105	0	0	TRUE	sp|GBP-Nanobody
F1_20240229_CS_CH_Nanobody_Chymo-Trypsin.08756.08756.2	HHDVQLVESGGAL		H	V	13	2		Mod1: Iodoacetamide derivative/Addition of Glycine/Addition of G (PeakApex: 57.0262, Theoretical: 57.0215)	hhDVQLVESGGAL	27.8898	10.9241	57.0263	2051.74	1417.72	1417.7	709.865	709.857	1360.67	681.344	4.83859e-08	27.889	27.889	1	0	0	10	22	0	0	TRUE	sp|GBP-Nanobody
F1_20240229_CS_CH_Nanobody_Chymo-Trypsin.08772.08772.2	HHDVQLVESGGAL		H	V	13	2		Mod1: Unannotated mass-shift -0.0100 (PeakApex: -0.0100)				-0.0065	2053.03	1360.69	1360.67	681.352	681.341	1360.67	681.344	1.637e-11	37.798	25.455	1	0	0	10	22	0	0	TRUE	sp|GBP-Nanobody
F1_20240229_CS_CH_Nanobody_Chymo-Trypsin.08777.08777.2	TSDVVVAGEFDQGSSSEK		T	L	18	2						0.0051	2053.51	1840.85	1840.84	921.434	921.426	1840.83	921.423	8.421e-08	27.848	22.525	1	1	0	62	79	0	0	TRUE	sp|P00766|CTRA_BOVIN	P00766	CTRA_BOVIN		Chymotrypsinogen A
F1_20240229_CS_CH_Nanobody_Chymo-Trypsin.08778.08778.5	NSLKPEDTAVYYCNVNVGFEYWGQGTQVTVS	NSLKPEDTAVYYCNVNVGFEYWGQGTQVTVS	M	S	31	5	13C(57.0214)		NSLKPEDTAVyycnvnvgfeywgqgtqvtVS	15.8716	15.8716	64.1321	2053.57	3588.78	3588.75	718.763	718.758	3524.62	705.931	0.090342	15.871	13.05	0.9754	0	0	95	125	0	0	TRUE	sp|GBP-Nanobody
F1_20240229_CS_CH_Nanobody_Chymo-Trypsin.08790.08790.4	HHHHHHHDVQLVESGGALVQPGGSL		H	R	25	4						0.0243	2054.92	2684.34	2684.33	672.091	672.09	2684.31	672.084	8.47528e-07	29.13	19.036	1	0	0	5	29	0	0	TRUE	sp|GBP-Nanobody
F1_20240229_CS_CH_Nanobody_Chymo-Trypsin.08791.08791.2	THPNFNGNTLDNDIM	THPNFNGNTLDNDIM[147]	L	L	15	2	15M(15.9949)		THPNFNGNTLDNDIM	21.0942	22.2723	0.0216	2055.04	1711.15	1717.76	856.582	859.886	1717.74	859.875	0.00390882	22.272	20.374	0.9837	0	0	80	94	0	0	TRUE	sp|P00761|TRYP_PIG	P00761	TRYP_PIG		Trypsin
F1_20240229_CS_CH_Nanobody_Chymo-Trypsin.08794.08794.2	LQMNSLKPEDTAVY	LQM[147]NSLKPEDTAVY	Y	Y	14	2	3M(15.9949)					0.0092	2055.2	1623.8	1623.79	812.908	812.903	1623.78	812.898	0.0215754	17.563	11.349	0.975	0	0	92	105	0	0	TRUE	sp|GBP-Nanobody
F1_20240229_CS_CH_Nanobody_Chymo-Trypsin.08795.08795.2	GQGTQVTVSSAGCGAVDSVEGE	GQGTQVTVSSAGCGAVDSVEGE	W	G	22	2	13C(57.0214)					0.0076	2055.25	2093.95	2093.92	1047.98	1047.97	2093.92	1047.97	0.00329048	24.824	18.796	0.9842	0	0	117	138	0	0	TRUE	sp|GBP-Nanobody
F1_20240229_CS_CH_Nanobody_Chymo-Trypsin.08827.08827.2	GQGTQVTVSSAGCGAVDSVEGEGEEEG	GQGTQVTVSSAGCGAVDSVEGEGEEEG	W	E	27	2	13C(57.0214)					0.002	2057.5	2595.1	2595.09	1298.56	1298.55	2595.09	1298.55	0.171263	23.521	22.5	0.9363	0	0	117	143	0	0	TRUE	sp|GBP-Nanobody
F1_20240229_CS_CH_Nanobody_Chymo-Trypsin.08830.08830.2	SCAASGFPVNRY	SCAASGFPVNRY	L	S	12	2	2C(57.0214)					0.014	2058.27	1327.61	1327.61	664.811	664.813	1327.6	664.806	7.77211e-08	30.998	26.708	1	0	0	32	43	0	0	TRUE	sp|GBP-Nanobody
F1_20240229_CS_CH_Nanobody_Chymo-Trypsin.08834.08834.2	GQGTQVTVSSAGCGAVDSVEGEGE	GQGTQVTVSSAGCGAVDSVEGEGE	W	E	24	2	13C(57.0214)					0.0142	2058.49	2280	2280	1141.01	1141.01	2279.98	1141	0.145113	17.163	15.494	0.9431	0	0	117	140	0	0	TRUE	sp|GBP-Nanobody
F1_20240229_CS_CH_Nanobody_Chymo-Trypsin.08835.08835.2	ACSDHNQFNPDDSSTF	ACSDHNQFNPDDSSTF	L	E	16	2	2C(57.0214)	Mod1: dihydroxy (PeakApex: 31.9842); Mod1: persulfide (Theoretical: 31.9721)	acsdhNQFNPDDSSTF	17.054	6.70092	31.9769	2058.54	1872.68	1872.67	937.347	937.344	1840.7	921.355	0.0129345	17.053	17.053	0.9197	0	0	108	123	0	0	TRUE	sp|P00791|PEPA_PIG	P00791	PEPA_PIG	PGA	Pepsin A
F1_20240229_CS_CH_Nanobody_Chymo-Trypsin.08858.08858.2	SCAASGFPVNR	SCAASGFPVNR	L	Y	11	2	2C(57.0214)		scAASGFPVNR	22.6727	16.5864	22.0844	2060.12	1186.63	1186.62	594.322	594.317	1164.53	583.274	1.90331e-05	22.672	22.672	0.9611	1	0	32	42	0	0	TRUE	sp|GBP-Nanobody
F1_20240229_CS_CH_Nanobody_Chymo-Trypsin.08861.08861.5	AGGGGFGGGSLYGGGGSRTISASSARFVSSGSAGGYGGGFGGGAGS		L	G	46	5			AGGGGfGGGSLYGGGGSRTISASSARFVSSGSAGGYGGGFGGGAGS	16.9475	11.3823	337.081	2060.54	4196.85	4196.83	840.378	840.374	3859.75	772.958	0.00589699	16.947	14.988	0.8939	0	2	25	70	0	0	TRUE	sp|O77727|K1C15_SHEEP	O77727	K1C15_SHEEP	KRT15	Keratin, type I cytoskeletal 15
F1_20240229_CS_CH_Nanobody_Chymo-Trypsin.08862.08862.2	KNMQDMVEDY		L	R	10	2						0.0081	2060.59	1271.54	1271.52	636.775	636.769	1271.52	636.765	0.0202093	16.331	11.113	0.9755	0	0	257	266	0	0	TRUE	sp|P04264|K2C1_HUMAN	P04264	K2C1_HUMAN	KRT1	Keratin, type II cytoskeletal 1
F1_20240229_CS_CH_Nanobody_Chymo-Trypsin.08869.08869.2	RLSCAASGFPVN	RLSCAASGFPVN	L	R	12	2	4C(57.0214)					0.0064	2060.96	1277.64	1277.62	639.826	639.82	1277.62	639.817	1.8545	11.9	11.629	0.8886	0	0	30	41	0	0	TRUE	sp|GBP-Nanobody
F1_20240229_CS_CH_Nanobody_Chymo-Trypsin.08875.08875.2	SCAASGFPVNRY	SCAASGFPVNRY	L	S	12	2	2C(57.0214)					0.0141	2061.29	1327.6	1327.61	664.81	664.813	1327.6	664.806	5.73983e-05	23.637	22.864	0.9917	0	0	32	43	0	0	TRUE	sp|GBP-Nanobody
F1_20240229_CS_CH_Nanobody_Chymo-Trypsin.08882.08882.3	GQGTQVTVSSAGCGAVDSVEGEGEE	GQGTQVTVSSAGCGAVDSVEGEGEE	W	E	25	3	13C(57.0214)					0.0036	2061.92	2409.06	2409.03	804.028	804.016	2409.02	804.015	0.00137703	19.378	17.801	0.9307	0	0	117	141	0	0	TRUE	sp|GBP-Nanobody
F1_20240229_CS_CH_Nanobody_Chymo-Trypsin.08886.08886.2	SCAASGFPVNRY	SCAASGFPVNRY	L	S	12	2	2C(57.0214)					0.0141	2062.63	1327.62	1327.61	664.82	664.813	1327.6	664.806	2.7237e-05	31.025	26.749	0.9943	0	0	32	43	0	0	TRUE	sp|GBP-Nanobody
F1_20240229_CS_CH_Nanobody_Chymo-Trypsin.08887.08887.2	GQGTQVTVSSAGCGAVDSVEGEGEE	GQGTQVTVSSAGCGAVDSVEGEGEE	W	E	25	2	13C(57.0214)					0.0043	2062.9	2409.06	2409.03	1205.54	1205.52	2409.02	1205.52	1.6263e-10	47.432	32.97	1	0	0	117	141	0	0	TRUE	sp|GBP-Nanobody
F1_20240229_CS_CH_Nanobody_Chymo-Trypsin.08888.08888.3	HHHDVQLVESGGALVQPGGSLR		H	L	22	3		Mod1: Unannotated mass-shift -19.0380 (PeakApex: -19.0380)	HHHDVQLVESGGALVQPGGSLr	49.9165	21.2742	-19.0328	2062.99	2273.16	2273.14	758.729	758.72	2292.17	765.065	0	49.916	47.263	1	1	0	9	30	0	0	TRUE	sp|GBP-Nanobody
F1_20240229_CS_CH_Nanobody_Chymo-Trypsin.08894.08894.2	MNSLKPEDTAVY	M[147]NSLKPEDTAVY	Q	Y	12	2	1M(15.9949)		mNSLKPEDTAVY	27.5285	8.46354	49.0863	2063.31	1431.75	1431.72	716.88	716.87	1382.64	692.327	2.63745e-06	27.528	27.528	0.9235	0	0	94	105	0	0	TRUE	sp|GBP-Nanobody
F1_20240229_CS_CH_Nanobody_Chymo-Trypsin.08905.08905.4	HHHHDVQLVESGGALVQPGGSLR		H	L	23	4		Mod1: Unannotated mass-shift 57.0388 (PeakApex: 57.0388)	hhhhdvqLVESGGALVQPGGSLR	24.6369	10.2932	57.0381	2063.9	2486.28	2486.27	622.578	622.575	2429.23	608.315	5.4159e-08	24.636	24.636	1	1	0	8	30	0	0	TRUE	sp|GBP-Nanobody
F1_20240229_CS_CH_Nanobody_Chymo-Trypsin.08912.08912.4	HHHHHHDVQLVESGGALVQPGGSL		H	R	24	4		Mod1: Iodoacetamide derivative/Addition of Glycine/Addition of G (PeakApex: 57.0262, Theoretical: 57.0215); Mod1: Unannotated mass-shift 57.0388 (PeakApex: 57.0388)	HHhhhhdVQLVESGGALVQPGGSL	30.0794	12.317	57.0295	2064.47	2604.31	2604.28	652.084	652.077	2547.25	637.819	4.18139e-08	30.079	30.079	1	0	0	6	29	0	0	TRUE	sp|GBP-Nanobody
F1_20240229_CS_CH_Nanobody_Chymo-Trypsin.08915.08915.4	SLKPEDTAVYYCNVNVGFEYWGQG	SLKPEDTAVYYCNVNVGFEYWGQG	N	T	24	4	12C(57.0214)		SLKPEDTAVyycnvnVGFEYWGQG	24.8624	16.4084	565.405	2065.09	3360.7	3360.66	841.181	841.172	2795.25	699.821	0.000190218	24.862	22.841	0.9896	0	0	96	119	0	0	TRUE	sp|GBP-Nanobody
F1_20240229_CS_CH_Nanobody_Chymo-Trypsin.08916.08916.4	HHHHHHDVQLVESGGALVQPGGSL		H	R	24	4						0.0142	2065.36	2547.28	2547.26	637.828	637.823	2547.25	637.819	7e-14	54.229	44.248	1	0	0	6	29	0	0	TRUE	sp|GBP-Nanobody
F1_20240229_CS_CH_Nanobody_Chymo-Trypsin.08917.08917.3	HHHHHHDVQLVESGGALVQPGGSL		H	R	24	3		Mod1: Unannotated mass-shift -0.0100 (PeakApex: -0.0100)				-0.0081	2065.41	2547.28	2547.24	850.1	850.087	2547.25	850.09	1.5e-13	44.122	37.082	1	0	0	6	29	0	0	TRUE	sp|GBP-Nanobody
[truncated: 1,887 more rows]

## Sheet: Closed Search Quantified Pep
Peptide Sequence	Total Peptide Intensity	Peptide Intensity STyr-Only	Peptide Double Modification	% Double Modification	Assigned Modifications	Protein	Prev AA	Next AA	Start	End	Peptide Length	Charges	Probability	Spectral Count	Match Type
[truncated: 204 more rows]

[truncated: 1 more sheets: Degree of Overmodification]
